# Supplementary material for: Down-regulated expression of CDK5RAP3 and UFM1 suggests a poor prognosis in gastric cancer patients
Source: Front Oncol. 2022 Oct 27;12:927751. doi: 10.3389/fonc.2022.927751 (PMC9647057; doi:10.3389/fonc.2022.927751)
Supplement: Supplementary file 1 [file DataSheet_1.xls]

## Sheet: diffLab_negative
		C vs A						C vs B						B vs A
	id	logFC	AveExpr	t	P.Value	adj.P.Val	B	logFC	AveExpr	t	P.Value	adj.P.Val	B	logFC	AveExpr	t	P.Value	adj.P.Val	B
1	UBE2T	-1.87782	10.2874	-19.595	9.44384e-50	7.05044e-48	102.615	-1.25858	9.87702	-11.238	1.42905e-23	4.69786e-22	42.8298	-0.61924	10.5432	-8.20963	6.08298e-15	1.49102e-13	23.2584
2	PLK4	-1.65336	9.76764	-18.7363	4.19843e-47	2.53461e-45	96.5393	-1.08383	9.38913	-11.8475	1.653e-25	7.09049e-24	47.2415	-0.569533	9.98028	-8.54504	5.96894e-16	1.65606e-14	25.537
3	DKC1	-1.30149	12.234	-18.7177	4.79338e-47	2.85524e-45	96.4072	-0.722861	11.8438	-10.3788	6.85314e-21	1.56415e-19	36.7272	-0.578633	12.3339	-10.6465	9.3109e-23	6.5986e-21	40.961
4	POLQ	-2.0326	9.73162	-18.6009	1.10491e-46	6.31932e-45	95.575	-1.38623	9.30438	-12.3059	5.58502e-27	2.93664e-25	50.594	-0.646373	10.0209	-7.97797	2.92389e-14	6.34049e-13	21.7188
5	RFC4	-1.23949	10.2143	-18.5303	1.83111e-46	1.02921e-44	95.0715	-0.775802	9.90454	-10.9889	8.68422e-23	2.54668e-21	41.0453	-0.46369	10.3547	-8.01487	2.28117e-14	5.08197e-13	21.9621
6	MAD2L1	-1.91621	10.8301	-18.4093	4.35815e-46	2.36793e-44	94.2074	-1.15909	10.3227	-10.4265	4.8844e-21	1.13467e-19	37.0618	-0.757119	11.0263	-9.40266	1.23884e-18	5.05883e-17	31.6093
7	EZH2	-1.71422	10.5585	-18.2334	1.54065e-45	7.9934e-44	92.9489	-1.19276	10.2149	-12.3324	4.58673e-27	2.44566e-25	50.7889	-0.521462	10.8147	-7.98649	2.76127e-14	6.02122e-13	21.7749
8	CCT6A	-1.09425	13.4222	-18.2065	1.86999e-45	9.62555e-44	92.7558	-0.697527	13.1577	-9.06163	6.23565e-17	9.19829e-16	27.7281	-0.396727	13.5527	-6.72233	8.62653e-11	1.03582e-09	13.9053
9	BUB1B	-2.01902	10.4746	-17.9427	1.24952e-44	5.97571e-43	90.8629	-1.35867	10.0373	-11.7814	2.68907e-25	1.12389e-23	46.76	-0.660352	10.7525	-8.9787	2.73748e-17	9.44359e-16	28.5652
10	NCAPG	-2.05711	10.2632	-17.7722	4.27982e-44	1.95136e-42	89.6359	-1.44194	9.85843	-12.8704	8.34136e-29	5.8063e-27	54.7554	-0.615172	10.5762	-8.10909	1.20654e-14	2.82295e-13	22.5867
11	KIF18A	-1.82719	9.56348	-17.5186	2.68062e-43	1.14233e-41	87.8075	-1.18331	9.13494	-11.3949	4.55842e-24	1.60653e-22	43.96	-0.643876	9.79099	-8.62088	3.50415e-16	1.02606e-14	26.0601
12	ORC6	-1.68071	9.23325	-17.2809	1.5034e-42	6.01358e-41	86.0891	-1.05337	8.81423	-11.6454	7.30055e-25	2.87901e-23	45.7719	-0.627335	9.42436	-8.67096	2.46138e-16	7.31682e-15	26.407
13	HSPD1	-1.43395	14.3669	-17.2532	1.83788e-42	7.26239e-41	85.8889	-0.759179	13.9106	-9.11596	4.32475e-17	6.53222e-16	28.0889	-0.674768	14.4577	-9.95486	1.96464e-20	1.00335e-18	35.6883
14	ZWILCH	-1.24449	10.6294	-17.222	2.30599e-42	9.05726e-41	85.6628	-0.842879	10.3637	-11.1781	2.2065e-23	7.0869e-22	42.4002	-0.401613	10.8035	-7.50832	6.45527e-13	1.14061e-11	18.6876
15	NUF2	-1.89785	9.77158	-17.1863	2.98858e-42	1.1668e-40	85.4044	-1.25916	9.34777	-11.4808	2.43407e-24	8.91582e-23	44.5806	-0.63869	10.0235	-8.26676	4.11252e-15	1.02473e-13	23.6425
16	NCAPG2	-1.501	10.9141	-17.176	3.22285e-42	1.25326e-40	85.3292	-0.931256	10.5331	-9.93354	1.57457e-19	3.07065e-18	33.6308	-0.569743	11.0798	-8.1822	7.33632e-15	1.77159e-13	23.0747
17	HJURP	-2.02899	10.0586	-17.1406	4.16857e-42	1.6146e-40	85.0727	-1.42171	9.65903	-11.7207	4.1997e-25	1.71854e-23	46.3189	-0.607276	10.367	-7.89158	5.21301e-14	1.08591e-12	21.152
18	KIF15	-1.76475	9.76819	-17.1289	4.53918e-42	1.75121e-40	84.9879	-1.1164	9.33556	-11.7003	4.88003e-25	1.97218e-23	46.1704	-0.648347	9.97422	-8.88877	5.2244e-17	1.74384e-15	27.9299
19	TRAIP	-1.23963	8.6629	-17.0878	6.11919e-42	2.34689e-40	84.6902	-0.789291	8.36259	-10.8292	2.74458e-22	7.51876e-21	39.9075	-0.45034	8.81025	-7.68356	2.06345e-13	3.91095e-12	19.8041
20	KIF11	-1.80168	11.354	-17.0873	6.14294e-42	2.35139e-40	84.6863	-1.25566	10.9943	-12.2071	1.16181e-26	5.8873e-25	49.8691	-0.546026	11.6243	-8.20703	6.19205e-15	1.51585e-13	23.241
21	RAD51AP1	-1.72382	9.72343	-17.0861	6.19341e-42	2.36608e-40	84.6782	-1.15079	9.3435	-11.6874	5.36211e-25	2.15808e-23	46.0772	-0.573033	9.95589	-7.82297	8.22801e-14	1.66432e-12	20.7048
22	FANCI	-1.71008	11.283	-17.0699	6.96798e-42	2.64135e-40	84.5608	-1.17971	10.9331	-11.3281	7.41865e-24	2.51925e-22	43.4782	-0.530364	11.5333	-7.25146	3.32813e-12	5.2162e-11	17.0833
23	ARHGAP11A	-1.81037	11.0304	-17.0031	1.1333e-41	4.21431e-40	84.076	-1.18562	10.6152	-10.6087	1.33282e-21	3.31257e-20	38.3454	-0.624742	11.2627	-8.69739	2.04191e-16	6.13514e-15	26.5906
24	KIF23	-1.87022	10.6386	-16.9794	1.34746e-41	4.96353e-40	83.9035	-1.31907	10.2763	-11.7055	4.69661e-25	1.90989e-23	46.2083	-0.551144	10.9273	-7.00421	1.55571e-11	2.14748e-10	15.5767
25	PRC1	-1.73672	11.3939	-16.8614	3.18236e-41	1.14635e-39	83.0471	-1.23292	11.0632	-11.3459	6.51741e-24	2.23258e-22	43.6063	-0.503798	11.6662	-6.75116	7.25654e-11	8.85452e-10	14.0739
26	FAM136A	-1.00749	11.7022	-16.8479	3.51093e-41	1.26007e-39	82.9492	-0.651194	11.465	-10.3344	9.38541e-21	2.10044e-19	36.4165	-0.356294	11.827	-7.24111	3.55254e-12	5.53686e-11	17.0196
27	KIF2C	-1.88123	10.6886	-16.7993	5.00427e-41	1.77005e-39	82.596	-1.35814	10.3464	-11.4728	2.582e-24	9.43998e-23	44.5222	-0.523087	10.9952	-6.71822	8.84142e-11	1.05773e-09	13.8813
28	SPAG5	-1.90129	10.9266	-16.7948	5.17155e-41	1.82591e-39	82.5632	-1.31668	10.5411	-11.1509	2.68839e-23	8.46777e-22	42.2048	-0.584618	11.2076	-7.69599	1.90191e-13	3.62586e-12	19.884
29	NDC1	-1.34813	11.7246	-16.6607	1.37699e-40	4.75024e-39	81.5873	-0.837684	11.3834	-10.6021	1.39769e-21	3.46939e-20	38.2984	-0.510445	11.8741	-8.17374	7.7721e-15	1.86302e-13	23.0181
30	CDC25A	-1.7454	9.41276	-16.6403	1.598e-40	5.47405e-39	81.439	-1.0407	8.93994	-10.0752	5.84053e-20	1.19624e-18	34.6103	-0.704694	9.58367	-9.14516	8.19603e-18	3.00441e-16	29.7509
31	NEK2	-2.01704	10.1873	-16.6367	1.64037e-40	5.59959e-39	81.4129	-1.36994	9.75928	-10.3812	6.73768e-21	1.53959e-19	36.744	-0.647104	10.4714	-7.65075	2.55807e-13	4.8019e-12	19.5937
32	CDCA8	-1.91524	10.7252	-16.617	1.89412e-40	6.43211e-39	81.2696	-1.34893	10.3529	-11.648	7.16129e-25	2.83552e-23	45.7909	-0.566315	11.0199	-8.50151	8.09302e-16	2.22019e-14	25.2381
33	HNRNPA2B1	-0.801458	15.2771	-16.6162	1.90479e-40	6.45714e-39	81.264	-0.423478	15.0214	-9.43663	4.89386e-18	8.14672e-17	30.2383	-0.377979	15.3274	-9.90526	2.86473e-20	1.415e-18	35.3169
34	EME1	-1.41136	8.31097	-16.577	2.53765e-40	8.52859e-39	80.9781	-0.940017	7.99837	-10.6192	1.23677e-21	3.09352e-20	38.4193	-0.471342	8.50017	-6.89692	3.00323e-11	3.93195e-10	14.9346
35	GINS1	-1.82147	10.2076	-16.4727	5.43721e-40	1.79345e-38	80.2187	-1.14322	9.75463	-10.3065	1.14355e-20	2.52744e-19	36.2213	-0.678257	10.4156	-8.77258	1.19765e-16	3.77231e-15	27.1147
36	KIF14	-1.87145	9.73066	-16.4503	6.40875e-40	2.09975e-38	80.0549	-1.33641	9.37983	-11.4654	2.72442e-24	9.93942e-23	44.4691	-0.535036	10.0281	-6.57935	2.01796e-10	2.27107e-09	13.0771
37	CENPF	-2.22725	12.1213	-16.4384	6.98844e-40	2.27823e-38	79.9686	-1.52458	11.6571	-10.572	1.73327e-21	4.25914e-20	38.0857	-0.702667	12.4411	-7.39159	1.36666e-12	2.29634e-11	17.9537
38	DBF4	-1.48858	10.459	-16.437	7.06406e-40	2.29905e-38	79.9579	-0.893969	10.0602	-11.9889	5.83072e-26	2.71063e-24	48.2726	-0.594614	10.608	-9.19277	5.79177e-18	2.16933e-16	30.0923
39	BUB1	-2.03331	10.9862	-16.3914	9.85923e-40	3.17182e-38	79.6257	-1.47211	10.6192	-11.267	1.15676e-23	3.82846e-22	43.0389	-0.5612	11.3198	-7.01932	1.4173e-11	1.96753e-10	15.6676
40	PSMD14	-0.873069	11.7213	-16.3593	1.24699e-39	3.95959e-38	79.3916	-0.523065	11.4865	-8.47689	3.00168e-15	3.64676e-14	23.9108	-0.350004	11.8081	-7.61804	3.1672e-13	5.83888e-12	19.3846
41	MELK	-1.99911	10.5218	-16.3542	1.29465e-39	4.10428e-38	79.3542	-1.30174	10.0579	-10.5067	2.76061e-21	6.62546e-20	37.6257	-0.697371	10.7743	-9.09991	1.13894e-17	4.1027e-16	29.4273
42	SGO2	-1.44406	9.72744	-16.2935	2.01803e-39	6.33776e-38	78.9119	-0.872173	9.34414	-9.91038	1.85096e-19	3.58108e-18	33.4711	-0.571884	9.87461	-8.47057	1.00427e-15	2.71695e-14	25.0262
43	ZWINT	-1.88525	11.0714	-16.2824	2.18941e-39	6.84103e-38	78.8307	-1.27243	10.6657	-11.8382	1.771e-25	7.56347e-24	47.1733	-0.612827	11.3328	-8.89949	4.83793e-17	1.61933e-15	28.0055
44	CDK1	-2.05131	11.2991	-16.2741	2.32721e-39	7.26001e-38	78.7698	-1.40415	10.8716	-11.0789	4.53105e-23	1.38049e-21	41.6886	-0.647161	11.5937	-8.2689	4.05269e-15	1.0124e-13	23.6569
45	CENPE	-1.84177	10.631	-16.2029	3.92003e-39	1.19806e-37	78.2503	-1.17595	10.1872	-10.6644	8.9503e-22	2.29748e-20	38.739	-0.665818	10.8517	-7.73705	1.45187e-13	2.80895e-12	20.1484
46	DNA2	-1.50833	9.43493	-16.193	4.21534e-39	1.2823e-37	78.1779	-0.944784	9.05849	-9.77998	4.58766e-19	8.47353e-18	32.5748	-0.563549	9.60615	-7.55797	4.68102e-13	8.43146e-12	19.0021
47	SKA3	-1.94413	10.1285	-16.1906	4.29119e-39	1.30335e-37	78.1601	-1.33339	9.72518	-10.9056	1.58316e-22	4.49532e-21	40.4515	-0.610746	10.4091	-7.17269	5.46126e-12	8.22342e-11	16.5993
48	SRSF1	-0.759383	13.0492	-16.177	4.73822e-39	1.43467e-37	78.0614	-0.413648	12.8158	-10.3131	1.09171e-20	2.41833e-19	36.2671	-0.345735	13.1033	-9.54298	4.37275e-19	1.87568e-17	32.634
49	CCDC138	-1.12154	8.9018	-16.1379	6.31275e-39	1.90258e-37	77.7755	-0.737838	8.64691	-9.79023	4.27245e-19	7.91373e-18	32.6451	-0.3837	9.0474	-6.58552	1.94582e-10	2.19874e-09	13.1125
50	SNRPA1	-0.972792	10.8926	-16.1277	6.80129e-39	2.04039e-37	77.7012	-0.685543	10.7038	-10.4839	3.24769e-21	7.69998e-20	37.4651	-0.287249	11.0425	-5.45351	1.01217e-07	7.17841e-07	7.0438
51	ASPM	-2.10159	11.0649	-16.1139	7.52567e-39	2.2508e-37	77.6004	-1.48491	10.6597	-10.9969	8.19526e-23	2.41052e-21	41.1026	-0.616677	11.3907	-7.05412	1.14291e-11	1.61761e-10	15.8778
52	SGO1	-1.67544	9.34052	-16.0937	8.72501e-39	2.60154e-37	77.453	-1.18308	9.01698	-11.5771	1.20418e-24	4.59766e-23	45.2768	-0.492368	9.5999	-6.78778	5.82109e-11	7.22008e-10	14.2889
53	CENPA	-1.72397	9.14533	-16.0926	8.7968e-39	2.61498e-37	77.4448	-1.17655	8.78353	-10.7413	5.16099e-22	1.36233e-20	39.2832	-0.547421	9.39109	-7.22576	3.91334e-12	6.05576e-11	16.925
54	MTFR2	-1.55677	8.79214	-16.0792	9.70725e-39	2.87688e-37	77.3467	-1.03346	8.44492	-10.9135	1.4961e-22	4.25963e-21	40.5075	-0.523307	8.99907	-7.25117	3.33408e-12	5.22134e-11	17.0816
55	RFC3	-1.56921	10.8043	-16.0652	1.07598e-38	3.18398e-37	77.2441	-0.896312	10.3514	-9.67257	9.6552e-19	1.72945e-17	31.8402	-0.672902	10.9376	-8.74348	1.47276e-16	4.56531e-15	26.9116
56	AURKA	-2.00254	10.9731	-16.0625	1.09719e-38	3.24186e-37	77.2247	-1.43788	10.6032	-10.1861	2.67707e-20	5.67319e-19	35.3809	-0.564663	11.2954	-6.20906	1.71457e-09	1.67853e-08	10.9951
57	SASS6	-1.08779	9.53545	-16.0244	1.45115e-38	4.24282e-37	76.9461	-0.647291	9.23984	-10.5335	2.28027e-21	5.54752e-20	37.8146	-0.440501	9.64128	-8.13688	9.98944e-15	2.36554e-13	22.7719
58	TPX2	-2.26575	12.3313	-16.0009	1.72361e-38	5.01692e-37	76.7746	-1.59696	11.8917	-10.6661	8.8467e-22	2.27387e-20	38.7505	-0.668785	12.6806	-7.57595	4.16519e-13	7.57166e-12	19.1164
59	RACGAP1	-1.38223	11.5864	-15.9874	1.90294e-38	5.50615e-37	76.676	-0.813071	11.2041	-9.45214	4.40091e-18	7.38266e-17	30.3431	-0.569159	11.716	-8.82041	8.51854e-17	2.74292e-15	27.4495
60	CCNA2	-1.94738	11.1193	-15.9542	2.42794e-38	6.9839e-37	76.4332	-1.37797	10.7452	-11.1514	2.67923e-23	8.45253e-22	42.2082	-0.569415	11.4222	-6.86694	3.60457e-11	4.62633e-10	14.7565
61	KNSTRN	-1.28384	10.1936	-15.9283	2.93721e-38	8.38712e-37	76.2435	-0.819902	9.88435	-9.97412	1.18571e-19	2.34742e-18	33.9109	-0.463937	10.3475	-7.34646	1.82257e-12	2.98572e-11	17.6721
62	TTK	-1.98897	10.1215	-15.8927	3.8135e-38	1.07019e-36	75.9833	-1.33271	9.68657	-10.7719	4.14366e-22	1.11027e-20	39.5003	-0.656262	10.3922	-7.67818	2.13756e-13	4.03968e-12	19.7696
63	PARPBP	-1.49474	9.68652	-15.8846	4.04746e-38	1.13098e-36	75.924	-0.91996	9.30193	-10.1667	3.06786e-20	6.44547e-19	35.2463	-0.574775	9.84775	-8.81496	8.85584e-17	2.83967e-15	27.4113
64	ECT2	-1.91643	12.3325	-15.831	5.99731e-38	1.66867e-36	75.5322	-1.40051	11.9959	-10.7726	4.12294e-22	1.10624e-20	39.5052	-0.515916	12.6537	-5.76656	1.96056e-08	1.57683e-07	8.63109
65	PCNA	-1.50207	12.9784	-15.8014	7.45462e-38	2.06241e-36	75.3155	-0.895961	12.5718	-8.93281	1.47914e-16	2.095e-15	26.8765	-0.606108	13.1257	-7.99586	2.59259e-14	5.69148e-13	21.8367
66	TROAP	-1.99823	10.344	-15.7823	8.58134e-38	2.35746e-36	75.1752	-1.40096	9.95098	-10.8627	2.15604e-22	6.01599e-21	40.1462	-0.59727	10.6481	-7.11266	7.94562e-12	1.1633e-10	16.2329
67	ACTL6A	-1.04863	11.7086	-15.7494	1.09216e-37	2.97946e-36	74.9349	-0.68211	11.4647	-10.0596	6.51389e-20	1.3217e-18	34.5025	-0.366515	11.8407	-6.47031	3.82463e-10	4.09244e-09	12.4544
68	TRMU	-0.920952	10.3788	-15.7348	1.21591e-37	3.30781e-36	74.828	-0.544327	10.126	-8.48603	2.82814e-15	3.44234e-14	23.9694	-0.376624	10.4665	-7.28498	2.69269e-12	4.28646e-11	17.2905
69	NDC80	-1.64319	9.87985	-15.7239	1.31796e-37	3.57551e-36	74.7477	-1.1085	9.52587	-11.1489	2.72739e-23	8.57679e-22	42.1906	-0.534685	10.1074	-7.12738	7.24919e-12	1.07014e-10	16.3225
70	KPNA2	-1.51214	12.8254	-15.7149	1.40782e-37	3.7982e-36	74.682	-0.9645	12.4603	-9.46891	3.92329e-18	6.6269e-17	30.4565	-0.547641	13.006	-7.60759	3.39029e-13	6.215e-12	19.3179
71	CLSPN	-1.72697	9.79228	-15.712	1.43773e-37	3.87356e-36	74.661	-1.24537	9.47713	-11.6687	6.15e-25	2.445e-23	45.9416	-0.481595	10.073	-6.28553	1.11033e-09	1.11431e-08	11.4175
72	EXO1	-1.74778	9.50876	-15.6971	1.60466e-37	4.31143e-36	74.5516	-1.24802	9.18105	-10.8653	2.1174e-22	5.91663e-21	40.164	-0.499767	9.78651	-6.50146	3.18858e-10	3.47216e-09	12.6315
73	KIF20B	-1.3128	10.9736	-15.6713	1.93895e-37	5.18759e-36	74.363	-0.821547	10.6454	-9.90958	1.8613e-19	3.59753e-18	33.4656	-0.491258	11.1222	-7.53188	5.54302e-13	9.88346e-12	18.8367
74	ATAD2	-1.5894	11.8228	-15.6617	2.0809e-37	5.55286e-36	74.2926	-0.938048	11.3854	-8.56614	1.675e-15	2.09349e-14	24.4853	-0.651352	11.9734	-7.96595	3.16953e-14	6.81275e-13	21.6397
75	NCAPH	-1.82068	10.1578	-15.6541	2.20027e-37	5.86338e-36	74.237	-1.27665	9.79985	-10.7392	5.23681e-22	1.38049e-20	39.2688	-0.544026	10.435	-7.05882	1.11015e-11	1.57578e-10	15.9062
76	SMC4	-1.37405	12.2493	-15.6461	2.33428e-37	6.1868e-36	74.1781	-0.896934	11.9321	-10.6803	7.98983e-22	2.06175e-20	38.8512	-0.477111	12.4241	-6.9798	1.808e-11	2.45587e-10	15.4299
77	RAD54L	-1.5203	9.11027	-15.6369	2.49743e-37	6.60132e-36	74.1108	-1.04191	8.7943	-10.6818	7.90324e-22	2.04211e-20	38.862	-0.478392	9.32926	-6.37682	6.57638e-10	6.80243e-09	11.9269
78	NUSAP1	-1.83062	11.4178	-15.6242	2.742e-37	7.23799e-36	74.0177	-1.32648	11.0883	-11.0231	6.78095e-23	2.01268e-21	41.2899	-0.504143	11.7188	-7.23157	3.77266e-12	5.8566e-11	16.9608
79	TRIP13	-1.85126	10.2166	-15.5918	3.4783e-37	9.15687e-36	73.7807	-1.27388	9.83549	-10.1257	4.09353e-20	8.49994e-19	34.9614	-0.577381	10.4859	-6.30418	9.98131e-10	1.00636e-08	11.5211
80	KIF18B	-2.04437	10.4965	-15.5842	3.67863e-37	9.65825e-36	73.725	-1.40652	10.0754	-10.5616	1.8656e-21	4.57282e-20	38.013	-0.637842	10.7938	-7.62161	3.09423e-13	5.70974e-12	19.4074
81	SPC25	-1.53113	9.19858	-15.5673	4.16678e-37	1.09252e-35	73.6008	-1.02565	8.86359	-10.5483	2.05188e-21	5.01685e-20	37.919	-0.505476	9.40686	-7.64677	2.62547e-13	4.90957e-12	19.5682
82	RAD51	-1.40148	9.45999	-15.5627	4.30787e-37	1.1265e-35	73.5676	-0.946642	9.15892	-10.7619	4.44942e-22	1.18732e-20	39.4299	-0.454841	9.65469	-7.2522	3.31252e-12	5.1959e-11	17.0879
83	RECQL4	-2.00422	10.9169	-15.54	5.09256e-37	1.32637e-35	73.4009	-1.1764	10.3608	-9.06218	6.21286e-17	9.17158e-16	27.7317	-0.827822	11.1035	-8.72847	1.63831e-16	5.02278e-15	26.8069
84	MCM10	-1.82742	9.47118	-15.5392	5.12236e-37	1.33236e-35	73.3951	-1.17315	9.03528	-9.59703	1.6263e-18	2.85842e-17	31.3256	-0.654271	9.69338	-7.97205	3.04236e-14	6.56828e-13	21.6798
85	SELENOI	-1.27951	11.8718	-15.5283	5.54829e-37	1.43361e-35	73.3155	-0.880593	11.6085	-11.0695	4.84862e-23	1.47205e-21	41.6216	-0.398918	12.058	-6.39115	6.0543e-10	6.28901e-09	12.0074
86	XRCC2	-1.54542	9.18326	-15.497	6.98418e-37	1.79044e-35	73.0862	-0.933099	8.77285	-9.45717	4.25169e-18	7.13937e-17	30.3771	-0.612322	9.34061	-8.08678	1.40346e-14	3.25544e-13	22.4384
87	DTL	-1.75533	10.3988	-15.493	7.19259e-37	1.83905e-35	73.0569	-1.17691	10.0155	-10.3223	1.02221e-20	2.26695e-19	36.3321	-0.578423	10.6381	-7.34395	1.85187e-12	3.02611e-11	17.6565
88	DSN1	-1.18279	10.4425	-15.4869	7.52158e-37	1.92065e-35	73.0123	-0.782886	10.1771	-10.4709	3.56174e-21	8.36347e-20	37.3739	-0.399903	10.5985	-6.92595	2.51532e-11	3.33557e-10	15.1076
89	CCNB2	-1.77388	10.9529	-15.4751	8.2087e-37	2.07713e-35	72.9252	-1.18888	10.5652	-10.6639	8.98719e-22	2.30392e-20	38.7349	-0.585	11.1945	-7.50244	6.70514e-13	1.18369e-11	18.6504
90	FBXO45	-0.915143	10.6584	-15.4706	8.47957e-37	2.14014e-35	72.8929	-0.531427	10.4004	-8.43869	3.84948e-15	4.63929e-14	23.6659	-0.383715	10.7407	-7.47447	8.02995e-13	1.39738e-11	18.474
91	SRPK1	-1.03727	12.5792	-15.4405	1.05843e-36	2.64405e-35	72.672	-0.661808	12.3289	-9.53961	2.41475e-18	4.18727e-17	30.9354	-0.375464	12.7032	-6.94983	2.17318e-11	2.91546e-10	15.2503
92	GEN1	-1.30913	10.3279	-15.4187	1.24277e-36	3.08485e-35	72.512	-0.882054	10.0452	-10.8246	2.83698e-22	7.76103e-21	39.8748	-0.427077	10.5087	-6.98493	1.75187e-11	2.38958e-10	15.4607
93	SMC2	-1.23369	11.478	-15.41	1.32495e-36	3.28051e-35	72.4482	-0.690314	11.1118	-8.73221	5.61319e-16	7.36378e-15	25.5622	-0.543373	11.5754	-8.67643	2.36818e-16	7.06122e-15	26.445
94	TICRR	-1.78673	9.98969	-15.4033	1.39161e-36	3.43252e-35	72.3993	-1.18175	9.58808	-9.96514	1.26256e-19	2.49451e-18	33.8489	-0.604985	10.2249	-6.8404	4.23476e-11	5.38219e-10	14.5993
95	FANCD2	-1.46076	10.2612	-15.3454	2.13158e-36	5.2052e-35	71.9745	-0.989857	9.94966	-11.1326	3.06901e-23	9.58944e-22	42.0739	-0.470901	10.4658	-6.83106	4.48141e-11	5.67723e-10	14.544
96	MTIF2	-0.897541	11.1613	-15.3123	2.71868e-36	6.60588e-35	71.7321	-0.565745	10.9398	-11.0829	4.4004e-23	1.34277e-21	41.7175	-0.331797	11.265	-7.31407	2.23918e-12	3.62269e-11	17.4708
97	WDHD1	-1.25452	9.9209	-15.3029	2.91367e-36	7.06212e-35	71.6631	-0.761958	9.59092	-8.82642	3.00572e-16	4.10844e-15	26.1777	-0.492565	10.051	-7.55429	4.79389e-13	8.62636e-12	18.9788
98	UTP18	-0.820864	10.8284	-15.2993	2.99183e-36	7.24259e-35	71.6368	-0.489976	10.6064	-8.79691	3.65654e-16	4.95648e-15	25.9845	-0.330887	10.909	-7.99318	2.63969e-14	5.7819e-13	21.819
99	CDC45	-1.76334	9.64051	-15.297	3.04317e-36	7.35778e-35	71.6198	-1.22573	9.28624	-11.1276	3.18255e-23	9.89676e-22	42.0379	-0.537615	9.90344	-7.0537	1.14594e-11	1.62072e-10	15.8752
100	CNOT11	-0.79347	12.0664	-15.2229	5.25018e-36	1.25696e-34	71.0765	-0.485334	11.8601	-9.24669	1.78592e-17	2.81261e-16	28.9612	-0.308136	12.1504	-7.4562	9.03195e-13	1.55473e-11	18.3589
101	CCNB1	-1.82277	11.3767	-15.2222	5.27894e-36	1.2623e-34	71.071	-1.25728	11.0036	-10.3427	8.8524e-21	1.98343e-19	36.4742	-0.56549	11.6434	-7.10038	8.57659e-12	1.24727e-10	16.1583
102	HMMR	-1.93388	10.3578	-15.1969	6.35893e-36	1.51131e-34	70.8856	-1.35289	9.97537	-11.1834	2.12387e-23	6.8564e-22	42.4379	-0.580996	10.6506	-6.9452	2.23576e-11	2.99121e-10	15.2226
103	DLGAP5	-1.87696	10.3237	-15.1936	6.51339e-36	1.54614e-34	70.8617	-1.28292	9.93122	-10.4829	3.26962e-21	7.73322e-20	37.4585	-0.594041	10.5923	-7.71641	1.66312e-13	3.18928e-12	20.0154
104	ILF2	-0.960039	13.2187	-15.1656	8.00634e-36	1.88453e-34	70.6561	-0.647776	13.012	-9.73381	6.31916e-19	1.14979e-17	32.2587	-0.312263	13.3517	-6.17865	2.03579e-09	1.96545e-08	10.8282
105	CKAP2L	-1.64409	9.78257	-15.1386	9.76322e-36	2.28431e-34	70.4584	-1.16048	9.46475	-10.6186	1.2423e-21	3.10337e-20	38.4149	-0.483613	10.0369	-6.81697	4.88042e-11	6.13503e-10	14.4608
106	E2F7	-1.77167	9.26296	-15.1365	9.91596e-36	2.31728e-34	70.443	-1.25361	8.92266	-10.5225	2.46548e-21	5.93902e-20	37.7375	-0.518066	9.53857	-5.97749	6.24037e-09	5.50323e-08	9.7407
107	CKS1B	-1.31564	10.7807	-15.1252	1.07778e-35	2.51268e-34	70.3599	-0.859846	10.4777	-8.95393	1.2843e-16	1.83097e-15	27.0158	-0.455794	10.9486	-6.44539	4.4216e-10	4.69525e-09	12.3132
108	TOP1	-0.932149	13.2654	-15.0793	1.51165e-35	3.50331e-34	70.0229	-0.66013	13.0868	-10.1961	2.49465e-20	5.29234e-19	35.4506	-0.272018	13.4107	-5.44079	1.08037e-07	7.62613e-07	6.98084
109	CHEK1	-1.32517	10.4336	-15.0691	1.62902e-35	3.75307e-34	69.9484	-0.753234	10.0485	-8.31902	8.36152e-15	9.75843e-14	22.9023	-0.571938	10.5442	-8.38237	1.85314e-15	4.86542e-14	24.4248
110	NUP37	-0.994632	10.3663	-15.0318	2.14374e-35	4.88143e-34	69.6749	-0.563394	10.0759	-9.05441	6.54609e-17	9.64168e-16	27.6802	-0.431238	10.4483	-8.00375	2.4585e-14	5.41549e-13	21.8887
111	TIMELESS	-1.41754	11.2448	-15.0255	2.24618e-35	5.10281e-34	69.6284	-0.97241	10.9508	-10.2723	1.4564e-20	3.18293e-19	35.9823	-0.445127	11.4495	-6.6832	1.0899e-10	1.28657e-09	13.6774
112	DEPDC1	-1.89532	10.0118	-15.0206	2.32807e-35	5.28271e-34	69.5927	-1.36961	9.6679	-11.5946	1.05918e-24	4.1025e-23	45.4037	-0.525709	10.3214	-6.1313	2.65651e-09	2.50537e-08	10.5697
113	FIGNL1	-1.18402	10.1163	-15.0063	2.58764e-35	5.85813e-34	69.4874	-0.765306	9.83751	-9.90862	1.87374e-19	3.61443e-18	33.459	-0.418718	10.2629	-6.59434	1.84706e-10	2.10049e-09	13.1633
114	FEN1	-1.28634	11.0846	-15.0056	2.60153e-35	5.88277e-34	69.4821	-0.804014	10.7624	-9.19875	2.47169e-17	3.83093e-16	28.6407	-0.482328	11.2298	-7.37621	1.5077e-12	2.51199e-11	17.8576
115	LIN9	-1.01927	9.67705	-14.9801	3.13855e-35	7.016e-34	69.2951	-0.651807	9.43212	-9.68226	9.02937e-19	1.6218e-17	31.9064	-0.367466	9.79967	-6.66808	1.19267e-10	1.39937e-09	13.5895
116	PRELID3B	-1.18336	12.8328	-14.9479	3.97808e-35	8.81215e-34	69.059	-0.865551	12.6254	-9.84957	2.82791e-19	5.34435e-18	33.0526	-0.317812	13.0315	-4.61181	5.85136e-06	2.98131e-05	3.14602
117	POLE2	-1.23778	9.1454	-14.8991	5.69874e-35	1.24963e-33	68.7009	-0.750201	8.81871	-9.85548	2.71391e-19	5.14879e-18	33.0932	-0.487578	9.2729	-8.02574	2.12003e-14	4.75004e-13	22.0339
118	ERCC6L	-1.44439	8.83657	-14.8822	6.45595e-35	1.41093e-33	68.5767	-0.940877	8.50169	-10.2791	1.38792e-20	3.05373e-19	36.0299	-0.503509	9.01925	-7.35954	1.67688e-12	2.77494e-11	17.7536
119	PAICS	-1.20056	12.951	-14.8747	6.82468e-35	1.48819e-33	68.5213	-0.645098	12.5757	-8.10217	3.36112e-14	3.62823e-13	21.5335	-0.555457	13.032	-8.31591	2.93293e-15	7.46009e-14	23.9742
120	GNL3	-1.13988	12.0491	-14.8167	1.04585e-34	2.26544e-33	68.0961	-0.706072	11.759	-10.5238	2.44336e-21	5.90027e-20	37.7464	-0.433811	12.1743	-7.63754	2.78876e-13	5.20002e-12	19.5092
121	KNL1	-1.79653	10.6072	-14.8029	1.1583e-34	2.49794e-33	67.9944	-1.29018	10.2755	-10.5743	1.70444e-21	4.19355e-20	38.1023	-0.506353	10.8965	-6.16508	2.19751e-09	2.10599e-08	10.754
122	TMPO	-1.14502	12.9124	-14.7756	1.4161e-34	3.0405e-33	67.7942	-0.756824	12.6546	-11.025	6.688e-23	1.99417e-21	41.3036	-0.388196	13.0629	-7.05045	1.16919e-11	1.64884e-10	15.8556
123	MCM4	-1.54293	12.6783	-14.7599	1.59008e-34	3.40657e-33	67.6788	-0.926446	12.2649	-8.56009	1.74279e-15	2.17404e-14	24.4462	-0.616486	12.8327	-8.06532	1.6229e-14	3.70408e-13	22.296
124	FANCA	-1.61746	10.494	-14.7565	1.6295e-34	3.4872e-33	67.6544	-1.16436	10.1974	-10.5815	1.61965e-21	3.995e-20	38.1528	-0.453099	10.7559	-5.63898	3.85974e-08	2.93875e-07	7.9755
125	HELLS	-1.60691	10.8183	-14.7432	1.79806e-34	3.84373e-33	67.5563	-1.05513	10.4517	-10.3305	9.64955e-21	2.15217e-19	36.389	-0.551782	11.0259	-7.01961	1.41478e-11	1.96541e-10	15.6694
126	TARDBP	-0.615386	12.313	-14.742	1.81444e-34	3.87027e-33	67.5473	-0.322265	12.1146	-7.92155	1.05524e-13	1.07559e-12	20.4085	-0.29312	12.3501	-8.56637	5.1398e-16	1.45702e-14	25.6839
127	PPAT	-1.20322	10.3032	-14.7071	2.34633e-34	4.97228e-33	67.2912	-0.694379	9.96098	-8.81025	3.34674e-16	4.55747e-15	26.0718	-0.508845	10.4091	-7.53732	5.35122e-13	9.55889e-12	18.8712
128	RAD54B	-1.13975	8.42248	-14.7019	2.43702e-34	5.15888e-33	67.2534	-0.608051	8.06309	-8.02291	5.56234e-14	5.88741e-13	21.0381	-0.531694	8.49704	-8.50817	7.72493e-16	2.12219e-14	25.2838
129	MYO19	-1.10981	11.6631	-14.6232	4.35175e-34	9.08433e-33	66.6759	-0.811262	11.4683	-10.1793	2.80781e-20	5.93737e-19	35.3338	-0.29855	11.8492	-5.35015	1.71369e-07	1.1651e-06	6.53568
130	CDCA5	-1.82817	10.4923	-14.6217	4.40192e-34	9.17928e-33	66.6645	-1.24495	10.1067	-9.48418	3.5332e-18	5.98868e-17	30.5598	-0.583228	10.7515	-7.01704	1.43742e-11	1.99403e-10	15.6539
131	ORC1	-1.61651	9.34299	-14.5988	5.20944e-34	1.0817e-32	66.4967	-1.09507	8.99798	-10.2319	1.93776e-20	4.16513e-19	35.7002	-0.521446	9.56922	-6.67803	1.12403e-10	1.32286e-09	13.6473
132	KNTC1	-1.29319	11.1328	-14.5948	5.36526e-34	1.1117e-32	66.4674	-0.868383	10.8514	-9.31339	1.13496e-17	1.82414e-16	29.4084	-0.424805	11.3098	-5.94748	7.35801e-09	6.37108e-08	9.58089
133	UBE2C	-2.30132	11.6399	-14.591	5.51956e-34	1.14125e-32	66.4391	-1.67219	11.2289	-9.72197	6.8596e-19	1.24465e-17	32.1777	-0.629127	12.0206	-5.78986	1.73025e-08	1.40372e-07	8.75211
134	TOPBP1	-0.985913	11.7676	-14.575	6.21057e-34	1.27738e-32	66.3216	-0.638133	11.5361	-8.84525	2.65191e-16	3.64266e-15	26.3011	-0.34778	11.8902	-6.09456	3.26231e-09	3.03283e-08	10.3702
135	MTHFD2	-1.35357	11.9518	-14.5733	6.28593e-34	1.29152e-32	66.3096	-0.96368	11.696	-10.6401	1.06506e-21	2.68806e-20	38.5671	-0.38989	12.1654	-5.7938	1.69407e-08	1.37779e-07	8.77259
136	BRIP1	-1.43213	9.41096	-14.5724	6.33152e-34	1.29952e-32	66.3024	-0.964264	9.10112	-10.8537	2.30157e-22	6.4038e-21	40.0816	-0.467867	9.60833	-6.73824	7.84168e-11	9.5033e-10	13.9983
137	GTSE1	-1.7405	10.1051	-14.5505	7.43684e-34	1.51842e-32	66.1421	-1.22502	9.7662	-9.91364	1.80933e-19	3.51061e-18	33.4935	-0.515478	10.3725	-6.42828	4.88328e-10	5.14916e-09	12.2166
138	TYMS	-1.58281	11.0183	-14.5487	7.53645e-34	1.53715e-32	66.1289	-1.08432	10.689	-10.5293	2.34948e-21	5.6986e-20	37.7851	-0.498496	11.246	-6.15218	2.36271e-09	2.25877e-08	10.6836
139	BZW2	-1.16807	12.4969	-14.5402	8.0243e-34	1.63325e-32	66.0664	-0.731623	12.2054	-9.12306	4.1226e-17	6.23651e-16	28.1361	-0.436446	12.6295	-6.66069	1.24632e-10	1.45889e-09	13.5466
140	FAM72A	-0.948883	7.32377	-14.5142	9.72239e-34	1.96863e-32	65.8752	-0.573664	7.0723	-9.31598	1.11514e-17	1.79712e-16	29.4258	-0.375219	7.42076	-7.12874	7.18761e-12	1.06346e-10	16.3309
141	MCM2	-1.56176	11.8172	-14.4774	1.27507e-33	2.56587e-32	65.6051	-1.00892	11.4492	-9.01273	8.66094e-17	1.26346e-15	27.4042	-0.552831	12.0104	-7.01077	1.49412e-11	2.0683e-10	15.6161
142	SRSF2	-0.861762	12.851	-14.4704	1.34239e-33	2.68479e-32	65.5539	-0.548126	12.6418	-9.87582	2.35535e-19	4.48594e-18	33.2331	-0.313636	12.9531	-6.79688	5.51033e-11	6.86073e-10	14.3424
143	KIF4A	-1.85403	10.3617	-14.4526	1.53101e-33	3.05576e-32	65.4229	-1.32764	10.0168	-10.8405	2.53007e-22	6.99973e-21	39.988	-0.526392	10.6583	-6.57202	2.10706e-10	2.3632e-09	13.035
144	PCLAF	-1.89068	10.7067	-14.4409	1.66844e-33	3.32329e-32	65.3373	-1.3074	10.322	-10.4544	4.00448e-21	9.38055e-20	37.2581	-0.583276	10.9851	-6.98371	1.76506e-11	2.40422e-10	15.4534
145	CEP55	-1.85069	10.8446	-14.3895	2.43608e-33	4.80339e-32	64.9603	-1.3614	10.5259	-10.8155	3.02828e-22	8.24973e-21	39.8103	-0.489293	11.1594	-6.04034	4.41057e-09	3.99216e-08	10.0775
146	ASF1B	-1.79096	10.7617	-14.3699	2.81497e-33	5.52264e-32	64.8164	-1.2366	10.396	-9.80552	3.84165e-19	7.14963e-18	32.7501	-0.554363	11.0245	-7.55042	4.91579e-13	8.82136e-12	18.9542
147	BIRC5	-1.9855	10.8356	-14.364	2.93987e-33	5.75039e-32	64.7731	-1.32675	10.3989	-9.82689	3.31126e-19	6.21577e-18	32.8968	-0.658749	11.104	-7.6886	1.99646e-13	3.79872e-12	19.8364
148	BORA	-1.2867	9.27315	-14.3509	3.23952e-33	6.32386e-32	64.6765	-0.863947	8.99308	-11.5824	1.15767e-24	4.45749e-23	45.3158	-0.422754	9.44924	-6.59399	1.85091e-10	2.10364e-09	13.1613
149	PBK	-2.06207	10.2961	-14.3381	3.55858e-33	6.92595e-32	64.5829	-1.18214	9.70394	-8.6814	7.85118e-16	1.01634e-14	25.2316	-0.879932	10.4735	-8.89935	4.84308e-17	1.61933e-15	28.0044
150	OIP5	-1.25866	8.43247	-14.3053	4.53167e-33	8.74157e-32	64.3421	-0.803049	8.12872	-10.0957	5.05576e-20	1.04205e-18	34.7528	-0.455606	8.58293	-7.35385	1.73874e-12	2.8676e-11	17.7182
151	STIL	-1.72091	10.6574	-14.2963	4.84129e-33	9.32962e-32	64.2763	-1.23237	10.3372	-10.5591	1.8999e-21	4.65107e-20	37.995	-0.488542	10.9327	-6.09897	3.18313e-09	2.96345e-08	10.3941
152	CCNF	-1.53816	10.611	-14.2545	6.59024e-33	1.2613e-31	63.9692	-1.05465	10.2917	-9.80175	3.94367e-19	7.32557e-18	32.7242	-0.483506	10.8329	-6.73776	7.86447e-11	9.52501e-10	13.9955
153	RCC1	-1.48379	11.4797	-14.2189	8.56365e-33	1.62154e-31	63.7083	-0.964439	11.1342	-9.89883	2.00626e-19	3.85486e-18	33.3915	-0.519354	11.6663	-7.5014	6.75021e-13	1.19057e-11	18.6439
154	KIAA1524	-1.2278	9.68835	-14.2131	8.94112e-33	1.69138e-31	63.6653	-0.847297	9.43731	-9.3653	7.96805e-18	1.29988e-16	29.7574	-0.380507	9.86823	-5.71156	2.62916e-08	2.07197e-07	8.34699
155	TOP2A	-2.39395	13.1428	-14.1803	1.13789e-32	2.14422e-31	63.4252	-1.59273	12.6113	-10.2313	1.94621e-20	4.17868e-19	35.6959	-0.801228	13.4628	-7.29165	2.58127e-12	4.12834e-11	17.3318
156	CKS2	-1.78205	11.3633	-14.1776	1.16124e-32	2.18403e-31	63.405	-1.07145	10.8868	-8.0998	3.41216e-14	3.67522e-13	21.5187	-0.710595	11.5424	-8.12311	1.09698e-14	2.57895e-13	22.6801
157	NOL11	-0.791833	11.4817	-14.1674	1.25157e-32	2.34265e-31	63.3304	-0.460588	11.2591	-9.41266	5.76599e-18	9.50309e-17	30.0765	-0.331245	11.5533	-7.43672	1.02358e-12	1.75164e-11	18.2365
158	MND1	-1.25423	8.31762	-14.1565	1.35648e-32	2.53659e-31	63.2502	-0.769565	7.99323	-8.89556	1.89681e-16	2.64823e-15	26.6314	-0.484669	8.45168	-6.8557	3.85939e-11	4.92753e-10	14.6898
159	CSTF3	-0.702393	10.8275	-14.1435	1.49326e-32	2.77909e-31	63.1545	-0.37692	10.6075	-8.27568	1.10583e-14	1.27086e-13	22.6272	-0.325474	10.8746	-8.19096	6.91074e-15	1.67918e-13	23.1333
160	CENPU	-1.58792	9.8844	-14.114	1.85506e-32	3.42958e-31	62.9385	-1.22406	9.65052	-10.9219	1.40835e-22	4.03919e-21	40.5672	-0.363858	10.1834	-4.46116	1.1427e-05	5.53112e-05	2.50772
161	HOOK1	-1.86236	11.1103	-14.099	2.07179e-32	3.81584e-31	62.8284	-1.41039	10.8182	-11.9052	1.08123e-25	4.76324e-24	47.6615	-0.451973	11.448	-5.30779	2.12171e-07	1.42272e-06	6.32975
162	ZDHHC23	-1.27845	9.93817	-14.0613	2.73448e-32	4.99874e-31	62.5521	-0.98742	9.75123	-10.5447	2.10596e-21	5.14264e-20	37.8932	-0.291027	10.1799	-4.13801	4.5212e-05	0.000193089	1.20182
163	CDCA2	-1.82775	9.72154	-14.0596	2.76917e-32	5.0527e-31	62.5395	-1.11726	9.24584	-9.36179	8.1613e-18	1.32918e-16	29.7337	-0.710493	9.91472	-8.1484	9.2369e-15	2.19531e-13	22.8487
164	CENPL	-0.925297	9.47911	-14.0308	3.42455e-32	6.20224e-31	62.328	-0.54053	9.22053	-8.16627	2.23223e-14	2.46263e-13	21.9361	-0.384767	9.56392	-7.4694	8.29659e-13	1.43866e-11	18.442
165	HSPE1	-1.31888	12.6252	-14.0013	4.25398e-32	7.66186e-31	62.112	-0.732809	12.2299	-7.66899	5.10426e-13	4.81479e-12	18.8597	-0.586071	12.7266	-7.38919	1.38778e-12	2.32805e-11	17.9387
166	PRPF40A	-0.687406	13.0107	-13.9669	5.4817e-32	9.80092e-31	61.8595	-0.430654	12.8392	-9.19114	2.60233e-17	4.03021e-16	28.5899	-0.256752	13.0888	-6.58061	2.00302e-10	2.25556e-09	13.0843
167	NCL	-0.805636	14.7436	-13.9527	6.08602e-32	1.08517e-30	61.7553	-0.422702	14.4846	-8.18563	1.97208e-14	2.18797e-13	22.058	-0.382934	14.7927	-8.47734	9.57945e-16	2.59881e-14	25.0726
168	ANLN	-1.75703	11.7758	-13.951	6.16035e-32	1.09742e-30	61.7433	-1.18715	11.3985	-9.61875	1.40017e-18	2.4785e-17	31.4733	-0.56988	12.02	-6.48629	3.48423e-10	3.76528e-09	12.5452
169	ENOPH1	-0.844098	11.3602	-13.9359	6.88618e-32	1.22005e-30	61.6323	-0.492285	11.1238	-7.78015	2.55923e-13	2.48676e-12	19.5379	-0.351813	11.4372	-6.77594	6.25152e-11	7.71063e-10	14.2193
170	CENPN	-1.189	10.1105	-13.8905	9.62048e-32	1.69681e-30	61.2994	-0.76319	9.82679	-9.53899	2.42506e-18	4.20142e-17	30.9312	-0.425813	10.255	-6.59641	1.82465e-10	2.07622e-09	13.1752
171	RFWD3	-0.983664	11.4746	-13.8843	1.00711e-31	1.7747e-30	61.2538	-0.6595	11.2598	-9.48764	3.45038e-18	5.86354e-17	30.5832	-0.324164	11.6087	-5.93739	7.7756e-09	6.70004e-08	9.52735
172	INTS7	-0.856739	11.025	-13.8818	1.02576e-31	1.80594e-30	61.2355	-0.500038	10.7853	-8.54012	1.98617e-15	2.4682e-14	24.3175	-0.356701	11.1033	-7.29569	2.51602e-12	4.03719e-11	17.3568
173	CDC25C	-1.46862	8.92113	-13.8731	1.09373e-31	1.92214e-30	61.1716	-0.962005	8.58441	-9.51063	2.94678e-18	5.05605e-17	30.7389	-0.50661	9.10964	-6.95007	2.17003e-11	2.91524e-10	15.2517
174	CNOT9	-0.698264	11.7181	-13.8362	1.43537e-31	2.50678e-30	60.9009	-0.414287	11.5274	-8.40086	4.92231e-15	5.87793e-14	23.4239	-0.283976	11.7854	-7.21744	4.12359e-12	6.36602e-11	16.8739
175	POLR1C	-0.982083	10.9116	-13.8309	1.4918e-31	2.60068e-30	60.8626	-0.625738	10.674	-7.93447	9.72751e-14	9.96701e-13	20.4886	-0.356344	11.0286	-5.56112	5.80259e-08	4.28135e-07	7.58128
176	MRPL3	-0.834482	12.6579	-13.8279	1.52486e-31	2.65595e-30	60.8407	-0.490451	12.4268	-8.25087	1.29732e-14	1.47276e-13	22.47	-0.344031	12.7359	-6.95993	2.04269e-11	2.75362e-10	15.3108
177	TBC1D31	-1.02219	9.61931	-13.8113	1.72289e-31	2.99553e-30	60.7191	-0.58106	9.32228	-8.12499	2.90597e-14	3.16486e-13	21.6766	-0.44113	9.70469	-7.38321	1.44181e-12	2.40835e-11	17.9013
178	MMS22L	-1.10419	10.1915	-13.8005	1.8667e-31	3.2398e-30	60.6393	-0.668319	9.89938	-7.9361	9.6283e-14	9.8757e-13	20.4986	-0.435875	10.3047	-6.4168	5.21949e-10	5.48299e-09	12.1518
179	ESPL1	-1.89254	10.7668	-13.7607	2.5008e-31	4.30595e-30	60.3481	-1.27883	10.3606	-8.70988	6.50615e-16	8.50102e-15	25.4168	-0.613712	11.03	-6.44167	4.51809e-10	4.78991e-09	12.2922
180	SHCBP1	-1.373	9.45254	-13.7514	2.6789e-31	4.60047e-30	60.2796	-1.03485	9.23365	-10.3276	9.84528e-21	2.19332e-19	36.3692	-0.338146	9.69892	-4.84543	2.00193e-06	1.12329e-05	4.1721
181	FBXO5	-1.0604	9.74058	-13.7258	3.2329e-31	5.52757e-30	60.0925	-0.62143	9.44564	-8.34778	6.9431e-15	8.19101e-14	23.0853	-0.43897	9.83879	-7.27236	2.91653e-12	4.61548e-11	17.2124
182	MTBP	-1.18542	9.13032	-13.7246	3.2611e-31	5.57093e-30	60.0838	-0.672031	8.78457	-7.89141	1.2755e-13	1.29068e-12	20.2222	-0.513384	9.22838	-7.38523	1.42331e-12	2.38151e-11	17.914
183	CKAP2	-1.44822	11.4769	-13.7165	3.4627e-31	5.91016e-30	60.0241	-0.879971	11.0963	-8.79303	3.752e-16	5.07182e-15	25.9591	-0.568246	11.6273	-7.04698	1.19459e-11	1.67981e-10	15.8346
184	DEPDC1B	-1.70724	9.90558	-13.716	3.47591e-31	5.92753e-30	60.0203	-1.13117	9.52325	-9.1307	3.91532e-17	5.94593e-16	28.187	-0.576067	10.1314	-6.75752	6.98437e-11	8.55443e-10	14.1112
185	POLR2H	-0.939182	11.4825	-13.6774	4.6151e-31	7.78872e-30	59.738	-0.646406	11.2892	-8.53402	2.06704e-15	2.56707e-14	24.2782	-0.292776	11.6192	-4.87685	1.72746e-06	9.81669e-06	4.31345
186	CHAF1B	-1.2465	9.72918	-13.6516	5.58054e-31	9.38568e-30	59.5489	-0.781892	9.41888	-10.0035	9.6557e-20	1.93114e-18	34.1137	-0.464611	9.87126	-6.77274	6.37347e-11	7.8455e-10	14.2005
187	NOL10	-0.660583	11.1516	-13.6455	5.83732e-31	9.80068e-30	59.5041	-0.365818	10.9528	-8.41372	4.52803e-15	5.42365e-14	23.506	-0.294765	11.2018	-7.47643	7.92956e-13	1.38237e-11	18.4863
188	MARS2	-1.04772	9.93588	-13.6414	6.01784e-31	1.00951e-29	59.4738	-0.528023	9.58361	-8.11497	3.09782e-14	3.36256e-13	21.6137	-0.519699	9.98841	-9.51026	5.57856e-19	2.36183e-17	32.3943
189	CENPI	-1.1895	8.84589	-13.6341	6.34583e-31	1.06362e-29	59.421	-0.754933	8.556	-8.74667	5.10127e-16	6.73739e-15	25.6564	-0.434569	8.98602	-6.45692	4.13472e-10	4.41217e-09	12.3785
190	PNPT1	-0.923902	11.1859	-13.6176	7.16758e-31	1.19725e-29	59.2997	-0.494284	10.8956	-7.69307	4.39737e-13	4.18756e-12	19.0061	-0.429617	11.2471	-8.08665	1.4047e-14	3.25544e-13	22.4376
191	DSCC1	-1.34154	9.62512	-13.5939	8.53204e-31	1.4179e-29	59.1262	-0.702149	9.19249	-7.21072	8.27875e-12	6.76409e-11	16.1259	-0.639394	9.70586	-7.99018	2.69357e-14	5.8933e-13	21.7992
192	CSE1L	-1.11812	13.1938	-13.5865	9.00927e-31	1.49467e-29	59.072	-0.588723	12.8357	-7.38511	2.90107e-12	2.52424e-11	17.1542	-0.529395	13.2629	-7.87174	5.95008e-14	1.22897e-12	21.0224
193	FAM72B	-1.0727	7.55634	-13.5843	9.15844e-31	1.51684e-29	59.0557	-0.69336	7.3038	-9.16968	3.00892e-17	4.62329e-16	28.4467	-0.379345	7.68921	-6.02267	4.86369e-09	4.37397e-08	9.98254
194	E2F1	-1.58201	10.4338	-13.5771	9.6498e-31	1.59687e-29	59.0036	-1.05289	10.0829	-9.2031	2.3999e-17	3.7226e-16	28.6697	-0.529124	10.6455	-6.3976	5.8327e-10	6.07495e-09	12.0437
195	RRM2	-2.02252	12.1068	-13.5752	9.7871e-31	1.61822e-29	58.9896	-1.43967	11.7244	-10.0974	4.99685e-20	1.031e-18	34.7644	-0.582854	12.4259	-6.79453	5.58883e-11	6.95404e-10	14.3286
196	DDIAS	-1.48048	9.27937	-13.5735	9.91553e-31	1.63531e-29	58.9766	-1.04022	8.9898	-9.49756	3.22332e-18	5.50159e-17	30.6504	-0.440264	9.50588	-5.38192	1.4588e-07	1.00437e-06	6.69102
197	FOXM1	-1.92306	11.8117	-13.5572	1.11753e-30	1.83843e-29	58.8575	-1.45967	11.5124	-9.6519	1.11378e-18	1.98591e-17	31.6992	-0.463384	12.1621	-5.05124	7.51805e-07	4.59254e-06	5.11204
198	RMI1	-0.964223	10.054	-13.552	1.16068e-30	1.90621e-29	58.8198	-0.588232	9.80223	-8.75343	4.87787e-16	6.48174e-15	25.7006	-0.375991	10.1553	-6.71141	9.20921e-11	1.09836e-09	13.8416
199	DCAF13	-1.1765	11.5818	-13.5456	1.21713e-30	1.99389e-29	58.7725	-0.709448	11.2687	-8.9559	1.26746e-16	1.80828e-15	27.0288	-0.467057	11.7011	-6.85146	3.96012e-11	5.05283e-10	14.6647
200	DHX15	-0.752249	12.9659	-13.5289	1.37614e-30	2.25062e-29	58.6503	-0.504046	12.8014	-9.10426	4.67992e-17	7.03606e-16	28.0111	-0.248203	13.0683	-5.20848	3.48231e-07	2.25096e-06	5.85239
201	PSRC1	-1.24726	9.08825	-13.5141	1.53446e-30	2.50535e-29	58.5419	-0.7972	8.78827	-7.80871	2.14143e-13	2.10062e-12	19.713	-0.450058	9.23809	-5.83842	1.33201e-08	1.10026e-07	9.00554
202	SKP2	-1.35209	10.9994	-13.5014	1.68444e-30	2.74106e-29	58.449	-0.77652	10.6121	-7.82646	1.91656e-13	1.89141e-12	19.822	-0.575567	11.1164	-7.07663	9.94079e-12	1.42136e-10	16.0141
203	SNRPD1	-1.25688	11.9909	-13.4941	1.77699e-30	2.8793e-29	58.3958	-0.677056	11.5992	-7.63077	6.46327e-13	6.02868e-12	18.6279	-0.579819	12.0765	-7.81273	8.80609e-14	1.77027e-12	20.6382
204	MAP3K21	-1.6963	10.6711	-13.485	1.9002e-30	3.07172e-29	58.329	-1.23481	10.3697	-10.6612	9.15612e-22	2.34124e-20	38.7165	-0.461489	10.9528	-6.13331	2.62668e-09	2.48202e-08	10.5807
205	SAPCD2	-2.11528	11.3303	-13.4841	1.91208e-30	3.08838e-29	58.3228	-1.36525	10.831	-8.79993	3.58396e-16	4.86483e-15	26.0043	-0.750027	11.5913	-7.64994	2.57164e-13	4.82276e-12	19.5885
206	MGME1	-1.04396	10.6279	-13.4409	2.62784e-30	4.22702e-29	58.0062	-0.60606	10.3334	-8.45598	3.4399e-15	4.15336e-14	23.7766	-0.437899	10.7216	-7.21842	4.09824e-12	6.33188e-11	16.8799
207	SKA1	-1.54935	9.24561	-13.4261	2.92906e-30	4.70381e-29	57.8982	-1.00587	8.884	-9.26981	1.52648e-17	2.41568e-16	29.116	-0.543481	9.43981	-6.75857	6.94026e-11	8.5164e-10	14.1174
208	CENPK	-1.33258	9.29799	-13.4233	2.98995e-30	4.79766e-29	57.8777	-0.907074	9.01666	-9.82474	3.36113e-19	6.30332e-18	32.882	-0.425503	9.48674	-5.95745	6.96631e-09	6.06883e-08	9.63395
209	PTTG1	-1.7314	10.766	-13.4184	3.09915e-30	4.96879e-29	57.842	-1.18963	10.4083	-9.32205	1.07002e-17	1.73114e-16	29.4665	-0.541774	11.017	-6.29706	1.03961e-09	1.04549e-08	11.4815
210	CBX3	-0.915828	13.1586	-13.4102	3.29044e-30	5.27118e-29	57.7824	-0.549128	12.9127	-7.84904	1.66387e-13	1.65625e-12	19.961	-0.3667	13.2498	-6.60917	1.69206e-10	1.93729e-09	13.2487
211	MYBL2	-2.28111	12.0923	-13.3936	3.71738e-30	5.94052e-29	57.6609	-1.71561	11.726	-9.59724	1.62397e-18	2.85842e-17	31.327	-0.565507	12.4997	-5.06059	7.18556e-07	4.39629e-06	5.15551
212	AUNIP	-1.20753	8.28991	-13.3899	3.82035e-30	6.0951e-29	57.6337	-0.816683	8.03125	-9.64818	1.14277e-18	2.0339e-17	31.6738	-0.390846	8.45821	-5.42284	1.18428e-07	8.26716e-07	6.8922
213	CDCA3	-1.58385	10.2715	-13.3704	4.4103e-30	7.00775e-29	57.4908	-1.09564	9.94957	-9.06675	6.02482e-17	8.92094e-16	27.762	-0.488214	10.505	-5.66691	3.33103e-08	2.56011e-07	8.11801
214	GMNN	-1.31382	10.2034	-13.3664	4.54063e-30	7.20899e-29	57.4618	-0.91006	9.93721	-9.77129	4.8729e-19	8.98341e-18	32.5153	-0.403756	10.3977	-5.46197	9.69175e-08	6.90101e-07	7.08571
215	TONSL	-1.50945	11.2839	-13.3512	5.07515e-30	8.01858e-29	57.351	-0.89725	10.873	-8.05895	4.4251e-14	4.72461e-13	21.263	-0.612204	11.4303	-7.20937	4.33817e-12	6.66572e-11	16.8243
216	ACP1	-0.780693	12.0598	-13.3461	5.27138e-30	8.30847e-29	57.3132	-0.477342	11.8567	-8.84748	2.61286e-16	3.59406e-15	26.3157	-0.303351	12.1424	-6.41355	5.31857e-10	5.58107e-09	12.1335
217	E2F8	-1.67876	10.0393	-13.329	5.97488e-30	9.39458e-29	57.1885	-1.2242	9.74254	-10.1131	4.47429e-20	9.27088e-19	34.8735	-0.454562	10.3192	-5.47161	9.22304e-08	6.59607e-07	7.13358
218	AURKB	-1.75645	10.1856	-13.3188	6.4393e-30	1.01086e-28	57.114	-1.22524	9.83573	-8.97232	1.13553e-16	1.63076e-15	27.1371	-0.531211	10.4497	-5.9219	8.46308e-09	7.24772e-08	9.44519
219	NKRF	-0.827007	9.71318	-13.3109	6.82477e-30	1.06794e-28	57.0561	-0.450605	9.45905	-7.68623	4.58766e-13	4.35816e-12	18.9645	-0.376402	9.77215	-7.33024	2.02062e-12	3.28813e-11	17.5713
220	ZNF367	-1.23565	9.94481	-13.2911	7.89151e-30	1.23289e-28	56.9116	-0.661504	9.55679	-7.62884	6.54079e-13	6.09228e-12	18.6162	-0.57415	10.0268	-8.49123	8.69512e-16	2.36875e-14	25.1677
221	TOMM34	-1.1264	11.7252	-13.2872	8.12086e-30	1.26569e-28	56.883	-0.756962	11.4805	-8.15391	2.41581e-14	2.65617e-13	21.8583	-0.369439	11.8797	-5.1529	4.5807e-07	2.90057e-06	5.58849
222	DONSON	-1.00236	9.96801	-13.2678	9.36831e-30	1.45663e-28	56.7408	-0.625719	9.71633	-9.95096	1.39413e-19	2.74274e-18	33.751	-0.376642	10.0807	-6.94406	2.25148e-11	3.01018e-10	15.2158
223	CCT5	-0.987845	13.4317	-13.2547	1.03082e-29	1.59895e-28	56.6456	-0.648602	13.2062	-8.68372	7.73206e-16	1.00158e-14	25.2467	-0.339243	13.5592	-5.50967	7.57878e-08	5.47418e-07	7.32323
224	KIFC1	-1.71769	10.6043	-13.254	1.036e-29	1.60572e-28	56.6406	-1.21751	10.2759	-9.46851	3.93387e-18	6.63905e-17	30.4538	-0.50018	10.8726	-6.12461	2.75793e-09	2.59352e-08	10.5333
225	BRI3BP	-1.43565	12.0846	-13.2466	1.09389e-29	1.69142e-28	56.5865	-0.984128	11.7864	-9.5623	2.06572e-18	3.5916e-17	31.0895	-0.451518	12.2915	-6.29001	1.08228e-09	1.08784e-08	11.4424
226	WDR43	-0.853636	11.7927	-13.2038	1.49844e-29	2.30965e-28	56.2733	-0.454743	11.5231	-8.32999	7.78928e-15	9.11234e-14	22.9721	-0.398893	11.8482	-8.07215	1.54961e-14	3.55338e-13	22.3413
227	CENPO	-1.07351	9.91422	-13.1981	1.56218e-29	2.40601e-28	56.2318	-0.709414	9.6725	-8.89006	1.96761e-16	2.7412e-15	26.5953	-0.364093	10.0552	-6.5993	1.79376e-10	2.04344e-09	13.1918
228	PLK1	-1.86096	11.6247	-13.1972	1.57206e-29	2.41932e-28	56.2255	-1.3866	11.3166	-10.2642	1.54264e-20	3.36389e-19	35.9255	-0.474365	11.9503	-5.50648	7.70485e-08	5.56114e-07	7.30729
229	GGCT	-1.16463	11.0622	-13.1887	1.6739e-29	2.57199e-28	56.163	-0.658668	10.7214	-8.71235	6.4005e-16	8.36856e-15	25.4329	-0.505963	11.1577	-7.46789	8.3777e-13	1.45144e-11	18.4325
230	ALG6	-0.832557	10.0923	-13.1818	1.76035e-29	2.69846e-28	56.1129	-0.603884	9.94285	-10.8845	1.84367e-22	5.20379e-21	40.3009	-0.228673	10.2295	-4.81509	2.30651e-06	1.27733e-05	4.03641
231	CDC7	-1.28924	9.45983	-13.1751	1.84955e-29	2.83299e-28	56.0637	-0.756712	9.10208	-8.75427	4.85078e-16	6.4589e-15	25.7061	-0.532525	9.57985	-7.13913	6.73662e-12	1.00052e-10	16.3942
232	HSPA14	-0.799622	10.9215	-13.1614	2.04394e-29	3.12828e-28	55.9642	-0.448537	10.6849	-7.33795	3.85767e-12	3.28928e-11	16.8746	-0.351085	10.9852	-6.94029	2.30408e-11	3.0721e-10	15.1932
233	PI4K2B	-0.95874	10.5585	-13.1544	2.15142e-29	3.28764e-28	55.9132	-0.662447	10.3631	-9.11517	4.34791e-17	6.56212e-16	28.0837	-0.296293	10.6994	-5.06007	7.20364e-07	4.40598e-06	5.1531
234	BRIX1	-1.04162	11.0495	-13.1488	2.24245e-29	3.41873e-28	55.872	-0.666126	10.7992	-7.80696	2.16499e-13	2.1216e-12	19.7023	-0.375499	11.1748	-5.3118	2.07929e-07	1.39667e-06	6.34922
235	POC1A	-1.33404	9.47418	-13.1246	2.6769e-29	4.06522e-28	55.6957	-0.870076	9.16565	-9.25956	1.63659e-17	2.58159e-16	29.0473	-0.463961	9.64346	-6.82914	4.53392e-11	5.73631e-10	14.5327
236	SNRPG	-1.00127	11.3791	-13.1187	2.79663e-29	4.24376e-28	55.6521	-0.559244	11.0812	-7.33355	3.96145e-12	3.36457e-11	16.8486	-0.442027	11.4576	-7.09329	8.96316e-12	1.29674e-10	16.1152
237	FAM72D	-1.03968	7.11234	-13.1122	2.93149e-29	4.44151e-28	55.6053	-0.645772	6.849	-9.79435	4.15172e-19	7.6974e-18	32.6734	-0.39391	7.22753	-6.57057	2.12522e-10	2.38083e-09	13.0266
238	CEP85	-1.00254	9.96222	-13.1107	2.96517e-29	4.48907e-28	55.5939	-0.675356	9.74556	-8.96354	1.20429e-16	1.72192e-15	27.0792	-0.327183	10.1006	-5.42477	1.17267e-07	8.19486e-07	6.90171
239	TFRC	-1.62637	13.466	-13.0835	3.61841e-29	5.43596e-28	55.3957	-1.12191	13.1331	-9.06416	6.13069e-17	9.06397e-16	27.7448	-0.504461	13.704	-4.9567	1.18365e-06	6.96726e-06	4.67612
240	CDC20	-1.95589	11.3812	-13.0811	3.68446e-29	5.53094e-28	55.3777	-1.41643	11.0285	-9.43094	5.08812e-18	8.44136e-17	30.1999	-0.539469	11.7022	-5.72093	2.5013e-08	1.98159e-07	8.39525
241	ZGRF1	-1.02013	8.89994	-13.0774	3.78387e-29	5.6758e-28	55.3512	-0.608587	8.62382	-7.67989	4.77146e-13	4.5196e-12	18.926	-0.411548	9	-6.42173	5.07242e-10	5.33997e-09	12.1796
242	MZT1	-1.18829	10.7544	-13.0683	4.04694e-29	6.05184e-28	55.2843	-0.676672	10.41	-9.39372	6.56289e-18	1.07603e-16	29.9488	-0.511618	10.8543	-7.31327	2.25058e-12	3.63812e-11	17.4659
243	IQGAP3	-1.93254	11.7266	-13.065	4.1451e-29	6.18917e-28	55.2605	-1.36562	11.3541	-9.72513	6.71116e-19	1.21885e-17	32.1993	-0.566922	12.0263	-6.17647	2.06094e-09	1.98777e-08	10.8163
244	HMBS	-1.05154	10.2957	-13.0603	4.29031e-29	6.39623e-28	55.2262	-0.59173	9.98592	-7.36426	3.29098e-12	2.83077e-11	17.0305	-0.459809	10.3804	-7.19639	4.70697e-12	7.18162e-11	16.7445
245	WDR62	-1.62835	10.0024	-13.0588	4.33731e-29	6.46137e-28	55.2153	-1.10255	9.65446	-9.12819	3.98232e-17	6.04299e-16	28.1703	-0.525799	10.23	-6.08687	3.40529e-09	3.15227e-08	10.3286
246	C1orf112	-0.968371	9.32838	-13.0561	4.42397e-29	6.58545e-28	55.1957	-0.608345	9.08796	-8.09313	3.56021e-14	3.82624e-13	21.4769	-0.360026	9.43923	-5.88106	1.05719e-08	8.87874e-08	9.22949
247	DTYMK	-1.10915	10.8177	-13.0448	4.80448e-29	7.13016e-28	55.1135	-0.693622	10.5401	-8.24788	1.32249e-14	1.49785e-13	22.4511	-0.415527	10.943	-6.14118	2.51335e-09	2.38647e-08	10.6235
248	C16orf59	-1.26893	8.52509	-13.0438	4.83986e-29	7.17724e-28	55.1062	-0.862969	8.25665	-8.61373	1.22573e-15	1.5478e-14	24.7928	-0.405965	8.70442	-5.48448	8.63142e-08	6.1888e-07	7.1976
249	UMPS	-0.770324	10.941	-13.0134	6.04836e-29	8.94225e-28	54.8844	-0.437779	10.7171	-7.88482	1.32939e-13	1.33897e-12	20.1815	-0.332545	11.0053	-7.23956	3.58744e-12	5.5868e-11	17.01
250	NOP58	-1.03728	12.4815	-12.9746	8.0381e-29	1.17684e-27	54.6013	-0.576831	12.171	-7.92982	1.00166e-13	1.02417e-12	20.4598	-0.460445	12.5615	-7.55796	4.68127e-13	8.43146e-12	19.0021
251	ESCO2	-1.65123	9.8945	-12.9663	8.54324e-29	1.24986e-27	54.5406	-1.00506	9.46171	-8.34505	7.06659e-15	8.31163e-14	23.0679	-0.646174	10.0668	-7.62895	2.94962e-13	5.47906e-12	19.4543
252	CPOX	-0.843909	10.6445	-12.9588	9.02019e-29	1.31668e-27	54.4866	-0.48331	10.4018	-7.42758	2.24227e-12	1.97563e-11	17.4069	-0.360598	10.7169	-6.47137	3.80091e-10	4.07598e-09	12.4605
253	FLVCR1	-1.24867	10.9526	-12.9473	9.81937e-29	1.43013e-27	54.4021	-0.870802	10.7037	-8.14695	2.52568e-14	2.77074e-13	21.8146	-0.377866	11.1402	-4.69032	4.09974e-06	2.15974e-05	3.48594
254	UCHL5	-0.784692	11.1076	-12.9209	1.19123e-28	1.72981e-27	54.2098	-0.380892	10.8335	-7.35994	3.37802e-12	2.90436e-11	17.0049	-0.403799	11.1394	-8.38871	1.7735e-15	4.66888e-14	24.4679
255	HDGF	-0.961314	14.4311	-12.9106	1.28373e-28	1.85861e-27	54.1354	-0.646598	14.2227	-7.4552	1.89561e-12	1.68002e-11	17.5717	-0.314716	14.5633	-5.01963	8.75664e-07	5.28618e-06	4.96551
256	KIF20A	-1.68984	10.511	-12.9082	1.30698e-28	1.88807e-27	54.1175	-1.26475	10.2353	-9.75459	5.47149e-19	1.00234e-17	32.4009	-0.425089	10.8096	-5.17055	4.19981e-07	2.67845e-06	5.67204
257	SPDL1	-1.00636	9.97618	-12.9003	1.38423e-28	1.99378e-27	54.0603	-0.71273	9.78334	-9.49105	3.3705e-18	5.73777e-17	30.6063	-0.293633	10.1331	-4.84646	1.99225e-06	1.11882e-05	4.17675
258	MAP7	-1.50331	11.8055	-12.8828	1.57407e-28	2.25724e-27	53.9324	-0.983072	11.4597	-8.38026	5.62604e-15	6.68156e-14	23.2923	-0.52024	11.9976	-7.05029	1.17037e-11	1.64931e-10	15.8546
259	SLC25A10	-1.43186	10.1017	-12.8739	1.67978e-28	2.40355e-27	53.8677	-0.878317	9.7312	-8.04868	4.72312e-14	5.03182e-13	21.1989	-0.553543	10.2546	-7.06815	1.04776e-11	1.49374e-10	15.9627
260	KIF22	-1.07214	11.498	-12.8709	1.71719e-28	2.45349e-27	53.8458	-0.691574	11.2446	-8.46877	3.16489e-15	3.83551e-14	23.8587	-0.380566	11.6301	-6.03169	4.62699e-09	4.17454e-08	10.031
261	HMGB3	-1.5116	11.3069	-12.8629	1.82051e-28	2.59543e-27	53.7877	-0.87228	10.8769	-7.46078	1.83231e-12	1.62761e-11	17.605	-0.639323	11.4399	-7.48616	7.44735e-13	1.30646e-11	18.5477
262	RBL1	-1.02012	10.3962	-12.8581	1.88514e-28	2.68365e-27	53.753	-0.61222	10.1227	-7.45871	1.85551e-12	1.64672e-11	17.5927	-0.407895	10.4981	-6.09192	3.3107e-09	3.07197e-08	10.3559
263	NAA40	-0.814463	10.6986	-12.8549	1.93036e-28	2.74004e-27	53.7294	-0.540976	10.5172	-9.08521	5.32052e-17	7.93212e-16	27.8846	-0.273486	10.807	-5.60246	4.67564e-08	3.50539e-07	7.79004
264	PRR11	-1.42664	10.8126	-12.8534	1.95151e-28	2.76806e-27	53.7185	-0.975793	10.5148	-8.95136	1.30662e-16	1.86008e-15	26.9988	-0.450848	11.0171	-6.0544	4.07945e-09	3.71827e-08	10.1532
265	IDH1	-1.35605	12.9142	-12.8374	2.19354e-28	3.09341e-27	53.6022	-0.994411	12.6784	-9.74	6.05383e-19	1.10254e-17	32.301	-0.361643	13.1432	-4.59619	6.27716e-06	3.18499e-05	3.07895
266	SRRT	-0.718289	12.4958	-12.8354	2.22654e-28	3.13769e-27	53.5873	-0.411303	12.2892	-7.55404	1.03621e-12	9.45348e-12	18.1645	-0.306986	12.5574	-7.10074	8.55731e-12	1.24539e-10	16.1605
267	CENPH	-1.11229	9.14366	-12.7956	2.97847e-28	4.16135e-27	53.2978	-0.645099	8.82952	-8.25213	1.28685e-14	1.46172e-13	22.478	-0.46719	9.24319	-6.91539	2.68308e-11	3.54842e-10	15.0446
268	GINS2	-1.59869	9.787	-12.7749	3.46437e-28	4.80931e-27	53.1474	-1.03812	9.41402	-8.96579	1.18628e-16	1.6999e-15	27.094	-0.56057	9.9875	-6.0886	3.37268e-09	3.12504e-08	10.3379
269	AP1AR	-0.769501	10.8013	-12.772	3.539e-28	4.90594e-27	53.1262	-0.439455	10.5791	-7.51417	1.32276e-12	1.19176e-11	17.9248	-0.330046	10.8666	-6.66587	1.20846e-10	1.41627e-09	13.5767
270	SRSF10	-0.699984	12.5583	-12.7709	3.56718e-28	4.9415e-27	53.1183	-0.406465	12.361	-8.5067	2.47117e-15	3.03619e-14	24.1023	-0.293519	12.6212	-6.86643	3.61591e-11	4.63786e-10	14.7534
271	CDT1	-1.79007	10.7658	-12.7667	3.67965e-28	5.0901e-27	53.0874	-1.21638	10.3864	-8.50913	2.43228e-15	2.99216e-14	24.1179	-0.573689	11.0183	-5.9499	7.26075e-09	6.28965e-08	9.5938
272	GINS3	-0.952929	9.09557	-12.7497	4.16492e-28	5.75324e-27	52.9641	-0.595571	8.85681	-8.55063	1.85411e-15	2.30556e-14	24.3852	-0.357358	9.20305	-5.88683	1.02454e-08	8.62006e-08	9.2599
273	CHEK2	-1.091	9.5667	-12.748	4.2168e-28	5.82079e-27	52.9518	-0.625845	9.25369	-8.10929	3.21196e-14	3.47681e-13	21.5781	-0.465158	9.66075	-7.33263	1.99025e-12	3.2414e-11	17.5861
274	NELFCD	-0.985227	12.5059	-12.7325	4.72246e-28	6.50484e-27	52.8391	-0.675702	12.3014	-7.93296	9.82076e-14	1.0052e-12	20.4792	-0.309525	12.648	-4.46652	1.11612e-05	5.42258e-05	2.53013
275	VRK1	-1.00516	9.92034	-12.7324	4.72565e-28	6.50484e-27	52.8384	-0.494933	9.57413	-7.26003	6.16372e-12	5.11725e-11	16.4151	-0.510231	9.96471	-8.30022	3.26757e-15	8.27898e-14	23.8682
276	RAE1	-0.986172	11.5738	-12.7106	5.54459e-28	7.60535e-27	52.6794	-0.561417	11.2879	-8.40418	4.81741e-15	5.75618e-14	23.4451	-0.424755	11.6566	-7.05011	1.17169e-11	1.64998e-10	15.8535
277	TACC3	-1.44586	11.644	-12.687	6.58326e-28	8.99221e-27	52.5085	-1.03341	11.3736	-9.52018	2.75965e-18	4.74746e-17	30.8037	-0.412457	11.8743	-5.22672	3.1811e-07	2.07477e-06	5.93951
278	NIP7	-0.838312	10.8319	-12.6792	6.97308e-28	9.5114e-27	52.4513	-0.509674	10.6117	-7.98651	7.00383e-14	7.3142e-13	20.8115	-0.328638	10.919	-6.28848	1.09182e-09	1.09687e-08	11.4338
279	PTBP1	-0.7144	14.5153	-12.6728	7.30431e-28	9.95625e-27	52.4051	-0.452948	14.3408	-7.83977	1.76338e-13	1.74717e-12	19.9039	-0.261452	14.5992	-6.53339	2.64456e-10	2.92411e-09	12.8137
280	MSH2	-0.990099	10.9507	-12.6712	7.3895e-28	1.00654e-26	52.3935	-0.547637	10.6523	-7.72892	3.52032e-13	3.38079e-12	19.2247	-0.442462	11.0255	-7.35809	1.69243e-12	2.7983e-11	17.7446
281	POLR1B	-0.855684	11.1719	-12.6557	8.27956e-28	1.12386e-26	52.2804	-0.461023	10.9052	-7.85367	1.61628e-13	1.61051e-12	19.9895	-0.394661	11.2302	-7.57507	4.18918e-13	7.60465e-12	19.1108
282	DPH2	-0.773986	10.8744	-12.6341	9.69003e-28	1.30986e-26	52.1238	-0.497373	10.6901	-7.7289	3.52079e-13	3.38079e-12	19.2245	-0.276613	10.9687	-5.73489	2.32205e-08	1.85082e-07	8.46724
283	TTF2	-0.905514	10.8435	-12.6189	1.08261e-27	1.45539e-26	52.0135	-0.595881	10.6378	-8.57892	1.54045e-15	1.93025e-14	24.5677	-0.309634	10.9611	-5.26802	2.58953e-07	1.71176e-06	6.13772
284	PIGW	-0.917319	9.40649	-12.617	1.09746e-27	1.47434e-26	52	-0.601339	9.19649	-8.91481	1.66808e-16	2.34394e-15	26.7581	-0.31598	9.52447	-5.69574	2.85945e-08	2.23277e-07	8.26573
285	NFXL1	-0.90098	9.86917	-12.594	1.29869e-27	1.73276e-26	51.8325	-0.529271	9.61948	-8.13834	2.66855e-14	2.91928e-13	21.7605	-0.371709	9.95328	-6.49358	3.33889e-10	3.61821e-09	12.5867
286	TGDS	-0.828893	10.1671	-12.5764	1.47669e-27	1.96624e-26	51.7046	-0.46651	9.92298	-7.53589	1.1581e-12	1.05165e-11	18.0553	-0.362384	10.234	-6.69755	1.00046e-10	1.18744e-09	13.7608
287	RFC5	-0.829255	10.4	-12.5737	1.50602e-27	2.00393e-26	51.6851	-0.490078	10.1723	-7.93315	9.80903e-14	1.00453e-12	20.4804	-0.339177	10.4789	-6.20238	1.78056e-09	1.73791e-08	10.9584
288	GMCL1	-0.751573	11.3465	-12.5685	1.56374e-27	2.0779e-26	51.6477	-0.412112	11.1174	-7.25837	6.22512e-12	5.16165e-11	16.4054	-0.339461	11.4014	-7.04564	1.20458e-11	1.69264e-10	15.8265
289	CDKN3	-1.48537	9.87823	-12.5518	1.76662e-27	2.34272e-26	51.5263	-0.947592	9.5197	-7.64584	5.88947e-13	5.51187e-12	18.7192	-0.537777	10.0557	-6.22546	1.56251e-09	1.5335e-08	11.0854
290	C17orf53	-1.14137	8.87922	-12.5443	1.86532e-27	2.46858e-26	51.4722	-0.781683	8.64163	-8.20466	1.74554e-14	1.94213e-13	22.178	-0.359687	9.04335	-5.23536	3.04741e-07	1.99489e-06	5.98086
291	MRPS5	-0.750747	11.4883	-12.5207	2.21582e-27	2.91739e-26	51.3009	-0.48244	11.3096	-8.22835	1.49937e-14	1.68646e-13	22.3276	-0.268307	11.5799	-5.46716	9.43649e-08	6.74133e-07	7.11148
292	TFDP1	-0.930751	12.831	-12.5058	2.47113e-27	3.23746e-26	51.1924	-0.500115	12.54	-7.4247	2.28185e-12	2.00959e-11	17.3897	-0.430636	12.8937	-7.37731	1.49718e-12	2.49658e-11	17.8645
293	BLM	-1.41338	9.6856	-12.4907	2.75692e-27	3.59742e-26	51.0835	-1.00963	9.42087	-9.91912	1.74135e-19	3.38576e-18	33.5314	-0.403751	9.91041	-5.21979	3.29238e-07	2.1395e-06	5.9064
294	POP1	-0.992311	9.48216	-12.4675	3.26671e-27	4.24846e-26	50.9147	-0.517308	9.1607	-7.29737	4.92567e-12	4.13148e-11	16.6349	-0.475003	9.54082	-8.03117	2.04385e-14	4.60043e-13	22.0698
295	BRCA2	-1.43974	10.2197	-12.4579	3.50256e-27	4.54612e-26	50.8453	-0.977705	9.91407	-9.08796	5.22322e-17	7.79299e-16	27.9028	-0.462038	10.4224	-5.60304	4.66149e-08	3.4988e-07	7.79297
296	LRRC8B	-0.9048	10.9969	-12.4527	3.63661e-27	4.71385e-26	50.8079	-0.69718	10.8634	-10.068	6.14319e-20	1.25298e-18	34.5604	-0.20762	11.1672	-3.82334	0.000159219	0.000605427	0.0148954
297	MCM3	-1.04543	12.8187	-12.4369	4.08199e-27	5.26327e-26	50.693	-0.544445	12.4796	-7.29739	4.92508e-12	4.13148e-11	16.6351	-0.500986	12.8802	-7.45904	8.86813e-13	1.53099e-11	18.3768
298	ARHGAP11B	-1.22645	9.34406	-12.4183	4.6728e-27	6.01315e-26	50.5585	-0.794816	9.0568	-7.98346	7.1401e-14	7.44856e-13	20.7926	-0.431633	9.49705	-5.6518	3.60759e-08	2.7629e-07	8.04085
299	KIF24	-1.22938	9.5579	-12.4173	4.70567e-27	6.05147e-26	50.5515	-0.596652	9.12832	-7.16668	1.07632e-11	8.67799e-11	15.8686	-0.632725	9.60766	-8.70064	1.99539e-16	6.01385e-15	26.6132
300	HASPIN	-1.3192	8.85347	-12.4151	4.7832e-27	6.14714e-26	50.5353	-0.883814	8.56494	-8.73514	5.5057e-16	7.23734e-15	25.5813	-0.43539	9.03299	-6.0417	4.37736e-09	3.96394e-08	10.0848
301	EIF2S2	-0.887404	12.8975	-12.3628	6.99882e-27	8.93583e-26	50.1566	-0.5507	12.6724	-7.62031	6.89389e-13	6.39377e-12	18.5646	-0.336704	12.9956	-5.6774	3.15121e-08	2.43627e-07	8.17171
302	TAF1D	-1.00465	11.9474	-12.3574	7.27851e-27	9.28686e-26	50.1176	-0.600443	11.6762	-7.17036	1.05303e-11	8.50424e-11	15.8901	-0.404206	12.0465	-5.91191	8.93707e-09	7.61364e-08	9.39235
303	WDR75	-0.737163	11.4862	-12.341	8.20105e-27	1.04096e-25	49.9989	-0.384784	11.2478	-7.32134	4.26403e-12	3.61058e-11	16.7764	-0.352379	11.5301	-7.43071	1.06378e-12	1.81408e-11	18.1988
304	NUP85	-0.644949	11.2438	-12.3355	8.53372e-27	1.08179e-25	49.9593	-0.396649	11.0777	-7.19347	9.17581e-12	7.45964e-11	16.025	-0.248299	11.3132	-5.50722	7.67537e-08	5.5419e-07	7.31099
305	SFPQ	-0.546633	13.864	-12.3231	9.3446e-27	1.18228e-25	49.869	-0.291023	13.6912	-7.19594	9.04162e-12	7.35972e-11	16.0395	-0.25561	13.8994	-7.72432	1.57878e-13	3.03349e-12	20.0663
306	PPM1G	-0.765057	12.8491	-12.3208	9.49753e-27	1.20085e-25	49.8529	-0.443375	12.6328	-7.41749	2.38398e-12	2.0967e-11	17.3468	-0.321682	12.9174	-6.80448	5.26295e-11	6.56945e-10	14.3872
307	MKI67	-2.02048	13.4738	-12.3188	9.63779e-27	1.21701e-25	49.8383	-1.47376	13.1169	-9.28281	1.39745e-17	2.22049e-16	29.2031	-0.546715	13.811	-5.95735	6.97027e-09	6.06883e-08	9.6334
308	RAN	-0.841251	13.8772	-12.3158	9.85346e-27	1.24264e-25	49.8163	-0.480641	13.6344	-7.2974	4.92484e-12	4.13148e-11	16.6351	-0.36061	13.9487	-6.63478	1.45374e-10	1.68655e-09	13.3966
309	NCAPD3	-1.11053	11.4903	-12.3089	1.03551e-26	1.30422e-25	49.7669	-0.642986	11.1759	-8.29305	9.88753e-15	1.14438e-13	22.7373	-0.467545	11.5891	-6.86861	3.56821e-11	4.58267e-10	14.7664
310	E2F2	-1.61458	9.66338	-12.3062	1.05638e-26	1.3288e-25	49.747	-1.11382	9.33299	-9.11384	4.38712e-17	6.6162e-16	28.0748	-0.500754	9.89973	-5.52747	6.91143e-08	5.03679e-07	7.41228
311	NSUN2	-0.852659	12.0888	-12.2826	1.25395e-26	1.57327e-25	49.5765	-0.536434	11.8776	-8.83337	2.87003e-16	3.93673e-15	26.2232	-0.316225	12.1868	-5.64974	3.64695e-08	2.78977e-07	8.03035
312	NSD2	-0.914696	12.4972	-12.2792	1.2857e-26	1.61104e-25	49.5516	-0.535875	12.2426	-7.33739	3.87082e-12	3.29905e-11	16.8713	-0.378822	12.5818	-6.06321	3.88477e-09	3.56074e-08	10.2007
313	SLC29A2	-1.42976	10.8491	-12.2739	1.33624e-26	1.67223e-25	49.5132	-1.08957	10.6297	-9.31008	1.16088e-17	1.86121e-16	29.3861	-0.340188	11.1119	-4.10469	5.18547e-05	0.000219398	1.07215
314	TMEM33	-0.853856	12.4529	-12.2709	1.36523e-26	1.70741e-25	49.4919	-0.587988	12.2775	-9.16907	3.02134e-17	4.63873e-16	28.4426	-0.265869	12.5774	-5.00091	9.58108e-07	5.73458e-06	4.87908
315	WDR12	-0.824749	10.9219	-12.2656	1.41927e-26	1.77386e-25	49.4533	-0.464439	10.6791	-7.45442	1.90463e-12	1.68649e-11	17.567	-0.36031	10.9885	-6.69489	1.01647e-10	1.20571e-09	13.7453
316	COA7	-0.772704	10.62	-12.2547	1.53614e-26	1.91381e-25	49.3746	-0.422758	10.3838	-7.56094	9.93261e-13	9.08708e-12	18.206	-0.349946	10.676	-7.32067	2.14729e-12	3.4769e-11	17.5118
317	CENPM	-1.48721	9.48121	-12.253	1.55534e-26	1.9365e-25	49.3622	-1.00809	9.16423	-8.55347	1.81995e-15	2.26452e-14	24.4035	-0.479121	9.68966	-5.89341	9.88497e-09	8.33405e-08	9.29462
318	OTX1	-1.44749	8.93723	-12.2415	1.69008e-26	2.09891e-25	49.2796	-0.937506	8.59781	-7.19186	9.2643e-12	7.52845e-11	16.0156	-0.509987	9.11751	-5.39185	1.38701e-07	9.57975e-07	6.73971
319	GNL2	-0.658768	11.5378	-12.2365	1.7527e-26	2.17393e-25	49.2434	-0.444111	11.3957	-8.65139	9.56842e-16	1.22406e-14	25.0368	-0.214657	11.6289	-5.15393	4.55749e-07	2.8868e-06	5.59338
320	STARD7	-0.646324	12.8889	-12.2295	1.8443e-26	2.28609e-25	49.1927	-0.385593	12.7139	-7.24783	6.63096e-12	5.48189e-11	16.3434	-0.260732	12.9523	-6.02964	4.6797e-09	4.22015e-08	10.02
321	CHAF1A	-1.09546	10.634	-12.2272	1.87537e-26	2.32313e-25	49.1761	-0.714722	10.3808	-9.10149	4.76794e-17	7.1574e-16	27.9927	-0.380738	10.7731	-5.88985	1.00787e-08	8.49006e-08	9.2758
322	CARMIL1	-1.1684	11.6932	-12.2167	2.02433e-26	2.50133e-25	49.1001	-0.886919	11.5114	-10.1019	4.83932e-20	1.0006e-18	34.796	-0.281481	11.9061	-4.37253	1.68003e-05	7.86158e-05	2.14094
323	CCDC150	-1.15532	7.82518	-12.2149	2.0514e-26	2.53317e-25	49.0868	-0.709249	7.52664	-7.62112	6.85974e-13	6.36511e-12	18.5695	-0.446075	7.94886	-5.78328	1.79246e-08	1.45178e-07	8.7179
324	DIAPH3	-1.43496	9.833	-12.2095	2.13259e-26	2.63176e-25	49.0482	-0.934659	9.50024	-8.77691	4.17535e-16	5.61304e-15	25.8538	-0.500304	10.0144	-6.2613	1.2748e-09	1.26445e-08	11.2832
325	NASP	-0.832467	12.1863	-12.2076	2.16319e-26	2.66616e-25	49.0341	-0.458985	11.9343	-7.73325	3.42691e-13	3.30036e-12	19.2511	-0.373482	12.2485	-6.84839	4.03455e-11	5.14109e-10	14.6465
326	NOP2	-1.00227	11.6082	-12.1833	2.57939e-26	3.16716e-25	48.859	-0.587888	11.3298	-8.1458	2.54443e-14	2.78975e-13	21.8073	-0.414385	11.7013	-6.65303	1.30445e-10	1.52328e-09	13.5022
327	C2orf15	-0.993162	8.12093	-12.173	2.78086e-26	3.40599e-25	48.7842	-0.629733	7.87847	-9.09602	4.94713e-17	7.40366e-16	27.9564	-0.363429	8.23762	-6.35228	7.57491e-10	7.74923e-09	11.7894
328	SSRP1	-0.701901	13.1403	-12.1727	2.78547e-26	3.4095e-25	48.7826	-0.426191	12.9556	-7.33713	3.8769e-12	3.30279e-11	16.8697	-0.27571	13.213	-5.95221	7.16956e-09	6.22168e-08	9.60605
329	DHCR7	-1.46614	12.0506	-12.1696	2.84835e-26	3.48428e-25	48.7604	-0.93293	11.695	-7.65919	5.42312e-13	5.10227e-12	18.8002	-0.533215	12.2246	-5.79904	1.64697e-08	1.34173e-07	8.79989
330	ANKEF1	-1.17012	10.2454	-12.1643	2.96018e-26	3.6143e-25	48.7221	-0.78577	9.99077	-9.17382	2.92589e-17	4.50595e-16	28.4743	-0.384355	10.4056	-5.52549	6.9829e-08	5.08509e-07	7.40234
331	TSEN54	-0.959307	10.8452	-12.1622	3.00705e-26	3.66695e-25	48.7064	-0.682761	10.6637	-8.75169	4.93436e-16	6.53903e-15	25.6892	-0.276546	10.9964	-4.82637	2.18836e-06	1.21912e-05	4.08678
332	CDC6	-2.13096	10.7055	-12.1543	3.18474e-26	3.8788e-25	48.6493	-1.42502	10.2376	-9.79623	4.09787e-19	7.60477e-18	32.6863	-0.70594	10.9941	-5.72148	2.49395e-08	1.97657e-07	8.3981
333	STRBP	-0.805047	11.2528	-12.1371	3.60642e-26	4.3652e-25	48.5256	-0.458275	11.0193	-7.22758	7.48505e-12	6.15263e-11	16.2247	-0.346772	11.3204	-6.55906	2.27424e-10	2.53615e-09	12.9606
334	TFB2M	-0.836784	10.2161	-12.1178	4.14895e-26	5.01257e-25	48.3862	-0.521687	10.0055	-8.17334	2.13343e-14	2.36296e-13	21.9806	-0.315097	10.3098	-5.80553	1.59047e-08	1.29894e-07	8.83372
335	PKMYT1	-1.70875	10.3505	-12.0918	5.01152e-26	6.03232e-25	48.1984	-1.19994	10.0158	-8.15252	2.43734e-14	2.67833e-13	21.8496	-0.508811	10.6116	-5.33661	1.83503e-07	1.24155e-06	6.46971
336	MIS18A	-1.16491	9.78138	-12.0829	5.34547e-26	6.42244e-25	48.1342	-0.617349	9.41113	-7.62987	6.49929e-13	6.05651e-12	18.6225	-0.547558	9.85545	-7.43547	1.03184e-12	1.76268e-11	18.2286
337	ATAD5	-1.03188	9.81487	-12.0757	5.63007e-26	6.75608e-25	48.0826	-0.634762	9.54914	-7.1456	1.22001e-11	9.77608e-11	15.7458	-0.397117	9.92601	-5.97639	6.27795e-09	5.53139e-08	9.73487
338	MASTL	-0.874821	10.1817	-12.0647	6.09505e-26	7.28724e-25	48.0037	-0.612628	10.0091	-7.91233	1.11824e-13	1.13566e-12	20.3515	-0.262192	10.3145	-4.22511	3.14624e-05	0.000139014	1.54524
339	BUB3	-0.806702	12.7114	-12.0442	7.07188e-26	8.43451e-25	47.8559	-0.463206	12.4802	-7.24342	6.80832e-12	5.61902e-11	16.3176	-0.343495	12.7811	-6.40002	5.7518e-10	5.99708e-09	12.0573
340	TBRG4	-0.889394	12.0195	-11.995	1.01017e-25	1.19534e-24	47.5012	-0.528463	11.7773	-7.61297	7.21298e-13	6.67388e-12	18.5201	-0.360931	12.1056	-6.36331	7.10891e-10	7.3069e-09	11.8511
341	DDX21	-0.947104	13.1863	-11.9858	1.07992e-25	1.27556e-24	47.4348	-0.602968	12.9568	-7.73718	3.34418e-13	3.22227e-12	19.2751	-0.344136	13.2988	-5.73379	2.33563e-08	1.86078e-07	8.46159
342	PROSER1	-1.02747	12.4658	-11.9775	1.14633e-25	1.35073e-24	47.3755	-0.656527	12.2186	-8.87495	2.17611e-16	3.01663e-15	26.496	-0.37094	12.5892	-5.62535	4.14646e-08	3.14238e-07	7.90619
343	MCM8	-1.11472	10.8081	-11.9719	1.19352e-25	1.40296e-24	47.3353	-0.65367	10.4984	-7.42311	2.30398e-12	2.02817e-11	17.3803	-0.461049	10.9116	-6.14388	2.47551e-09	2.35626e-08	10.6382
344	MRGBP	-0.967038	10.457	-11.9588	1.31231e-25	1.53705e-24	47.241	-0.677319	10.2663	-7.25639	6.29965e-12	5.21902e-11	16.3937	-0.289719	10.6038	-4.02556	7.1551e-05	0.000294144	0.767977
345	DCLRE1A	-0.875518	9.99236	-11.9324	1.58905e-25	1.85341e-24	47.0507	-0.552291	9.77661	-8.42339	4.25234e-15	5.10594e-14	23.5679	-0.323227	10.0938	-5.50573	7.73492e-08	5.58078e-07	7.30353
346	PRIM1	-0.948576	9.3597	-11.9201	1.73586e-25	2.01984e-24	46.9628	-0.555659	9.0957	-7.59892	7.86461e-13	7.26307e-12	18.4352	-0.392916	9.44744	-6.27777	1.1606e-09	1.16178e-08	11.3744
347	ECE2	-1.1513	9.7492	-11.9183	1.75885e-25	2.04415e-24	46.9497	-0.78652	9.50815	-7.37281	3.12526e-12	2.70129e-11	17.0811	-0.36478	9.91374	-4.55895	7.41537e-06	3.71433e-05	2.91992
348	NME1	-1.38032	11.6459	-11.9176	1.76853e-25	2.05419e-24	46.9443	-0.864705	11.3015	-7.14956	1.19165e-11	9.56059e-11	15.7689	-0.515619	11.8026	-5.91841	8.62588e-09	7.371e-08	9.42672
349	DNAJC2	-0.98392	11.1655	-11.9172	1.77319e-25	2.05837e-24	46.9416	-0.564278	10.8831	-7.57774	8.95899e-13	8.23099e-12	18.3073	-0.419643	11.2503	-6.68183	1.09889e-10	1.29483e-09	13.6694
350	NEIL3	-1.10946	8.09439	-11.8898	2.16148e-25	2.50168e-24	46.7447	-0.702111	7.82258	-8.03627	5.11026e-14	5.42947e-13	21.1215	-0.407349	8.22404	-5.9441	7.49518e-09	6.48124e-08	9.56298
351	TTLL4	-1.02043	11.275	-11.8794	2.33046e-25	2.69408e-24	46.6699	-0.663153	11.0373	-8.43135	4.0379e-15	4.86339e-14	23.6188	-0.357279	11.4033	-5.60841	4.53219e-08	3.40568e-07	7.82017
352	QTRT2	-0.685248	10.6248	-11.8692	2.50917e-25	2.89213e-24	46.5964	-0.402578	10.4349	-7.39957	2.6577e-12	2.32281e-11	17.2401	-0.28267	10.6888	-6.1349	2.60333e-09	2.46234e-08	10.5893
353	LMNB1	-1.48918	11.667	-11.8587	2.70676e-25	3.1107e-24	46.521	-1.02184	11.3584	-8.2456	1.34203e-14	1.51735e-13	22.4367	-0.467337	11.8822	-5.71742	2.54837e-08	2.01376e-07	8.3772
354	EIF2B5	-0.581471	11.553	-11.8312	3.30016e-25	3.77271e-24	46.3239	-0.40406	11.436	-8.14976	2.48084e-14	2.72308e-13	21.8322	-0.177411	11.6396	-4.20374	3.44087e-05	0.00015013	1.46039
355	DARS2	-1.14958	11.5098	-11.8098	3.8522e-25	4.37313e-24	46.1701	-0.63085	11.1598	-7.6726	4.99166e-13	4.71575e-12	18.8816	-0.518733	11.5941	-7.17105	5.51764e-12	8.30193e-11	16.5892
356	GTF3C2	-0.549164	12.0431	-11.7994	4.15129e-25	4.7072e-24	46.0958	-0.326611	11.8938	-7.59291	8.1609e-13	7.52249e-12	18.3989	-0.222553	12.0965	-5.92751	8.20749e-09	7.04116e-08	9.47493
357	RTCA	-0.600241	11.0001	-11.7716	5.07596e-25	5.72167e-24	45.8958	-0.412657	10.8763	-8.60946	1.26067e-15	1.58782e-14	24.7651	-0.187584	11.0872	-4.55575	7.52186e-06	3.76382e-05	2.90632
358	YRDC	-0.724302	10.0036	-11.7084	8.00479e-25	8.92158e-24	45.4429	-0.463412	9.82969	-7.35513	3.4777e-12	2.97958e-11	16.9763	-0.26089	10.0908	-5.24481	2.9074e-07	1.90993e-06	6.02617
359	GARS	-0.818479	13.1276	-11.6884	9.24347e-25	1.02845e-23	45.2998	-0.563453	12.9592	-7.82888	1.88767e-13	1.86479e-12	19.837	-0.255026	13.2468	-4.52425	8.65227e-06	4.2791e-05	2.77279
360	CD2AP	-1.11718	12.936	-11.6837	9.5629e-25	1.06218e-23	45.266	-0.856942	12.7684	-8.87043	2.24265e-16	3.09825e-15	26.4663	-0.260241	13.1442	-3.49925	0.000535106	0.00182473	-1.11806
361	TPM3	-0.847791	14.4791	-11.6725	1.0362e-24	1.14769e-23	45.1862	-0.688682	14.3791	-9.39989	6.29175e-18	1.03244e-16	29.9904	-0.159108	14.657	-3.47366	0.000586676	0.00198742	-1.20357
362	EBP	-1.27134	11.1767	-11.663	1.10946e-24	1.22744e-23	45.1183	-0.825524	10.8801	-7.31629	4.39566e-12	3.7076e-11	16.7466	-0.445817	11.3362	-5.7737	1.88695e-08	1.52138e-07	8.66815
363	PDCD6	-0.842861	12.3271	-11.662	1.11754e-24	1.23568e-23	45.1111	-0.592909	12.1628	-8.24463	1.35043e-14	1.52597e-13	22.4306	-0.249952	12.4565	-4.10599	5.15781e-05	0.000218275	1.0772
364	PRMT3	-0.83725	10.2824	-11.6538	1.1853e-24	1.30838e-23	45.0526	-0.443903	10.0164	-7.64881	5.78232e-13	5.41937e-12	18.7372	-0.393347	10.3357	-7.16115	5.8703e-12	8.79871e-11	16.5287
365	SLC5A6	-1.19104	11.6356	-11.6348	1.35954e-24	1.49649e-23	44.9162	-0.757885	11.3468	-7.54788	1.07609e-12	9.79903e-12	18.1274	-0.433158	11.777	-5.52987	6.82595e-08	4.98751e-07	7.42431
366	HNRNPF	-0.715034	13.9782	-11.6248	1.46095e-24	1.6045e-23	44.8447	-0.437915	13.7927	-7.71631	3.80717e-13	3.64326e-12	19.1477	-0.277119	14.0543	-6.22971	1.52536e-09	1.5008e-08	11.1087
367	MCM7	-1.2925	12.8318	-11.6159	1.55709e-24	1.70817e-23	44.7813	-0.779961	12.4882	-7.65117	5.69866e-13	5.34608e-12	18.7516	-0.512538	12.9631	-6.04644	4.26371e-09	3.86639e-08	10.1103
368	LSG1	-0.719553	11.5806	-11.6137	1.58223e-24	1.73477e-23	44.7654	-0.475387	11.4185	-8.08553	3.73679e-14	4.00941e-13	21.4293	-0.244166	11.6751	-4.82283	2.22485e-06	1.23723e-05	4.07094
369	RNPEP	-0.892548	12.8069	-11.5903	1.87238e-24	2.04373e-23	44.598	-0.635934	12.6385	-7.72825	3.53496e-13	3.39273e-12	19.2206	-0.256614	12.948	-4.20057	3.48679e-05	0.000151897	1.44783
370	AP1G2	-1.02161	11.2088	-11.5788	2.03293e-24	2.21157e-23	44.5162	-0.767302	11.0441	-8.74126	5.28716e-16	6.96409e-15	25.6212	-0.254308	11.3908	-4.21388	3.29794e-05	0.000144636	1.5006
371	CYCS	-1.0161	13.5017	-11.5374	2.73826e-24	2.95914e-23	44.2201	-0.602615	13.2242	-7.16504	1.0869e-11	8.75971e-11	15.859	-0.413483	13.5995	-5.69937	2.80491e-08	2.19544e-07	8.28437
372	PATL1	-0.679861	12.6007	-11.5349	2.78801e-24	3.00957e-23	44.2022	-0.456151	12.4525	-8.26677	1.17117e-14	1.33887e-13	22.5707	-0.22371	12.6936	-4.81068	2.35438e-06	1.30126e-05	4.01673
373	UCK2	-0.90291	11.6535	-11.5315	2.85592e-24	3.07948e-23	44.1783	-0.52732	11.4011	-7.87049	1.45452e-13	1.4575e-12	20.0931	-0.37559	11.7362	-6.87836	3.36282e-11	4.35031e-10	14.8242
374	TMEM62	-0.887407	10.8185	-11.5247	3.00011e-24	3.22253e-23	44.1294	-0.621631	10.6436	-8.74038	5.31791e-16	6.99518e-15	25.6155	-0.265776	10.9533	-4.39359	1.53386e-05	7.24168e-05	2.22751
375	FASTKD3	-0.725192	9.38331	-11.5191	3.12221e-24	3.35183e-23	44.0897	-0.426938	9.18299	-7.68577	4.60078e-13	4.36766e-12	18.9617	-0.298255	9.45149	-5.88682	1.02462e-08	8.62006e-08	9.25982
376	TESMIN	-1.43247	8.92911	-11.5117	3.2934e-24	3.52593e-23	44.0366	-0.940009	8.60187	-8.27724	1.09482e-14	1.25895e-13	22.637	-0.492463	9.11385	-5.42404	1.17704e-07	8.21951e-07	6.89812
377	BRCA1	-1.1352	10.7128	-11.508	3.38206e-24	3.6169e-23	44.0102	-0.689125	10.414	-7.39645	2.70851e-12	2.36405e-11	17.2215	-0.446075	10.8303	-5.63931	3.85293e-08	2.93471e-07	7.9772
378	CCNE2	-1.08863	8.66583	-11.5055	3.44325e-24	3.67832e-23	43.9924	-0.650683	8.37204	-8.62981	1.10278e-15	1.4025e-14	24.897	-0.437945	8.77324	-6.51643	2.92115e-10	3.20458e-09	12.7168
379	C6orf136	-0.829346	10.3702	-11.4912	3.81432e-24	4.05479e-23	43.8907	-0.542664	10.1796	-7.24529	6.73253e-12	5.55882e-11	16.3285	-0.286683	10.4763	-4.79535	2.5283e-06	1.39071e-05	3.94847
380	EIF2AK1	-0.739609	13.6696	-11.4882	3.89758e-24	4.14105e-23	43.8692	-0.529256	13.5317	-8.49825	2.61131e-15	3.19832e-14	24.048	-0.210354	13.7877	-4.42939	1.31293e-05	6.28818e-05	2.3755
381	CHTF18	-1.25387	10.1397	-11.4659	4.57306e-24	4.82726e-23	43.7103	-0.848913	9.87174	-8.49138	2.73097e-15	3.33652e-14	24.0039	-0.404955	10.3149	-4.9997	9.63656e-07	5.76249e-06	4.87354
382	MCCC2	-0.848175	12.6579	-11.4457	5.28581e-24	5.5467e-23	43.5663	-0.519463	12.4379	-7.35276	3.52788e-12	3.0186e-11	16.9623	-0.328712	12.7481	-5.43251	1.1272e-07	7.90367e-07	6.93988
383	TMEM41B	-0.868116	11.074	-11.4142	6.62298e-24	6.89439e-23	43.3422	-0.596023	10.8943	-8.49252	2.71085e-15	3.31608e-14	24.0112	-0.272093	11.1996	-4.75653	3.02591e-06	1.63872e-05	3.77647
384	LIG1	-1.11417	11.0476	-11.3928	7.7202e-24	7.99826e-23	43.1898	-0.79554	10.8387	-8.26072	1.21768e-14	1.3888e-13	22.5324	-0.318626	11.2246	-4.75683	3.02168e-06	1.63723e-05	3.77781
385	ALG3	-0.958122	12.4099	-11.3756	8.73176e-24	9.01283e-23	43.0674	-0.68009	12.2274	-7.53069	1.1956e-12	1.0852e-11	18.024	-0.278032	12.5601	-3.9956	8.07236e-05	0.000329223	0.654169
386	KDF1	-1.38263	10.0722	-11.3668	9.29844e-24	9.5725e-23	43.0049	-1.12329	9.90925	-9.29851	1.25597e-17	2.00708e-16	29.3085	-0.259342	10.3623	-3.55763	0.000432888	0.00151013	-0.92076
387	ZNF207	-0.483076	13.3731	-11.3613	9.67397e-24	9.94863e-23	42.9656	-0.332259	13.2736	-8.58972	1.4351e-15	1.80055e-14	24.6375	-0.150817	13.4433	-4.49109	1.00184e-05	4.90145e-05	2.63305
388	UHRF1	-1.51587	10.392	-11.3283	1.22509e-23	1.25197e-22	42.7309	-1.01983	10.0634	-8.38102	5.59827e-15	6.65262e-14	23.2972	-0.496036	10.6004	-5.39361	1.37468e-07	9.49793e-07	6.74833
389	HSPA9	-0.79139	13.7311	-11.3272	1.23438e-23	1.26015e-22	42.7234	-0.429979	13.487	-7.16102	1.11322e-11	8.95517e-11	15.8356	-0.361411	13.7869	-6.47052	3.8199e-10	4.08962e-09	12.4556
390	USP43	-1.28588	9.55588	-11.3228	1.27452e-23	1.29977e-22	42.6915	-0.977325	9.35665	-8.78391	3.98596e-16	5.36583e-15	25.8995	-0.308555	9.79085	-3.94778	9.77096e-05	0.000390041	0.474157
391	LEO1	-0.68187	10.8153	-11.302	1.47842e-23	1.50067e-22	42.5441	-0.471796	10.6768	-8.16439	2.2593e-14	2.48968e-13	21.9242	-0.210075	10.9159	-4.35274	1.82951e-05	8.496e-05	2.05991
392	PSAT1	-1.91081	10.9981	-11.2965	1.53798e-23	1.5587e-22	42.5048	-1.1868	10.5141	-7.66376	5.27211e-13	4.96497e-12	18.828	-0.724002	11.2098	-5.47944	8.85862e-08	6.34473e-07	7.17251
393	FAM91A1	-0.874742	12.408	-11.29	1.61147e-23	1.63149e-22	42.4584	-0.678286	12.282	-8.23424	1.44368e-14	1.6257e-13	22.3649	-0.196456	12.5748	-3.17473	0.00165083	0.00500158	-2.15938
394	NUDT15	-0.951956	10.7425	-11.2785	1.74835e-23	1.7655e-22	42.3774	-0.581679	10.4945	-8.51118	2.39996e-15	2.95798e-14	24.1311	-0.370276	10.8429	-5.90956	9.05247e-09	7.69854e-08	9.37991
395	TRMT6	-0.940583	10.4898	-11.2625	1.96094e-23	1.97203e-22	42.2634	-0.544906	10.2237	-7.36971	3.18434e-12	2.7475e-11	17.0628	-0.395677	10.5736	-5.90892	9.08404e-09	7.72202e-08	9.37654
396	FAM111B	-1.5209	9.88701	-11.2422	2.26661e-23	2.26893e-22	42.1194	-0.997445	9.53915	-8.34889	6.89315e-15	8.13699e-14	23.0924	-0.523452	10.0828	-5.67657	3.16515e-08	2.44512e-07	8.16743
397	SLC25A39	-0.92923	13.2889	-11.2409	2.28826e-23	2.28943e-22	42.1099	-0.652651	13.107	-7.35111	3.5632e-12	3.04616e-11	16.9525	-0.276578	13.4309	-4.51459	9.03075e-06	4.44829e-05	2.73197
398	NUP50	-0.763117	12.1488	-11.2407	2.29043e-23	2.29043e-22	42.109	-0.501825	11.9752	-8.78731	3.89701e-16	5.24969e-15	25.9218	-0.261292	12.2477	-5.45845	9.86832e-08	7.01651e-07	7.06828
399	IL17RB	-1.45303	10.2605	-11.2166	2.72081e-23	2.70973e-22	41.9379	-1.09893	10.0315	-7.5021	1.42402e-12	1.27829e-11	17.8524	-0.354101	10.5232	-3.11265	0.00202742	0.00601492	-2.34781
400	HSD17B7	-0.759336	9.2759	-11.2103	2.84534e-23	2.82799e-22	41.8934	-0.45498	9.07177	-7.863	1.52448e-13	1.5237e-12	20.047	-0.304357	9.3514	-5.84895	1.25825e-08	1.04241e-07	9.06074
401	GPR89A	-0.73	8.6331	-11.207	2.91332e-23	2.89408e-22	41.8699	-0.483367	8.4694	-7.78796	2.43756e-13	2.3768e-12	19.5857	-0.246634	8.72949	-4.64106	5.12793e-06	2.6458e-05	3.27207
402	C1orf131	-0.811785	10.3189	-11.1923	3.2354e-23	3.2059e-22	41.7657	-0.530526	10.1319	-7.88089	1.36257e-13	1.37028e-12	20.1573	-0.281259	10.4224	-4.97958	1.06117e-06	6.28415e-06	4.78097
403	REXO5	-0.91368	8.74676	-11.1735	3.69993e-23	3.65877e-22	41.6324	-0.558533	8.50898	-7.96944	7.80158e-14	8.08685e-13	20.7055	-0.355147	8.84334	-5.69016	2.94531e-08	2.28975e-07	8.2371
404	STMN1	-1.19076	12.781	-11.1525	4.29787e-23	4.22868e-22	41.4836	-0.739565	12.4794	-7.49305	1.505e-12	1.34603e-11	17.7981	-0.451199	12.9129	-5.71729	2.55014e-08	2.01376e-07	8.37653
405	RCC2	-1.00892	13.3751	-11.1502	4.36626e-23	4.29382e-22	41.4679	-0.662862	13.1452	-7.90148	1.19723e-13	1.21273e-12	20.2845	-0.346053	13.5056	-5.72733	2.41754e-08	1.91868e-07	8.42822
406	CCT8	-0.818616	13.0143	-11.1447	4.54327e-23	4.4634e-22	41.4284	-0.462024	12.774	-7.52627	1.22839e-12	1.11289e-11	17.9975	-0.356591	13.0809	-6.32551	8.83325e-10	8.96618e-09	11.6399
407	CSTF2	-0.833673	10.385	-11.141	4.66428e-23	4.57539e-22	41.4023	-0.52094	10.176	-7.39387	2.7512e-12	2.3981e-11	17.2062	-0.312733	10.4789	-5.33542	1.84604e-07	1.24857e-06	6.46394
408	NCAPD2	-1.01594	12.9082	-11.1306	5.02123e-23	4.91076e-22	41.329	-0.633175	12.6524	-7.27048	5.78923e-12	4.81656e-11	16.4765	-0.382768	13.0219	-5.40004	1.33039e-07	9.21801e-07	6.77992
409	EFTUD2	-0.696939	12.628	-11.1261	5.18417e-23	5.06253e-22	41.2973	-0.48598	12.489	-7.99064	6.82316e-14	7.1446e-13	20.8372	-0.21096	12.7327	-4.53155	8.3766e-06	4.15276e-05	2.80366
410	PSMA5	-0.77468	12.4136	-11.1094	5.83935e-23	5.674e-22	41.179	-0.549438	12.2657	-8.57571	1.57318e-15	1.96874e-14	24.547	-0.225242	12.5348	-4.21558	3.2746e-05	0.000143806	1.50733
411	HSPA5	-0.781431	15.2238	-11.1032	6.105e-23	5.92625e-22	41.1348	-0.574918	15.0893	-7.82205	1.97013e-13	1.94232e-12	19.7949	-0.206513	15.3568	-3.76992	0.000195591	0.000731082	-0.178164
412	WDR3	-0.78541	11.0894	-11.0952	6.45988e-23	6.25521e-22	41.0787	-0.488685	10.8911	-7.4414	2.06163e-12	1.82139e-11	17.4893	-0.296725	11.1768	-5.07609	6.66521e-07	4.09844e-06	5.22777
413	HMGN1	-0.84026	12.8906	-11.0839	7.00392e-23	6.75859e-22	40.9983	-0.50554	12.6661	-7.65569	5.54184e-13	5.20895e-12	18.779	-0.33472	12.9752	-5.69657	2.84695e-08	2.22567e-07	8.26997
414	CPSF3	-0.630833	11.2799	-11.079	7.24885e-23	6.98461e-22	40.9642	-0.345838	11.0876	-7.33519	3.92252e-12	3.3344e-11	16.8583	-0.284995	11.326	-6.50026	3.21096e-10	3.49312e-09	12.6247
415	FAM72C	-0.881038	6.78918	-11.0679	7.84313e-23	7.53125e-22	40.8859	-0.535967	6.55805	-8.34651	7.00048e-15	8.248e-14	23.0772	-0.345071	6.88096	-5.61136	4.46248e-08	3.35845e-07	7.83516
416	PIMREG	-1.23701	8.86606	-11.0135	1.15454e-22	1.09839e-21	40.5017	-0.799294	8.57466	-7.23134	7.31881e-12	6.02508e-11	16.2467	-0.437718	9.01915	-5.03679	8.06178e-07	4.8926e-06	5.04494
417	AK2	-0.633679	12.4796	-11.0073	1.20671e-22	1.14579e-21	40.4578	-0.403604	12.3262	-7.38682	2.87118e-12	2.49934e-11	17.1643	-0.230074	12.555	-4.87174	1.76948e-06	1.00322e-05	4.29041
418	SEC23B	-1.00299	12.4434	-10.9849	1.41455e-22	1.33821e-21	40.2999	-0.779266	12.3	-9.85876	2.6526e-19	5.03737e-18	33.1158	-0.223726	12.6354	-3.68945	0.000265476	0.000967345	-0.464282
419	DDX55	-0.701303	10.271	-10.9782	1.48385e-22	1.39943e-21	40.2524	-0.428565	10.0884	-7.49591	1.47895e-12	1.32456e-11	17.8153	-0.272738	10.345	-5.36564	1.58445e-07	1.08477e-06	6.61131
420	RBBP8	-0.927351	11.0978	-10.9613	1.67279e-22	1.57005e-21	40.1333	-0.670302	10.9296	-7.41604	2.40503e-12	2.11331e-11	17.3381	-0.257049	11.2493	-3.63864	0.000321087	0.00115217	-0.64206
421	C20orf24	-0.940251	10.975	-10.9244	2.17242e-22	2.02828e-21	39.8737	-0.714813	10.8294	-7.28632	5.26384e-12	4.39628e-11	16.5698	-0.225438	11.1469	-3.19341	0.00155088	0.0047347	-2.102
422	RDM1	-0.939586	7.22024	-10.9174	2.28252e-22	2.12905e-21	39.8246	-0.595149	6.99043	-8.75994	4.67217e-16	6.24232e-15	25.743	-0.344438	7.33033	-5.48229	8.72932e-08	6.2567e-07	7.18671
423	ENTPD6	-1.06106	12.5373	-10.9131	2.35342e-22	2.19309e-21	39.7942	-0.747991	12.3316	-8.21172	1.66827e-14	1.85933e-13	22.2226	-0.31307	12.701	-4.48716	1.01932e-05	4.97453e-05	2.61656
424	INTS14	-0.589186	11.2811	-10.9128	2.35856e-22	2.19683e-21	39.792	-0.35457	11.1238	-7.64224	6.02159e-13	5.62744e-12	18.6974	-0.234616	11.3404	-5.64781	3.68423e-08	2.8146e-07	8.02051
425	CIAPIN1	-0.679623	11.178	-10.9076	2.44795e-22	2.27901e-21	39.7551	-0.485724	11.0509	-7.29631	4.95728e-12	4.15443e-11	16.6287	-0.193899	11.2863	-3.96568	9.09885e-05	0.000365975	0.54131
426	PDIA3	-0.838056	15.0831	-10.8984	2.61271e-22	2.42777e-21	39.6904	-0.65095	14.9631	-8.67998	7.92507e-16	1.02523e-14	25.2224	-0.187107	15.2434	-3.14466	0.00182435	0.00547894	-2.25109
427	MAPK13	-1.22154	12.5126	-10.8763	3.05317e-22	2.81565e-21	39.5356	-0.917727	12.3158	-8.28641	1.03199e-14	1.1909e-13	22.6952	-0.303808	12.7303	-4.49681	9.76885e-06	4.78774e-05	2.65709
428	CCDC43	-0.638513	10.518	-10.8482	3.72483e-22	3.41894e-21	39.3381	-0.393306	10.3539	-7.93722	9.56045e-14	9.81125e-13	20.5056	-0.245207	10.587	-5.4126	1.24787e-07	8.68315e-07	6.84172
429	MRPL47	-0.845624	11.1797	-10.8425	3.88027e-22	3.55831e-21	39.2975	-0.509797	10.9546	-7.82187	1.97235e-13	1.94354e-12	19.7938	-0.335827	11.2654	-5.46474	9.55465e-08	6.81579e-07	7.09947
430	HSP90B1	-0.799599	15.5706	-10.8342	4.11341e-22	3.76325e-21	39.2395	-0.605707	15.4453	-8.69035	7.40117e-16	9.6063e-15	25.2898	-0.193892	15.7156	-3.37534	0.000831287	0.00271588	-1.52676
431	CDK5RAP3	-0.741143	11.8332	-10.8234	4.44083e-22	4.05521e-21	39.1635	-0.567185	11.7211	-8.71236	6.40034e-16	8.36856e-15	25.4329	-0.173958	11.9706	-3.11518	0.00201066	0.00597153	-2.3402
432	C1orf27	-0.683896	10.9769	-10.8108	4.85279e-22	4.42108e-21	39.0754	-0.467592	10.834	-7.5057	1.39304e-12	1.25162e-11	17.874	-0.216304	11.0748	-4.09987	5.28887e-05	0.000223194	1.05348
433	TK1	-1.43423	11.8987	-10.8037	5.1027e-22	4.64227e-21	39.0255	-1.03634	11.6385	-8.40706	4.72819e-15	5.65302e-14	23.4635	-0.397896	12.133	-4.07725	5.80132e-05	0.000242725	0.966062
434	CLCN2	-1.20771	9.98098	-10.7909	5.58571e-22	5.06521e-21	38.9356	-0.843976	9.74152	-7.14821	1.20121e-11	9.63333e-11	15.761	-0.36373	10.1634	-3.88892	0.000123288	0.000479999	0.255265
435	ESRP2	-1.56171	11.7315	-10.7518	7.36346e-22	6.60988e-21	38.6612	-1.23217	11.5215	-9.13563	3.78735e-17	5.75606e-16	28.2198	-0.32954	12.0403	-3.7454	0.00021479	0.000796907	-0.265931
436	PASK	-0.893386	9.91078	-10.7488	7.5196e-22	6.74385e-21	38.6404	-0.670857	9.76659	-7.76637	2.78875e-13	2.70173e-12	19.4535	-0.222529	10.0698	-3.46166	0.000612434	0.0020636	-1.24348
437	MYCBP	-0.731344	10.6549	-10.7325	8.43541e-22	7.53066e-21	38.5262	-0.508089	10.5078	-8.62307	1.15279e-15	1.46324e-14	24.8533	-0.223255	10.7638	-4.36376	1.74478e-05	8.1354e-05	2.10498
438	DENR	-0.63181	12.0252	-10.7164	9.44612e-22	8.39083e-21	38.4138	-0.355477	11.839	-8.1872	1.95223e-14	2.16718e-13	22.0679	-0.276334	12.076	-6.19919	1.81297e-09	1.76779e-08	10.9409
439	SUZ12	-0.716619	11.8382	-10.7058	1.01795e-21	9.0262e-21	38.3396	-0.406965	11.6297	-7.37982	2.9954e-12	2.60169e-11	17.1228	-0.309654	11.8979	-6.00031	5.50317e-09	4.89505e-08	9.86267
440	HDAC1	-0.818097	13.1637	-10.6722	1.29027e-21	1.13786e-20	38.1041	-0.547882	12.9846	-8.49148	2.72925e-15	3.3365e-14	24.0045	-0.270215	13.2749	-4.93596	1.30634e-06	7.61837e-06	4.58146
441	SLC25A17	-0.609059	10.2977	-10.6675	1.33281e-21	1.17431e-20	38.0719	-0.371427	10.1386	-7.33646	3.89264e-12	3.31332e-11	16.8658	-0.237632	10.3616	-5.32931	1.90387e-07	1.2859e-06	6.4342
442	PSMG3	-0.862163	10.2116	-10.6481	1.52843e-21	1.34304e-20	37.9359	-0.598512	10.0378	-7.26972	5.81578e-12	4.83659e-11	16.4721	-0.263651	10.3397	-4.04297	6.6688e-05	0.00027636	0.834424
443	GPN1	-0.515285	11.1255	-10.6348	1.67849e-21	1.46896e-20	37.8429	-0.343913	11.0119	-7.38008	2.99069e-12	2.59875e-11	17.1243	-0.171371	11.1949	-4.3796	1.62957e-05	7.6511e-05	2.16993
444	NUP58	-0.809838	11.824	-10.6208	1.85229e-21	1.61672e-20	37.7451	-0.470136	11.5956	-7.97762	7.40881e-14	7.71242e-13	20.7562	-0.339702	11.8967	-5.90105	9.48263e-09	8.02597e-08	9.3349
445	AVL9	-0.746679	12.2658	-10.6001	2.14228e-21	1.8665e-20	37.6007	-0.516629	12.1141	-7.62732	6.60233e-13	6.14667e-12	18.607	-0.23005	12.3759	-4.38017	1.62555e-05	7.63587e-05	2.17229
446	UBXN4	-0.586012	13.3643	-10.5996	2.14907e-21	1.87159e-20	37.5975	-0.368664	13.2192	-7.2748	5.64094e-12	4.69718e-11	16.502	-0.217348	13.4316	-5.00356	9.45985e-07	5.66895e-06	4.89131
447	OARD1	-0.815363	10.6903	-10.5929	2.25283e-21	1.95846e-20	37.5507	-0.495787	10.4762	-7.33332	3.96708e-12	3.36789e-11	16.8472	-0.319577	10.7751	-5.29075	2.31116e-07	1.5392e-06	6.24731
448	EPRS	-0.72102	12.9516	-10.5868	2.35196e-21	2.04282e-20	37.5079	-0.505282	12.8096	-8.06741	4.19335e-14	4.48943e-13	21.3159	-0.215738	13.0612	-3.8895	0.000123006	0.000479284	0.257417
449	RHPN1	-1.37147	9.9171	-10.5862	2.36072e-21	2.04952e-20	37.5042	-0.933939	9.62783	-7.74957	3.09628e-13	2.9893e-12	19.3507	-0.437535	10.1116	-4.24698	2.86978e-05	0.000127865	1.63245
450	GTF2H3	-0.653688	10.8591	-10.5808	2.45212e-21	2.12604e-20	37.4665	-0.359548	10.6607	-7.26913	5.83628e-12	4.85158e-11	16.4686	-0.29414	10.9075	-6.36992	6.84331e-10	7.05381e-09	11.8882
451	IQANK1	-1.79308	10.9447	-10.5703	2.64087e-21	2.28199e-20	37.3929	-1.22946	10.5724	-7.66896	5.10525e-13	4.81479e-12	18.8595	-0.563624	11.2032	-4.92015	1.4081e-06	8.15587e-06	4.5095
452	TDG	-0.748782	10.78	-10.5372	3.33038e-21	2.86213e-20	37.1626	-0.505536	10.6189	-9.63339	1.26562e-18	2.24641e-17	31.5731	-0.243246	10.8839	-4.78728	2.62475e-06	1.4381e-05	3.91262
453	RMI2	-1.20767	9.85504	-10.4956	4.45726e-21	3.79886e-20	36.8732	-0.907794	9.66079	-8.8869	2.00954e-16	2.79563e-15	26.5745	-0.299878	10.0705	-3.73406	0.000224265	0.000829496	-0.306369
454	SNX5	-0.786213	12.7038	-10.4716	5.27132e-21	4.46544e-20	36.7066	-0.468365	12.4905	-7.48459	1.58475e-12	1.41607e-11	17.7475	-0.317847	12.7805	-5.63305	3.98204e-08	3.02598e-07	7.94532
455	AMMECR1	-0.998782	10.7042	-10.4417	6.49996e-21	5.46366e-20	36.4986	-0.656331	10.4767	-8.57643	1.56574e-15	1.96068e-14	24.5517	-0.342451	10.8335	-4.8924	1.60542e-06	9.1819e-06	4.3837
456	PPIF	-0.969693	12.5177	-10.4396	6.59394e-21	5.53552e-20	36.4844	-0.672898	12.322	-7.21316	8.159e-12	6.67182e-11	16.1401	-0.296795	12.6617	-4.10206	5.24168e-05	0.000221346	1.06195
457	MAPK6	-0.866183	12.0522	-10.3855	9.62302e-21	8.02328e-20	36.1091	-0.676187	11.9306	-8.27879	1.08388e-14	1.24783e-13	22.6469	-0.189996	12.2197	-2.95782	0.00333718	0.00941372	-2.8025
458	TRIM27	-0.517772	11.9902	-10.3581	1.16579e-20	9.66636e-20	35.9187	-0.372003	11.8948	-7.51733	1.29742e-12	1.17434e-11	17.9438	-0.145768	12.0737	-3.64196	0.000317143	0.00113969	-0.630514
459	SMG7	-0.581937	12.8941	-10.3029	1.71263e-20	1.40398e-19	35.5369	-0.372925	12.7548	-8.10177	3.36957e-14	3.63535e-13	21.531	-0.209012	12.9645	-4.7835	2.6712e-06	1.46191e-05	3.89582
460	PYCR1	-1.53283	12.1265	-10.2689	2.16879e-20	1.76757e-19	35.3026	-1.11183	11.8514	-7.4991	1.45039e-12	1.30091e-11	17.8344	-0.420994	12.3791	-4.36464	1.73821e-05	8.10749e-05	2.10857
461	SRPRB	-0.790209	11.6184	-10.2666	2.20433e-20	1.79578e-19	35.2864	-0.561916	11.4685	-7.40759	2.53154e-12	2.2195e-11	17.2878	-0.228293	11.7427	-3.87974	0.000127806	0.000496305	0.221414
462	RPN2	-0.84667	14.609	-10.2368	2.71121e-20	2.19773e-19	35.081	-0.651152	14.4832	-7.76416	2.82736e-13	2.73642e-12	19.44	-0.195519	14.7677	-3.12217	0.00196499	0.00585544	-2.31916
463	C1orf159	-0.790286	10.0693	-10.1938	3.65566e-20	2.92573e-19	34.7844	-0.505884	9.87976	-7.2231	7.68855e-12	6.30558e-11	16.1984	-0.284402	10.1646	-4.68038	4.28978e-06	2.25015e-05	3.44262
464	SLC25A22	-1.04993	11.2262	-10.1648	4.47035e-20	3.55014e-19	34.5848	-0.796471	11.0625	-7.86865	1.47144e-13	1.4737e-12	20.0818	-0.253458	11.4173	-3.25064	0.00127844	0.00398759	-1.92425
465	CDCA7	-1.75092	11.6662	-10.1524	4.87045e-20	3.85536e-19	34.4997	-1.12029	11.2459	-7.32763	4.10544e-12	3.47931e-11	16.8136	-0.630624	11.8772	-5.28941	2.32668e-07	1.54848e-06	6.24086
466	COASY	-0.763193	12.0141	-10.1355	5.47728e-20	4.32173e-19	34.3832	-0.539258	11.8669	-7.37897	3.0109e-12	2.61283e-11	17.1177	-0.223935	12.1324	-4.02477	7.17796e-05	0.00029496	0.764967
467	PTBP3	-0.873482	13.6206	-10.1051	6.75662e-20	5.29061e-19	34.1749	-0.666645	13.4873	-8.33584	7.50042e-15	8.79546e-14	23.0093	-0.206837	13.7817	-3.68745	0.000267482	0.000974111	-0.471325
468	RTKN2	-1.29664	9.45103	-10.0997	7.01743e-20	5.48825e-19	34.1373	-0.940375	9.21818	-7.51543	1.31259e-12	1.18479e-11	17.9324	-0.35626	9.6646	-3.73157	0.000226397	0.000836638	-0.315233
469	ARL6IP1	-1.01922	13.729	-10.0019	1.37837e-19	1.06438e-18	33.4675	-0.782968	13.577	-8.16179	2.29719e-14	2.53001e-13	21.9079	-0.236253	13.9196	-3.22679	0.0013861	0.00428717	-1.9987
470	HMGCR	-1.00504	11.6903	-9.9554	1.89916e-19	1.45221e-18	33.1496	-0.661748	11.4623	-7.29741	4.92458e-12	4.13148e-11	16.6352	-0.34329	11.8211	-4.42258	1.35248e-05	6.46493e-05	2.34725
471	RNF6	-0.703339	11.6691	-9.94975	1.97454e-19	1.50808e-18	33.111	-0.457344	11.5055	-7.6881	4.53472e-13	4.30997e-12	18.9759	-0.245995	11.7577	-4.45231	1.18788e-05	5.73417e-05	2.47079
472	FRK	-1.32613	11.4458	-9.94894	1.98556e-19	1.51591e-18	33.1054	-1.01692	11.2467	-7.36507	3.27504e-12	2.81954e-11	17.0352	-0.309213	11.6928	-3.21934	0.0014214	0.00438457	-2.02184
473	TMX2	-0.661362	12.3668	-9.88597	3.0612e-19	2.31454e-18	32.676	-0.447347	12.2252	-7.54179	1.11698e-12	1.01572e-11	18.0908	-0.214015	12.459	-4.0897	5.51368e-05	0.000231731	1.01412
474	MYO6	-0.945023	12.8916	-9.78627	6.06267e-19	4.48001e-18	31.9983	-0.706699	12.737	-8.40901	4.66856e-15	5.58514e-14	23.476	-0.238324	13.0583	-3.27877	0.00116146	0.00365892	-1.83581
475	TCF19	-0.959778	10.6568	-9.75953	7.27896e-19	5.34446e-18	31.817	-0.72891	10.5077	-7.88838	1.29999e-13	1.31274e-12	20.2035	-0.230868	10.8319	-3.18733	0.00158282	0.00481716	-2.12073
476	SQLE	-1.48963	11.4705	-9.75672	7.42056e-19	5.44434e-18	31.7979	-1.06465	11.1919	-7.31632	4.395e-12	3.7076e-11	16.7467	-0.424972	11.7078	-3.6659	0.000290016	0.00104856	-0.546959
477	UFM1	-0.635571	12.1505	-9.74133	8.24322e-19	6.02532e-18	31.6936	-0.422978	12.0095	-7.91308	1.11298e-13	1.1309e-12	20.3562	-0.212593	12.2355	-4.18477	3.72422e-05	0.000161449	1.38542
478	PALB2	-0.632394	10.2118	-9.71683	9.74404e-19	7.08789e-18	31.5278	-0.463036	10.1013	-8.33848	7.37346e-15	8.65176e-14	23.0261	-0.169358	10.3182	-3.45274	0.000632265	0.00212129	-1.27307
479	MTF2	-0.61944	10.5098	-9.69624	1.12132e-18	8.11735e-18	31.3885	-0.403485	10.3662	-7.21331	8.15131e-12	6.66832e-11	16.1411	-0.215955	10.5881	-4.39808	1.50434e-05	7.11092e-05	2.24599
480	ESRP1	-1.59406	12.8045	-9.68526	1.20842e-18	8.70275e-18	31.3144	-1.22657	12.5682	-8.22386	1.5432e-14	1.73178e-13	22.2993	-0.367495	13.1036	-3.97312	8.83242e-05	0.000356211	0.569322
481	VDAC1	-0.810429	13.9012	-9.65592	1.47582e-18	1.05547e-17	31.1162	-0.604049	13.7672	-8.17305	2.13746e-14	2.36475e-13	21.9788	-0.20638	14.0431	-3.29756	0.00108897	0.0034556	-1.77635
482	AFTPH	-0.517928	11.5448	-9.63989	1.64594e-18	1.17541e-17	31.008	-0.380529	11.4552	-7.49728	1.46661e-12	1.3141e-11	17.8235	-0.137399	11.6326	-3.27868	0.00116182	0.00365946	-1.83609
483	PIGF	-0.681813	9.53816	-9.63736	1.67446e-18	1.19534e-17	30.991	-0.486494	9.41006	-7.41727	2.38721e-12	2.0986e-11	17.3454	-0.195319	9.64632	-3.56669	0.000418786	0.0014659	-0.889901
484	SLC26A6	-1.07413	10.6121	-9.62468	1.82534e-18	1.29784e-17	30.9054	-0.790386	10.4273	-7.79636	2.31319e-13	2.2623e-12	19.6372	-0.283744	10.7949	-3.30001	0.00107983	0.00342936	-1.76856
485	LRRC1	-0.869858	11.2422	-9.61591	1.9375e-18	1.37459e-17	30.8463	-0.640484	11.0928	-8.13404	2.74287e-14	2.99724e-13	21.7334	-0.229374	11.3905	-3.36519	0.000861354	0.00280428	-1.55965
486	LRRC59	-0.763828	13.4829	-9.58059	2.4628e-18	1.7322e-17	30.6085	-0.582701	13.3661	-7.15339	1.16481e-11	9.35292e-11	15.7912	-0.181127	13.6236	-3.12152	0.00196916	0.00586698	-2.3211
487	STX3	-1.01721	11.666	-9.5717	2.61586e-18	1.83853e-17	30.5487	-0.750394	11.4923	-7.79484	2.33515e-13	2.2815e-12	19.6279	-0.266816	11.8401	-3.34012	0.000939984	0.00303451	-1.64044
488	FNBP1L	-0.920414	11.8703	-9.55468	2.93611e-18	2.05401e-17	30.4342	-0.70641	11.7325	-8.73041	5.68064e-16	7.44727e-15	25.5505	-0.214004	12.042	-3.11741	0.00199594	0.00593943	-2.33348
489	FAM83H	-1.61367	13.6997	-9.54737	3.08524e-18	2.15526e-17	30.3851	-1.24362	13.4618	-7.72814	3.53753e-13	3.39354e-12	19.2199	-0.370051	14.0035	-4.00907	7.64685e-05	0.000312847	0.705253
490	ZDHHC13	-0.853502	10.778	-9.38508	9.23562e-18	6.26165e-17	29.2985	-0.654655	10.65	-7.91488	1.10047e-13	1.11877e-12	20.3673	-0.198847	10.9371	-3.25079	0.00127778	0.00398682	-1.92378
491	RARS	-0.597562	11.949	-9.30141	1.62073e-17	1.08455e-16	28.7413	-0.398073	11.8167	-7.81216	2.09572e-13	2.05785e-12	19.7342	-0.199489	12.0291	-4.07206	5.92523e-05	0.000247433	0.946092
492	G3BP1	-0.516861	13.4542	-9.28567	1.80118e-17	1.2012e-16	28.6367	-0.34701	13.3417	-7.4597	1.84441e-12	1.63761e-11	17.5986	-0.169851	13.525	-3.89969	0.000118177	0.00046277	0.295102
493	CAMSAP3	-1.4111	11.6679	-9.26124	2.12152e-17	1.40524e-16	28.4745	-1.08926	11.4612	-7.65503	5.56429e-13	5.22754e-12	18.775	-0.321839	11.9345	-3.3937	0.00077939	0.00256734	-1.46707
494	MTRF1	-0.762855	9.46494	-9.19194	3.37223e-17	2.2031e-16	28.0154	-0.491154	9.28399	-7.17525	1.02279e-11	8.28053e-11	15.9186	-0.271701	9.55843	-4.20007	3.49409e-05	0.000152113	1.44585
495	TRIM59	-0.829512	9.44413	-9.17967	3.66001e-17	2.38632e-16	27.9343	-0.604862	9.29748	-7.51035	1.35401e-12	1.2188e-11	17.9019	-0.22465	9.58245	-3.25108	0.00127655	0.00398363	-1.92289
496	PNKD	-0.984511	12.6565	-9.17133	3.86938e-17	2.5178e-16	27.8792	-0.7293	12.4905	-7.19503	9.09098e-12	7.39682e-11	16.0341	-0.255212	12.8266	-2.97327	0.00317812	0.00901712	-2.7581
497	GRHL2	-1.33227	11.063	-9.14548	4.59721e-17	2.9795e-16	27.7085	-1.00994	10.8547	-7.56235	9.84679e-13	9.01278e-12	18.2145	-0.322329	11.3051	-3.27457	0.00117828	0.00370415	-1.84906
498	ST14	-1.43505	13.9832	-9.03301	9.70666e-17	6.14043e-16	26.9684	-1.12379	13.7842	-7.31391	4.45923e-12	3.75959e-11	16.7325	-0.311268	14.2625	-3.94486	9.88503e-05	0.000394272	0.463223
499	MARVELD2	-1.06271	10.9701	-8.96777	1.49482e-16	9.29096e-16	26.541	-0.839666	10.8281	-7.60581	7.5381e-13	6.96811e-12	18.4769	-0.223047	11.1809	-3.16953	0.00167972	0.00508125	-2.17531
500	PKP3	-1.55955	12.8195	-8.94795	1.70377e-16	1.05062e-15	26.4114	-1.19292	12.5832	-7.17261	1.03904e-11	8.39822e-11	15.9032	-0.366625	13.1084	-3.55494	0.000437169	0.00152235	-0.929926
501	AP1M2	-1.36336	12.1408	-8.92752	1.9497e-16	1.19812e-15	26.278	-1.06821	11.9522	-7.24142	6.89059e-12	5.68212e-11	16.3058	-0.295151	12.4065	-3.21994	0.00141854	0.00437643	-2.01998
502	COX19	-0.728547	10.3339	-8.87435	2.76726e-16	1.67994e-15	25.9314	-0.48979	10.1758	-7.22884	7.42889e-12	6.11313e-11	16.232	-0.238757	10.4339	-3.90258	0.000116842	0.00045791	0.305789
503	BSPRY	-1.17825	10.0789	-8.84061	3.45403e-16	2.08328e-15	25.712	-0.900395	9.89978	-7.25882	6.20854e-12	5.15009e-11	16.408	-0.277851	10.2967	-3.10223	0.00209792	0.00620244	-2.3791
504	EFNA4	-0.959726	9.74186	-8.82964	3.71189e-16	2.23261e-15	25.6407	-0.663167	9.54625	-7.20454	8.58964e-12	7.01517e-11	16.0897	-0.29656	9.88292	-3.84918	0.000144017	0.000552783	0.109153
505	SFXN1	-0.759893	11.5123	-8.53449	2.53737e-15	1.42536e-14	23.7392	-0.548038	11.3737	-7.86679	1.48864e-13	1.49016e-12	20.0703	-0.211854	11.6359	-3.17717	0.00163749	0.00496732	-2.15192
506	ABHD17C	-1.20771	12.3138	-8.07284	4.81747e-14	2.4539e-13	20.8303	-0.912675	12.123	-7.19782	8.94099e-12	7.28387e-11	16.0504	-0.29504	12.5318	-3.07543	0.00228971	0.00672069	-2.45912
507	CEBPG	-0.739783	11.7514	-8.01925	6.74408e-14	3.39373e-13	20.4982	-0.528408	11.6128	-7.57101	9.33692e-13	8.56614e-12	18.2667	-0.211375	11.869	-3.03933	0.00257357	0.00745763	-2.56586
