# Supplementary material for: Down-regulated expression of CDK5RAP3 and UFM1 suggests a poor prognosis in gastric cancer patients
Source: Front Oncol. 2022 Oct 27;12:927751. doi: 10.3389/fonc.2022.927751 (PMC9647057; doi:10.3389/fonc.2022.927751)
Supplement: Supplementary file 2 [file DataSheet_2.xls]

## Sheet: diffLab_positive
		C vs A						C vs B						B vs A
	id	logFC	AveExpr	t	P.Value	adj.P.Val	B	logFC	AveExpr	t	P.Value	adj.P.Val	B	logFC	AveExpr	t	P.Value	adj.P.Val	B
1	SFRP1	4.88231	8.89608	28.8672	5.93236e-76	7.70183e-72	162.672	3.12696	10.0659	14.3858	9.39801e-34	1.64129e-31	66.0366	1.75535	8.30625	11.8332	6.70452e-27	8.86084e-25	50.368
2	JAM2	3.0297	9.48727	28.8195	7.87508e-76	7.70183e-72	162.391	1.82998	10.2914	15.3786	5.21646e-37	2.17094e-34	73.4597	1.19972	9.17844	14.3647	3.36844e-36	3.29433e-33	71.5049
3	BOC	3.81908	9.61787	28.607	2.79008e-75	1.81913e-71	161.134	2.21428	10.6969	16.1874	1.1723e-39	9.55428e-37	79.4973	1.60479	9.27646	14.6501	2.83611e-37	3.62446e-34	73.9484
4	ZCCHC24	3.13234	10.7494	27.8749	2.2715e-73	1.11076e-69	156.76	1.89722	11.577	18.7602	5.49989e-48	1.07578e-43	98.4748	1.23512	10.4274	15.0615	7.88883e-39	1.40278e-35	77.4855
5	CNRIP1	2.15879	9.00157	27.7212	5.77144e-73	2.25779e-69	155.833	1.3004	9.57703	18.0994	7.25143e-46	4.56943e-42	93.646	0.858391	8.78335	15.2315	1.78665e-39	4.36835e-36	78.9519
6	FBXL7	2.43521	9.52371	27.6258	1.03081e-72	3.36044e-69	155.256	1.46315	10.1755	17.2294	4.71656e-43	1.31794e-39	87.2362	0.972064	9.27949	15.3173	8.43889e-40	2.35807e-36	79.6925
7	AOC3	3.85468	10.8848	27.547	1.6649e-72	4.6522e-69	154.78	2.41727	11.8449	17.7043	1.36527e-44	5.34094e-41	90.7417	1.43741	10.4458	13.8183	3.74709e-34	1.87931e-31	66.8525
8	PDE1A	2.31473	8.69064	27.2638	9.40326e-72	2.2991e-68	153.058	1.24414	9.414	12.2508	8.4015e-27	4.33597e-25	50.1899	1.07059	8.53442	14.0467	5.25436e-35	3.31533e-32	68.7923
9	VSTM4	2.69406	9.49572	26.9502	6.47244e-71	1.40668e-67	151.14	1.53387	10.2768	15.6585	6.31221e-38	3.42963e-35	75.5508	1.16019	9.26945	15.1401	3.97068e-39	7.76665e-36	78.1634
10	BHMT2	2.5191	7.55325	26.9126	8.16147e-71	1.59638e-67	150.909	1.74512	8.06356	17.3575	1.81212e-43	5.9075e-40	88.1829	0.773977	7.18071	12.1223	6.19858e-28	1.07296e-25	52.7175
11	LRRN4CL	2.50702	8.05024	26.7909	1.73174e-70	3.07935e-67	150.161	1.60624	8.6505	16.2358	8.14793e-40	7.24425e-37	79.8574	0.900786	7.74706	12.7338	3.7809e-30	9.99384e-28	57.7506
12	OGN	5.05318	9.42356	26.6352	4.54688e-70	7.11279e-67	149.201	3.14591	10.6983	12.9865	3.50231e-29	2.60476e-27	55.6145	1.90727	8.85994	11.2812	5.96218e-25	5.86032e-23	45.941
13	RBMS3	2.5827	9.46342	26.6289	4.72731e-70	7.11279e-67	149.162	1.48014	10.2054	13.6143	3.1511e-31	3.21018e-29	60.2786	1.10255	9.2415	14.358	3.57174e-36	3.32682e-33	71.447
14	ABCC9	3.28225	9.65006	26.4762	1.22234e-69	1.70778e-66	148.217	2.0714	10.4583	14.5491	2.74113e-34	5.52748e-32	67.2567	1.21085	9.26946	11.9696	2.18635e-27	3.09891e-25	51.4737
15	SPARCL1	3.6666	13.1585	26.366	2.43013e-69	3.0612e-66	147.533	2.22246	14.1262	14.9811	1.04985e-35	3.11139e-33	70.4871	1.44414	12.7807	14.0958	3.43956e-35	2.49177e-32	69.2106
16	TCEAL7	1.9924	7.36058	26.3612	2.50405e-69	3.0612e-66	147.504	1.35867	7.77947	16.1472	1.58682e-39	1.24153e-36	79.1975	0.633733	7.0771	12.7724	2.73177e-30	7.52583e-28	58.0714
17	SCN4B	2.37371	7.95171	26.2213	6.00686e-69	6.54454e-66	146.633	1.43913	8.57789	12.4824	1.50503e-27	8.7876e-26	51.8919	0.934582	7.70696	11.3038	4.9703e-25	4.96016e-23	46.1205
18	SRPX	3.05912	8.86959	26.2208	6.02259e-69	6.54454e-66	146.631	1.82777	9.69564	13.6303	2.7939e-31	2.87625e-29	60.3978	1.23136	8.56811	12.9245	7.5848e-31	2.28244e-28	59.3363
19	DACT3	3.52559	9.24126	25.886	4.93375e-68	5.07917e-65	144.538	2.35769	10.0154	16.8559	7.72832e-42	1.16281e-38	84.4685	1.1679	8.76373	12.8107	1.97993e-30	5.61266e-28	58.3892
20	GSTM5	2.60738	7.76906	25.8515	6.13328e-68	5.99835e-65	144.322	1.62804	8.42344	14.1662	4.92742e-33	7.24664e-31	64.3959	0.979341	7.47576	14.2549	8.71088e-36	7.74477e-33	70.5667
21	RECK	2.22304	9.18665	25.7763	9.86435e-68	9.18794e-65	143.849	1.22727	9.8584	14.7344	6.76246e-35	1.61309e-32	68.6426	0.995764	9.01983	15.4937	1.80343e-40	7.05503e-37	81.2162
22	MRGPRF	3.90661	9.72427	25.5805	3.40567e-67	2.97932e-64	142.616	2.5421	10.6319	17.1099	1.1531e-42	2.22343e-39	86.3515	1.36451	9.23157	13.3674	1.77259e-32	7.2233e-30	63.0447
23	NAP1L3	1.98239	7.25843	25.576	3.50329e-67	2.97932e-64	142.588	1.26932	7.73365	15.4607	2.80849e-37	1.2485e-34	74.0727	0.713078	7.01911	12.9412	6.58471e-31	2.01245e-28	59.4759
24	DDR2	3.18603	11.1427	25.5279	4.75401e-67	3.87452e-64	142.284	1.75028	12.1116	14.3235	1.50446e-33	2.47288e-31	65.5707	1.43575	10.9081	15.2012	2.32986e-39	5.06356e-36	78.6898
25	CLIP3	3.07036	10.3076	25.4909	6.01357e-67	4.70502e-64	142.05	1.92793	11.0706	15.8849	1.14503e-38	7.24365e-36	77.2409	1.14243	9.95665	13.9549	1.15823e-34	6.29304e-32	68.0118
26	BNC2	3.14371	9.28647	25.436	8.52257e-67	6.4116e-64	141.703	1.82328	10.1743	14.9991	9.15984e-36	2.75641e-33	70.6222	1.32043	9.00514	13.9826	9.12339e-35	5.09867e-32	68.2474
27	MAPK10	2.60056	8.25025	25.3586	1.39481e-66	1.01046e-63	141.213	1.62963	8.89878	15.4954	2.16139e-37	1.03114e-34	74.3321	0.970929	7.95468	12.3924	6.58175e-29	1.41049e-26	54.9307
28	TSHZ3	2.43278	9.42067	25.2607	2.60376e-66	1.81891e-63	140.592	1.43364	10.0917	14.3501	1.23101e-33	2.05799e-31	65.7693	0.999144	9.19122	13.5029	5.58337e-33	2.32363e-30	64.1853
29	PKNOX2	2.16599	7.47961	25.1988	3.86757e-66	2.60861e-63	140.198	1.45297	7.95203	14.9352	1.48396e-35	4.26857e-33	70.1444	0.713017	7.1839	10.688	6.71857e-23	4.97785e-21	41.2827
30	TNS2	2.33628	11.9177	25.1914	4.05529e-66	2.64405e-63	140.151	1.40019	12.5455	15.4262	3.64154e-37	1.54845e-34	73.8155	0.936091	11.6852	13.5834	2.80603e-33	1.27642e-30	64.8646
31	CHRDL1	4.40641	8.45779	25.0653	9.08689e-66	5.73353e-63	139.348	2.65677	9.63064	13.2239	5.91349e-30	5.02904e-28	57.3755	1.74963	8.01109	11.6997	1.99994e-26	2.49165e-24	49.2898
32	NDN	2.76511	9.50349	25.0478	1.01669e-65	6.21453e-63	139.236	1.58677	10.2964	17.0991	1.2504e-42	2.22343e-39	86.2713	1.17834	9.2648	14.4005	2.47054e-36	2.54335e-33	71.811
33	TWIST2	2.43215	7.93446	24.9596	1.79012e-65	1.06105e-62	138.673	1.49523	8.56143	13.9948	1.79435e-32	2.38759e-30	63.1162	0.936914	7.67298	11.9559	2.44618e-27	3.44224e-25	51.3629
34	ANGPTL1	3.93027	8.17426	24.8866	2.86109e-65	1.64597e-62	138.206	2.68037	9.00042	14.1908	4.09454e-33	6.06737e-31	64.5793	1.2499	7.61495	11.1943	1.19865e-24	1.11646e-22	45.2523
35	SYNC	3.03754	8.16062	24.863	3.3285e-65	1.86016e-62	138.056	2.1128	8.76992	16.606	5.03732e-41	5.79588e-38	82.6129	0.924744	7.707	11.4354	1.71565e-25	1.81395e-23	47.1696
36	MRVI1	3.35222	11.1616	24.8447	3.74501e-65	2.03479e-62	137.938	1.93787	12.1128	14.3689	1.06824e-33	1.81694e-31	65.9098	1.41435	10.8649	14.7331	1.37833e-37	1.92572e-34	74.6609
37	C7	5.31312	9.83839	24.7697	6.06914e-65	3.20844e-62	137.458	3.25981	11.2127	12.3902	2.98676e-27	1.65498e-25	51.2135	2.05331	9.27059	10.6148	1.19371e-22	8.30922e-21	40.7162
38	COL14A1	3.60234	11.2632	24.7503	6.87793e-65	3.54033e-62	137.333	1.96795	12.3665	12.7611	1.88732e-28	1.25139e-26	53.9471	1.63439	11.0037	14.0599	4.68936e-35	3.1629e-32	68.9046
39	FGF7	3.30726	9.55048	24.6962	9.75171e-65	4.89086e-62	136.986	1.76175	10.5952	12.6904	3.19833e-28	2.03115e-26	53.4249	1.54551	9.33549	14.0495	5.12904e-35	3.31533e-32	68.8161
40	ADAM33	3.56952	8.52956	24.6825	1.06551e-64	5.21036e-62	136.897	2.23422	9.42157	16.3714	2.93732e-40	2.73591e-37	80.8675	1.3353	8.12522	12.6144	1.02915e-29	2.51626e-27	56.7622
41	PODN	3.61782	10.9169	24.6719	1.14093e-64	5.44307e-62	136.829	1.8547	12.1111	15.2888	1.02779e-36	4.10277e-34	72.7881	1.76313	10.7193	15.9684	2.80187e-42	1.82682e-38	85.328
42	TNS1	3.74411	13.597	24.6397	1.40441e-64	6.54053e-62	136.623	2.35025	14.5279	15.8254	1.79273e-38	1.09581e-35	76.7971	1.39386	13.1694	13.2545	4.63345e-32	1.77706e-29	62.096
43	MGP	4.03297	12.6128	24.6292	1.50292e-64	6.83654e-62	136.555	2.26211	13.8063	14.0014	1.70788e-32	2.30387e-30	63.1651	1.77086	12.2917	13.113	1.54009e-31	5.47714e-29	60.9102
44	DCN	3.17293	13.6755	24.6127	1.67215e-64	7.43348e-62	136.449	1.57695	14.758	14.1573	5.27117e-33	7.63733e-31	64.3292	1.59598	13.5279	16.5908	1.17321e-44	2.2948e-40	90.7338
45	MEOX2	2.63088	7.4671	24.5779	2.09371e-64	9.10064e-62	136.225	1.64054	8.12891	12.3567	3.83022e-27	2.09272e-25	50.9673	0.990335	7.17227	11.196	1.18235e-24	1.10655e-22	45.2658
46	JAM3	2.56228	10.4388	24.5491	2.52304e-64	1.07284e-61	136.039	1.59818	11.083	16.6171	4.63715e-41	5.66892e-38	82.6949	0.964107	10.1514	13.2674	4.15201e-32	1.65741e-29	62.2044
47	GYPC	2.66181	10.0525	24.4341	5.31569e-64	2.21223e-61	135.298	1.51442	10.8251	15.147	2.99717e-36	1.0659e-33	71.7284	1.14739	9.82955	13.7897	4.79037e-34	2.34249e-31	66.61
48	CPXM2	3.82523	9.97023	24.3812	7.49326e-64	3.0535e-61	134.956	2.4824	10.8638	14.741	6.43183e-35	1.55317e-32	68.6922	1.34283	9.49129	11.2155	1.01144e-24	9.65062e-23	45.4198
49	C1QTNF2	1.92862	7.41358	24.3685	8.13664e-64	3.24801e-61	134.874	1.39539	7.76227	16.6175	4.62006e-41	5.66892e-38	82.6985	0.533232	7.09764	10.8558	1.78406e-23	1.43606e-21	42.5898
50	ABCA9	2.59576	7.84742	24.3356	1.00719e-63	3.94014e-61	134.661	1.63928	8.48579	12.4578	1.80747e-27	1.03678e-25	51.7106	0.956483	7.54584	10.9275	1.00988e-23	8.37002e-22	43.1508
51	SSC5D	3.58959	10.1052	24.3206	1.11053e-63	4.2592e-61	134.564	2.09007	11.1131	15.4743	2.53321e-37	1.15232e-34	74.1749	1.49952	9.77968	14.0031	7.64623e-35	4.67376e-32	68.4218
52	A2M	2.47143	14.894	24.3145	1.15557e-63	4.34671e-61	134.525	1.16191	15.7841	12.6338	4.87644e-28	2.99947e-26	53.0074	1.30952	14.8133	16.3135	1.34791e-43	1.31826e-39	88.3237
53	ADAMTSL3	2.94509	8.48289	24.2553	1.69856e-63	6.26864e-61	134.141	1.71905	9.30688	11.928	9.13684e-26	4.12741e-24	47.8282	1.22604	8.21366	12.4393	4.45039e-29	9.89201e-27	55.3169
54	INMT	2.92789	8.70783	24.2127	2.24152e-63	8.11928e-61	133.865	1.83113	9.44055	15.1369	3.23641e-36	1.1106e-33	71.6523	1.09676	8.37694	12.1728	4.07961e-28	7.18893e-26	53.1303
55	ZNF385D	2.31156	7.63921	24.1831	2.7174e-63	9.66407e-61	133.673	1.47659	8.1958	14.2902	1.93455e-33	3.12725e-31	65.3217	0.834972	7.36196	11.3896	2.48528e-25	2.55853e-23	46.804
56	PRELP	4.65601	10.6079	24.1701	2.95889e-63	1.0335e-60	133.589	2.56715	12.0172	14.7435	6.3111e-35	1.54306e-32	68.711	2.08886	10.2602	13.5268	4.55103e-33	1.97818e-30	64.3871
57	STON1	3.09862	9.46957	24.1013	4.6347e-63	1.59044e-60	133.142	1.98809	10.2095	14.9596	1.23462e-35	3.60437e-33	70.3266	1.11053	9.0934	12.7772	2.62385e-30	7.3318e-28	58.1112
58	MPDZ	2.70841	9.6719	24.0942	4.85228e-63	1.63639e-60	133.096	1.62927	10.3954	14.4824	4.53544e-34	8.53011e-32	66.7581	1.07914	9.39926	13.1301	1.33226e-31	4.82575e-29	61.0533
59	CADM3	3.20372	7.40574	24.0176	8.00486e-63	2.65381e-60	132.598	2.00869	8.20391	12.3463	4.13844e-27	2.22997e-25	50.8907	1.19503	7.04105	12.2782	1.70284e-28	3.33076e-26	53.9925
60	LHFPL6	2.41791	10.4913	23.9696	1.09616e-62	3.57347e-60	132.285	1.40792	11.1702	15.5052	2.0063e-37	1.00624e-34	74.4058	1.00999	10.272	13.5392	4.09418e-33	1.82005e-30	64.4916
61	FAM107A	2.76725	8.60181	23.9191	1.52495e-62	4.88984e-60	131.956	1.56209	9.41367	10.4499	4.1349e-21	9.66292e-20	37.2265	1.20516	8.37636	12.0711	9.46587e-28	1.46946e-25	52.2997
62	FHL1	4.3931	11.5554	23.8754	2.0309e-62	6.40717e-60	131.671	2.81553	12.6066	14.6385	1.39482e-34	3.03141e-32	67.9257	1.57758	11.0237	12.5331	2.03259e-29	4.73304e-27	56.0904
63	SCN7A	3.48423	7.59463	23.7552	4.47148e-62	1.38829e-59	130.885	2.44425	8.27884	13.9447	2.61884e-32	3.39235e-30	62.7418	1.03998	7.06355	10.1373	4.86958e-21	2.66804e-19	37.0621
64	TMEM59L	2.02557	6.89138	23.7188	5.67932e-62	1.73574e-59	130.647	1.45909	7.26216	14.7316	6.90655e-35	1.62762e-32	68.6217	0.566481	6.5629	9.32789	2.15055e-18	8.46372e-17	31.0667
65	MFAP4	4.03267	11.9655	23.6575	8.49845e-62	2.55738e-59	130.246	2.00956	13.3375	14.405	8.13519e-34	1.43355e-31	66.1795	2.02311	11.7751	15.7598	1.74912e-41	8.55321e-38	83.5199
66	SVEP1	3.05861	9.81376	23.6387	9.61956e-62	2.85089e-59	130.122	1.75085	10.6939	12.508	1.24431e-27	7.30895e-26	52.0802	1.30776	9.552	12.9528	5.97271e-31	1.87019e-28	59.5722
67	SLIT2	3.45924	9.01747	23.6235	1.06363e-61	3.10516e-59	130.022	2.02596	9.9805	13.6156	3.12021e-31	3.19536e-29	60.2884	1.43328	8.69772	12.3914	6.63421e-29	1.41049e-26	54.9229
68	THBS4	5.00956	9.71335	23.589	1.33453e-61	3.83874e-59	129.796	2.99375	11.0656	11.1673	2.3875e-23	7.60578e-22	42.3222	2.01581	9.21931	10.2025	2.94787e-21	1.65691e-19	37.5565
69	ABCA8	3.54924	8.56731	23.5677	1.536e-61	4.35424e-59	129.656	2.08292	9.55238	11.3992	4.41623e-24	1.55923e-22	43.9913	1.46632	8.23704	11.248	7.78962e-25	7.50567e-23	45.6773
70	KANK2	2.57784	12.2629	23.5651	1.56296e-61	4.36736e-59	129.639	1.80732	12.7699	16.5396	8.29702e-41	9.01609e-38	82.1189	0.770528	11.8705	11.3877	2.52513e-25	2.58594e-23	46.7884
71	ACTA2	3.62536	13.7542	23.5586	1.63101e-61	4.49331e-59	129.597	2.21607	14.6977	15.0698	5.37282e-36	1.69504e-33	71.1504	1.40929	13.371	13.2031	7.17394e-32	2.64759e-29	61.6645
72	RNF150	3.69087	9.31059	23.5515	1.70859e-61	4.64166e-59	129.55	2.27995	10.2543	15.0264	7.4518e-36	2.27746e-33	70.8265	1.41093	8.90816	12.7683	2.82833e-30	7.68362e-28	58.0371
73	TAGLN	4.27988	13.4761	23.519	2.11802e-61	5.67514e-59	129.336	2.63359	14.5777	15.4428	3.21469e-37	1.39732e-34	73.939	1.64628	13.0148	13.0364	2.94493e-31	9.93151e-29	60.2703
74	ACKR1	3.83619	9.23934	23.4061	4.46686e-61	1.1807e-58	128.593	2.18749	10.3492	12.2366	9.33313e-27	4.77895e-25	50.0858	1.6487	8.91541	11.4331	1.74915e-25	1.83943e-23	47.1505
75	PDLIM3	3.83076	11.5334	23.4027	4.56674e-61	1.191e-58	128.571	2.28383	12.5713	17.1289	1.00045e-42	2.1743e-39	86.492	1.54693	11.1584	13.887	2.07662e-34	1.0978e-31	67.4353
76	SLIT3	3.2561	10.6701	23.3797	5.31772e-61	1.36861e-58	128.42	1.97593	11.5277	14.5691	2.35622e-34	4.85133e-32	67.4065	1.28017	10.3334	11.9548	2.46972e-27	3.45055e-25	51.3534
77	GHR	2.6768	8.09815	23.3494	6.49911e-61	1.65094e-58	128.22	1.73482	8.72505	14.6711	1.0906e-34	2.42411e-32	68.1693	0.941981	7.7642	11.4235	1.88965e-25	1.97656e-23	47.0743
78	SYDE1	2.08671	10.113	23.342	6.82535e-61	1.71159e-58	128.171	1.19857	10.7106	13.653	2.35519e-31	2.47675e-29	60.5669	0.88814	9.93227	13.026	3.21651e-31	1.04858e-28	60.1832
79	NHSL2	2.34702	7.8549	23.2533	1.22903e-60	3.04301e-58	127.586	1.49931	8.41998	14.057	1.12315e-32	1.55807e-30	63.5801	0.847707	7.57336	12.317	1.23337e-28	2.48709e-26	54.3109
80	FXYD1	1.81826	6.82531	23.2315	1.42034e-60	3.47273e-58	127.441	1.28027	7.17902	14.0272	1.40604e-32	1.90987e-30	63.3577	0.537991	6.54572	10.4228	5.35588e-22	3.347e-20	39.2368
81	FGF2	2.84226	8.59578	23.1007	3.38535e-60	8.17499e-58	126.577	1.72603	9.34357	12.3961	2.85914e-27	1.5933e-25	51.2567	1.11623	8.30126	12.0638	1.00522e-27	1.54819e-25	52.2404
82	RHOJ	2.18112	9.79176	23.0962	3.48943e-60	8.32356e-58	126.546	1.40081	10.3116	14.7494	6.03714e-35	1.49477e-32	68.7549	0.780315	9.52625	11.057	3.60025e-24	3.14379e-22	44.1678
83	HSPB6	5.72045	10.9455	23.0501	4.74294e-60	1.11773e-57	126.241	3.81487	12.2091	14.89	2.08746e-35	5.75079e-33	69.8065	1.90558	10.1762	10.1582	4.14579e-21	2.29722e-19	37.2206
84	C1QTNF7	2.91971	7.86042	23.019	5.83164e-60	1.35794e-57	126.035	1.8763	8.55549	12.9869	3.49009e-29	2.60476e-27	55.618	1.04342	7.50441	11.352	3.3687e-25	3.39648e-23	46.5041
85	RSPO1	2.02448	6.79027	23.0162	5.94186e-60	1.36733e-57	126.016	1.31629	7.2614	12.5617	8.34597e-28	5.02299e-26	52.4755	0.708191	6.5355	11.6243	3.70075e-26	4.38707e-24	48.6826
86	CPED1	3.40171	10.0581	22.9934	6.91883e-60	1.57363e-57	125.865	2.10094	10.9282	13.4125	1.43595e-30	1.34388e-28	58.7769	1.30077	9.68739	12.7305	3.88642e-30	1.01358e-27	57.7234
87	MAP1A	2.84878	10.5955	22.9218	1.11545e-59	2.50784e-57	125.389	1.88725	11.2336	15.7757	2.60675e-38	1.4979e-35	76.4264	0.961532	10.2188	10.7099	5.65452e-23	4.29745e-21	41.4526
88	GLI3	2.62203	9.17039	22.8985	1.30283e-59	2.89584e-57	125.234	1.44236	9.96638	13.8167	6.86525e-32	8.08941e-30	61.7875	1.17968	8.97632	14.2167	1.21162e-35	1.02817e-32	70.2409
89	AR	2.60603	7.95218	22.8777	1.49752e-59	3.29117e-57	125.096	1.57537	8.64292	12.3474	4.10405e-27	2.21755e-25	50.8989	1.03067	7.68587	11.087	2.83169e-24	2.49495e-22	44.4045
90	LMOD1	4.81203	10.8221	22.754	3.42379e-59	7.44105e-57	124.272	2.98537	12.0434	13.5942	3.66463e-31	3.714e-29	60.1291	1.82666	10.2907	12.0573	1.06075e-27	1.61426e-25	52.1873
91	TGFB1I1	2.79197	11.5181	22.7376	3.82264e-59	8.21659e-57	124.162	1.85286	12.1413	15.6361	7.47284e-38	3.95051e-35	75.3836	0.939115	11.1473	11.7117	1.81375e-26	2.27417e-24	49.3862
92	PDZD4	2.92105	7.81136	22.7328	3.94517e-59	8.38777e-57	124.131	2.01831	8.40682	15.2654	1.22628e-36	4.70314e-34	72.6133	0.902738	7.3821	10.6822	7.02938e-23	5.16897e-21	41.2381
93	GPRASP1	2.63768	8.54995	22.7004	4.90175e-59	1.03095e-56	123.915	1.7442	9.14309	13.8928	3.87125e-32	4.7326e-30	62.3548	0.893483	8.20289	11.0678	3.30232e-24	2.89656e-22	44.2529
94	FERMT2	2.91812	11.3249	22.6708	5.97754e-59	1.24384e-56	123.717	1.81446	12.0626	14.6522	1.25806e-34	2.76491e-32	68.0279	1.10366	11.0005	13.2497	4.8267e-32	1.81558e-29	62.0557
95	TCF21	2.15649	8.54782	22.6453	7.09352e-59	1.45812e-56	123.547	1.07808	9.27908	10.6604	9.21201e-22	2.35231e-20	38.7105	1.07842	8.44423	14.5895	4.80131e-37	5.52433e-34	73.4286
96	CCDC80	4.06163	12.035	22.644	7.15644e-59	1.45812e-56	123.538	2.16786	13.3151	14.4896	4.29483e-34	8.15601e-32	66.8121	1.89378	11.7688	13.5143	5.06518e-33	2.1538e-30	64.2814
97	PABPC5	1.38477	6.83281	22.6299	7.86492e-59	1.58596e-56	123.444	0.930975	7.1334	15.1391	3.18295e-36	1.1106e-33	71.6688	0.453796	6.6427	10.8799	1.47444e-23	1.20167e-21	42.7777
98	MYLK	4.20285	13.1669	22.6159	8.64412e-59	1.7253e-56	123.35	2.71007	14.1609	14.0541	1.14762e-32	1.58081e-30	63.5587	1.49278	12.6497	12.2676	1.859e-28	3.53029e-26	53.906
99	GUCY1B3	2.36382	10.294	22.6056	9.26223e-59	1.82999e-56	123.281	1.4099	10.9341	12.4579	1.80628e-27	1.03678e-25	51.7113	0.953924	10.0623	11.4419	1.62858e-25	1.73125e-23	47.221
100	MSRB3	3.42235	10.6593	22.5784	1.11135e-58	2.1738e-56	123.099	2.1566	11.5043	15.0819	4.90281e-36	1.62541e-33	71.2411	1.26575	10.2642	12.2754	1.74218e-28	3.37396e-26	53.97
101	ADH1B	4.64272	9.03276	22.5723	1.15809e-58	2.23235e-56	123.058	2.81706	10.2559	11.1018	3.83758e-23	1.18517e-21	41.8529	1.82565	8.55287	10.4138	5.74185e-22	3.56541e-20	39.1683
102	GLT8D2	2.06936	9.13284	22.5715	1.16411e-58	2.23235e-56	123.053	1.04807	9.82495	10.7702	4.19242e-22	1.1218e-20	39.4887	1.02129	9.02642	13.0717	2.18481e-31	7.49734e-29	60.565
103	PGR	2.62458	7.79956	22.5302	1.53668e-58	2.9182e-56	122.777	1.77645	8.36079	14.2122	3.4848e-33	5.32521e-31	64.7389	0.848124	7.43304	11.8082	8.23114e-27	1.07334e-24	50.1656
104	DAAM2	2.96151	10.024	22.5285	1.55444e-58	2.92354e-56	122.765	1.82988	10.7809	14.2021	3.75848e-33	5.65507e-31	64.6641	1.13163	9.70082	12.1117	6.76655e-28	1.1509e-25	52.631
105	RGMA	4.50271	10.2124	22.5237	1.60498e-58	2.98984e-56	122.733	2.72421	11.4043	13.9779	2.03812e-32	2.69362e-30	62.99	1.7785	9.75109	11.6037	4.37729e-26	5.15782e-24	48.517
106	HSPB7	4.81094	9.43644	22.5208	1.63653e-58	3.01986e-56	122.714	3.14666	10.5428	13.9984	1.74723e-32	2.34081e-30	63.1425	1.66428	8.82136	10.6639	8.11922e-23	5.81729e-21	41.096
107	LGI4	2.2109	8.01312	22.4956	1.93968e-58	3.54581e-56	122.545	1.53201	8.46072	14.4673	5.0827e-34	9.20534e-32	66.6453	0.678886	7.68596	10.7017	6.03047e-23	4.53677e-21	41.3892
108	FGF10	2.69086	7.36534	22.4545	2.55786e-58	4.63257e-56	122.269	1.82147	7.94063	12.7399	2.21066e-28	1.42708e-26	53.7905	0.86939	6.98948	10.4425	4.5934e-22	2.92661e-20	39.3881
109	CAVIN1	2.68815	13.1184	22.4343	2.93038e-58	5.25856e-56	122.134	1.66628	13.8017	16.0525	3.2374e-39	2.34532e-36	78.4916	1.02187	12.8224	12.1071	7.03001e-28	1.1854e-25	52.5933
110	PGM5	4.55537	9.74718	22.4101	3.44803e-58	6.13122e-56	121.972	3.12223	10.6937	14.229	3.0684e-33	4.76333e-31	64.865	1.43313	9.09086	9.76266	8.427e-20	3.89674e-18	34.2546
111	CLMP	3.24778	9.91614	22.4072	3.51683e-58	6.19723e-56	121.952	1.8863	10.8315	14.287	1.9807e-33	3.14979e-31	65.2984	1.36148	9.62412	13.6115	2.20595e-33	1.02734e-30	65.1021
112	KCNE4	2.44201	8.9163	22.3813	4.18753e-58	7.31322e-56	121.778	1.41269	9.60853	12.027	4.40075e-26	2.08929e-24	48.5511	1.02932	8.69964	11.8011	8.72797e-27	1.13059e-24	50.1078
113	LIMS2	3.32275	10.4654	22.3258	6.08791e-58	1.0538e-55	121.406	2.229	11.19	15.4836	2.36101e-37	1.09956e-34	74.2446	1.09375	10.0117	11.4189	1.96203e-25	2.03054e-23	47.0372
114	GPR88	1.27685	6.46535	22.2712	8.7988e-58	1.50969e-55	121.039	0.808063	6.77816	10.8473	2.40919e-22	6.68423e-21	40.0364	0.46879	6.31613	9.12663	9.37935e-18	3.41639e-16	29.6183
115	LAYN	2.28601	8.73983	22.2384	1.09847e-57	1.86835e-55	120.818	1.45089	9.2969	13.7062	1.57761e-31	1.6955e-29	60.9637	0.83512	8.4705	12.4484	4.12459e-29	9.27322e-27	55.3919
116	ARHGEF25	2.89363	9.04425	22.1861	1.56434e-57	2.6378e-55	120.466	1.97056	9.65452	16.7629	1.55204e-41	2.16841e-38	83.7783	0.923075	8.63394	10.5975	1.36774e-22	9.42007e-21	40.582
117	TMEM47	2.6803	10.5322	22.181	1.61901e-57	2.70665e-55	120.431	1.48392	11.3391	13.793	8.20792e-32	9.61359e-30	61.6106	1.19638	10.3288	14.1433	2.28346e-35	1.71787e-32	69.6151
118	ANK2	3.4219	9.35974	22.1771	1.66242e-57	2.75568e-55	120.405	2.22596	10.1553	14.1606	5.14353e-33	7.50801e-31	64.3534	1.19593	8.92855	10.502	2.8885e-22	1.8896e-20	39.8453
119	COX7A1	2.10034	8.65828	22.1742	1.69563e-57	2.7871e-55	120.385	1.50271	9.05	14.8472	2.8849e-35	7.83732e-33	69.4862	0.597634	8.32298	8.98021	2.70785e-17	9.35787e-16	28.5759
120	CRYAB	3.69061	9.78456	22.1589	1.88029e-57	3.06488e-55	120.282	2.35883	10.6723	15.0708	5.33002e-36	1.69504e-33	71.1583	1.33178	9.34123	11.3678	2.96408e-25	3.00401e-23	46.6303
121	MAP1B	3.02462	11.711	22.1507	1.98739e-57	3.21267e-55	120.227	2.06723	12.3436	14.436	6.43333e-34	1.15446e-31	66.4119	0.957392	11.2783	9.48497	6.73226e-19	2.81976e-17	32.2094
122	FAM13C	2.13781	8.08886	22.1363	2.19041e-57	3.51183e-55	120.13	1.42315	8.56287	16.1245	1.88264e-39	1.41632e-36	79.0283	0.71466	7.80265	10.319	1.1988e-21	7.08414e-20	38.443
123	FBLN5	2.73233	10.9504	22.1218	2.41735e-57	3.84418e-55	120.032	1.38396	11.8641	13.1596	9.58047e-30	7.80808e-28	56.8978	1.34837	10.8098	14.484	1.19821e-36	1.30205e-33	72.5255
124	ZFPM2	2.47025	8.39317	22.0876	3.04829e-57	4.80844e-55	119.801	1.51008	9.03602	14.5911	1.99599e-34	4.15335e-32	67.5708	0.96017	8.13203	12.2116	2.95773e-28	5.30763e-26	53.4477
125	PLN	4.36531	9.20773	22.0588	3.70286e-57	5.79424e-55	119.607	2.84524	10.2187	13.9111	3.37334e-32	4.20271e-30	62.4911	1.52006	8.65477	11.1851	1.29132e-24	1.19143e-22	45.1788
126	PDE2A	2.46396	8.95824	22.0117	5.09691e-57	7.87282e-55	119.289	1.55657	9.56383	14.6803	1.01717e-34	2.31347e-32	68.2384	0.907391	8.67171	11.4885	1.11589e-25	1.24016e-23	47.5939
127	PRICKLE2	2.91856	9.58391	22.011	5.12337e-57	7.87282e-55	119.284	1.81373	10.3225	13.5859	3.8994e-31	3.93156e-29	60.0676	1.10483	9.26006	12.8787	1.11626e-30	3.25881e-28	58.9549
128	CDO1	2.17859	7.11522	22.0102	5.15195e-57	7.87282e-55	119.278	1.4755	7.58044	14.7199	7.54296e-35	1.73577e-32	68.5344	0.703096	6.81051	9.46518	7.79744e-19	3.25893e-17	32.0648
129	MYL9	4.19036	13.8329	21.9974	5.61955e-57	8.52081e-55	119.192	2.69171	14.8313	15.0793	5.00051e-36	1.63016e-33	71.2215	1.49865	13.3225	12.155	4.7288e-28	8.25852e-26	52.9846
130	ABI3BP	3.93156	10.3301	21.9903	5.8952e-57	8.87002e-55	119.144	2.31546	11.4155	12.0224	4.55326e-26	2.15125e-24	48.5173	1.6161	9.96003	11.7585	1.23703e-26	1.58146e-24	49.7637
131	RERG	3.09896	8.92388	21.9756	6.51282e-57	9.72449e-55	119.045	2.08156	9.59786	14.8955	2.0036e-35	5.62045e-33	69.8471	1.0174	8.49938	10.342	1.0031e-21	5.96371e-20	38.6185
132	LAMA2	2.81238	9.98921	21.9695	6.78881e-57	1.00598e-54	119.003	1.36551	10.9715	11.2986	9.19379e-24	3.06878e-22	43.266	1.44687	9.87506	14.7604	1.08656e-37	1.63485e-34	74.8958
133	OMD	3.17834	8.06469	21.9512	7.68924e-57	1.13084e-54	118.879	1.95862	8.88072	11.8447	1.68775e-25	7.22373e-24	47.2209	1.21972	7.72058	10.066	8.40834e-21	4.45711e-19	36.5241
134	GNAO1	3.82347	9.27675	21.9446	8.03805e-57	1.17332e-54	118.835	2.56541	10.1103	14.4798	4.62231e-34	8.53561e-32	66.7393	1.25805	8.75445	9.67117	1.67685e-19	7.52275e-18	33.5773
135	ZEB1	2.55831	11.2695	21.8555	1.47305e-56	2.13428e-54	118.232	1.56564	11.9341	13.0691	1.88669e-29	1.45864e-27	56.2269	0.992665	10.9982	11.9755	2.0819e-27	2.99426e-25	51.522
136	AKT3	2.45738	10.5251	21.8532	1.49647e-56	2.15227e-54	118.216	1.39981	11.2371	13.9236	3.07037e-32	3.89977e-30	62.5843	1.05757	10.3183	13.0798	2.04026e-31	7.12632e-29	60.6326
137	HTR2A	1.92929	7.18627	21.8259	1.80175e-56	2.57242e-54	118.031	1.14897	7.70988	11.5801	1.1778e-24	4.5261e-23	45.2987	0.780324	6.99807	11.2083	1.07186e-24	1.01283e-22	45.3625
138	ATP1A2	4.12835	8.11847	21.7864	2.35879e-56	3.34332e-54	117.763	2.97027	8.87667	13.9142	3.29602e-32	4.1327e-30	62.5141	1.15809	7.45082	9.38582	1.40305e-18	5.68193e-17	31.4869
139	PLPP7	1.87813	7.57673	21.7422	3.18797e-56	4.4861e-54	117.463	1.35828	7.9167	18.6376	1.35674e-47	1.32689e-43	97.5817	0.519855	7.26936	9.11	1.05843e-17	3.82679e-16	29.4994
140	SCRG1	3.51483	7.8633	21.669	5.25176e-56	7.33746e-54	116.965	2.54651	8.49632	13.1395	1.1134e-29	8.9992e-28	56.7491	0.96832	7.28573	8.04454	1.86757e-14	4.21822e-13	22.1583
141	TMEM100	2.94917	7.58926	21.6619	5.51152e-56	7.64577e-54	116.917	2.05108	8.18101	13.4776	8.80544e-31	8.48445e-29	59.2611	0.89809	7.14896	9.98551	1.5555e-20	8.02787e-19	35.9183
142	PDE7B	2.50359	8.35222	21.6586	5.63796e-56	7.72905e-54	116.895	1.67368	8.90236	13.1364	1.13977e-29	9.17442e-28	56.7259	0.829911	8.01341	9.6575	1.85799e-19	8.29731e-18	33.4764
143	SGCD	2.9572	9.81125	21.6583	5.65058e-56	7.72905e-54	116.892	1.7193	10.6435	12.785	1.57824e-28	1.06553e-26	54.1241	1.2379	9.54444	12.7066	4.75216e-30	1.20717e-27	57.5249
144	NFATC4	2.20732	9.63109	21.6446	6.20181e-56	8.42412e-54	116.8	1.43372	10.1458	15.2469	1.40986e-36	5.30326e-34	72.4752	0.773598	9.35406	10.1146	5.79348e-21	3.14779e-19	36.891
145	RCAN2	2.80297	10.0451	21.6399	6.40771e-56	8.64378e-54	116.767	1.67701	10.8004	11.9271	9.19745e-26	4.14521e-24	47.8216	1.12596	9.76771	12.0145	1.51036e-27	2.22124e-25	51.8387
146	NEGR1	3.28987	9.17987	21.6357	6.59154e-56	8.83086e-54	116.739	2.11123	9.96514	13.6377	2.64289e-31	2.74973e-29	60.4528	1.17863	8.78025	11.2211	9.66887e-25	9.27074e-23	45.4642
147	SCN2B	1.83715	6.67952	21.5743	1.00284e-55	1.33439e-53	116.321	1.3571	6.99193	16.4812	1.28702e-40	1.32495e-37	81.6843	0.480051	6.36413	8.49509	8.46428e-16	2.31231e-14	25.1941
148	FXYD6	3.13911	9.7205	21.5599	1.10699e-55	1.46303e-53	116.223	2.03384	10.4561	16.0365	3.65364e-39	2.55233e-36	78.3719	1.10528	9.32918	11.6965	2.05244e-26	2.52676e-24	49.2642
149	DCLK1	2.96291	8.43189	21.4718	2.02199e-55	2.65438e-53	115.622	1.81996	9.19678	13.4936	7.806e-31	7.59629e-29	59.3804	1.14295	8.11416	11.1905	1.23589e-24	1.14568e-22	45.2221
150	C2orf40	4.2769	7.93716	21.3857	3.64786e-55	4.75681e-53	115.035	2.93216	8.82528	12.2609	7.79779e-27	4.03505e-25	50.2637	1.34474	7.32056	9.61559	2.54294e-19	1.11525e-17	33.1675
151	ABCA6	2.26032	8.14183	21.289	7.0853e-55	9.15285e-53	114.373	1.20961	8.85193	10.5032	2.83027e-21	6.77603e-20	37.6011	1.05071	7.99203	12.0713	9.45101e-28	1.46946e-25	52.3013
152	PTGER3	2.81766	8.61272	21.2885	7.11264e-55	9.15285e-53	114.369	1.54759	9.46979	11.983	6.09151e-26	2.81679e-24	48.2293	1.27007	8.40541	11.9045	3.73342e-27	5.14265e-25	50.9457
153	OLFML1	1.95719	9.19191	21.2781	7.63682e-55	9.76316e-53	114.299	0.992085	9.84592	11.3189	7.93091e-24	2.68389e-22	43.4122	0.9651	9.09083	13.983	9.08996e-35	5.09867e-32	68.251
154	SYNPO2	5.32031	12.0525	21.2704	8.05417e-55	1.02298e-52	114.245	3.32598	13.3849	12.4165	2.45668e-27	1.38082e-25	51.4069	1.99433	11.4519	10.8808	1.46338e-23	1.19764e-21	42.7851
155	NPR1	2.23908	8.87965	21.2176	1.158e-54	1.46132e-52	113.884	1.43206	9.41754	13.6441	2.5175e-31	2.63328e-29	60.5009	0.807019	8.61018	11.3853	2.57352e-25	2.62177e-23	46.7696
156	S1PR1	2.07756	10.5188	21.1865	1.43354e-54	1.79744e-52	113.671	1.06977	11.2013	10.4788	3.36693e-21	7.94417e-20	37.4295	1.00779	10.4029	12.41	5.68302e-29	1.24899e-26	55.0756
157	C14orf132	3.19216	9.59555	21.158	1.74541e-54	2.17454e-52	113.475	2.09511	10.3245	17.1734	7.17239e-43	1.75365e-39	86.8214	1.09705	9.18369	10.395	6.64481e-22	4.06164e-20	39.0243
158	PYGM	2.8572	7.82877	21.121	2.25197e-54	2.78788e-52	113.221	2.25471	8.21263	15.5114	1.91475e-37	9.85595e-35	74.452	0.602498	7.26365	8.77419	1.18403e-16	3.73543e-15	27.126
159	GUCY1A3	2.95882	10.5655	21.0937	2.71807e-54	3.34374e-52	113.034	1.66975	11.4339	11.5066	2.01714e-24	7.48677e-23	44.7664	1.28906	10.3247	11.2574	7.21997e-25	6.99122e-23	45.7522
160	POU6F1	1.81456	8.80813	21.0864	2.85768e-54	3.49351e-52	112.984	1.14945	9.25189	14.4797	4.62564e-34	8.53561e-32	66.7386	0.665104	8.59549	11.2107	1.05091e-24	9.97856e-23	45.382
161	ATP8B2	2.37695	10.5497	21.0821	2.94394e-54	3.57661e-52	112.954	1.33009	11.2553	13.9761	2.06691e-32	2.71334e-30	62.9761	1.04687	10.3621	12.2727	1.78155e-28	3.41638e-26	53.948
162	HSPB2	1.16217	6.57879	21.0323	4.15021e-54	5.01099e-52	112.612	0.833997	6.79376	13.6662	2.13172e-31	2.25386e-29	60.6656	0.328176	6.39196	9.02154	2.0094e-17	7.03109e-16	28.8691
163	ARHGAP20	1.99502	7.69027	21.0151	4.67346e-54	5.60815e-52	112.494	1.15305	8.25655	13.0029	3.09699e-29	2.32096e-27	55.7363	0.84197	7.51382	12.3784	7.39478e-29	1.55529e-26	54.8157
164	NACAD	2.42213	8.00578	20.9982	5.25175e-54	6.26367e-52	112.377	1.68619	8.49061	15.8845	1.14802e-38	7.24365e-36	77.2383	0.735947	7.64331	9.8727	3.6676e-20	1.76261e-18	35.0737
165	CRISPLD2	2.3085	11.9334	20.9839	5.79508e-54	6.86981e-52	112.279	1.14436	12.7231	10.6285	1.15703e-21	2.89777e-20	38.4852	1.16415	11.8276	14.1923	1.49565e-35	1.1702e-32	70.0329
166	ZNF423	2.51653	9.19341	20.9751	6.16042e-54	7.2589e-52	112.218	1.52522	9.85762	13.4538	1.05306e-30	1.0097e-28	59.084	0.991306	8.9342	10.6707	7.69723e-23	5.55564e-21	41.1486
167	SGCA	3.14107	7.98499	20.9728	6.25677e-54	7.32828e-52	112.203	2.14032	8.64655	12.98	3.67569e-29	2.71308e-27	55.5667	1.00075	7.53894	10.1036	6.30553e-21	3.39769e-19	36.8076
168	METTL24	2.54026	7.21828	20.9544	7.10611e-54	8.27354e-52	112.076	1.90505	7.63003	15.1002	4.27007e-36	1.44005e-33	71.3779	0.635206	6.76739	8.83792	7.5175e-17	2.43448e-15	27.5723
169	LRCH2	1.94391	7.88846	20.8813	1.17778e-53	1.36316e-51	111.573	1.20186	8.38476	12.7451	2.12702e-28	1.38682e-26	53.8287	0.742047	7.67596	12.176	3.97258e-28	7.06398e-26	53.1565
170	MYOCD	3.78198	9.15729	20.8794	1.19334e-53	1.37305e-51	111.56	2.5411	9.97928	12.4736	1.60691e-27	9.32677e-26	51.827	1.24087	8.63883	9.79816	6.44681e-20	3.02397e-18	34.5183
171	RNF180	2.03187	7.97556	20.872	1.25617e-53	1.43688e-51	111.509	1.18753	8.54296	12.3528	3.94262e-27	2.14215e-25	50.9387	0.844337	7.78902	11.8911	4.17011e-27	5.70401e-25	50.8365
172	EMILIN1	2.75638	12.3485	20.814	1.87705e-53	2.13459e-51	111.108	1.5507	13.1609	13.9594	2.34294e-32	3.0552e-30	62.852	1.20568	12.1267	12.3687	8.01693e-29	1.65064e-26	54.736
173	DIXDC1	2.56527	10.4946	20.7938	2.15839e-53	2.44035e-51	110.969	1.90195	10.9259	14.7296	7.01376e-35	1.6332e-32	68.6065	0.663318	10.0506	8.93942	3.63209e-17	1.23985e-15	28.2872
174	CYBRD1	2.91061	11.8824	20.7861	2.27734e-53	2.56005e-51	110.916	1.33515	12.9543	10.7792	3.93188e-22	1.05642e-20	39.5521	1.57546	11.8047	13.9884	8.68013e-35	5.09867e-32	68.2966
175	TLL1	1.78049	7.34395	20.783	2.32631e-53	2.60015e-51	110.895	1.0405	7.84124	11.1915	2.0029e-23	6.50777e-22	42.4959	0.739988	7.18055	10.8019	2.7348e-23	2.19232e-21	42.1687
176	HSPB8	4.03356	10.0165	20.7392	3.15223e-53	3.50327e-51	110.592	2.61583	10.96	13.7702	9.74978e-32	1.09601e-29	61.4402	1.41774	9.5124	10.7094	5.67625e-23	4.29745e-21	41.4488
177	DNAJB5	3.00295	9.66505	20.7273	3.42312e-53	3.78283e-51	110.51	2.1859	10.1986	15.1859	2.23495e-36	8.24822e-34	72.019	0.817051	9.16628	10.2273	2.43464e-21	1.38435e-19	37.745
178	TNFSF12	1.952	9.8045	20.7252	3.47161e-53	3.81487e-51	110.496	1.17063	10.3285	13.2306	5.62535e-30	4.82596e-28	57.425	0.781369	9.60987	12.0793	8.84337e-28	1.40631e-25	52.3668
179	KCNMA1	4.44493	10.2494	20.7191	3.6226e-53	3.95856e-51	110.453	2.82767	11.3279	13.0291	2.54605e-29	1.92281e-27	55.9302	1.61725	9.72228	10.5355	2.22224e-22	1.47346e-20	40.1037
180	TUBA1A	2.58881	12.3992	20.6817	4.69445e-53	5.1013e-51	110.195	1.69547	12.993	16.3907	2.54011e-40	2.48423e-37	81.0113	0.893338	12.0671	10.5865	1.49115e-22	1.01627e-20	40.4969
181	CAVIN2	3.01628	9.82406	20.651	5.81052e-53	6.25619e-51	109.983	1.86234	10.5959	13.7585	1.06424e-31	1.17608e-29	61.3534	1.15393	9.49564	10.6184	1.16082e-22	8.13823e-21	40.7437
182	RUNX1T1	2.75721	8.91067	20.6507	5.8212e-53	6.25619e-51	109.981	1.75387	9.5798	14.5324	3.10738e-34	6.20207e-32	67.1325	1.00334	8.5838	9.92053	2.55102e-20	1.27273e-18	35.4311
183	CASQ2	3.69075	7.78823	20.6474	5.95761e-53	6.36781e-51	109.958	2.69003	8.44156	13.3914	1.68213e-30	1.55201e-28	58.6203	1.00072	7.17343	9.42862	1.02236e-18	4.21886e-17	31.7983
184	MAP3K3	1.3937	10.9499	20.6256	6.93281e-53	7.33646e-51	109.807	0.865509	11.303	14.6018	1.84036e-34	3.87069e-32	67.6512	0.528186	10.7955	10.4057	6.11601e-22	3.77379e-20	39.106
185	ITGA7	2.86356	10.4748	20.6255	6.93888e-53	7.33646e-51	109.806	2.14483	10.9409	14.322	1.5217e-33	2.48037e-31	65.5594	0.718736	9.96796	7.37935	1.47776e-12	2.4663e-11	17.8773
186	ZNF135	1.77022	7.44555	20.6165	7.38261e-53	7.76365e-51	109.744	1.09816	7.8949	13.7486	1.1465e-31	1.25986e-29	61.2797	0.672062	7.25013	10.9918	6.05461e-24	5.12676e-22	43.6552
187	ADCY5	3.88742	9.51396	20.6119	7.62362e-53	7.97423e-51	109.712	2.40365	10.5063	12.433	2.17398e-27	1.23614e-25	51.5279	1.48376	9.08891	10.2924	1.47289e-21	8.57434e-20	38.2401
188	KCNMB1	3.68251	9.60376	20.6069	7.89632e-53	8.21554e-51	109.677	2.45163	10.4202	12.7636	1.85264e-28	1.23678e-26	53.9654	1.23088	9.11067	10.772	3.46399e-23	2.74315e-21	41.9357
189	C11orf96	2.72879	11.3519	20.6024	8.14527e-53	8.4297e-51	109.646	1.49336	12.1857	10.7596	4.52401e-22	1.20231e-20	39.4135	1.23544	11.1539	12.3078	1.33088e-28	2.65632e-26	54.2358
190	PRKD1	1.95613	8.21148	20.5987	8.3543e-53	8.60053e-51	109.621	1.06839	8.81075	12.6013	6.21099e-28	3.77289e-26	52.7679	0.887746	8.07067	12.8745	1.15647e-30	3.32656e-28	58.9199
191	DPYSL3	3.42512	12.5529	20.5977	8.41722e-53	8.61994e-51	109.613	1.95983	13.539	13.9284	2.96012e-32	3.78431e-30	62.6205	1.46529	12.2601	12.0951	7.76489e-28	1.28713e-25	52.4952
192	PCDHGB7	2.10488	8.37952	20.5882	8.9874e-53	9.15591e-51	109.548	1.3578	8.87698	16.9015	5.49063e-42	8.94973e-39	84.8069	0.747086	8.12022	10.4347	4.87872e-22	3.06842e-20	39.3288
193	MMRN1	2.80988	8.3849	20.5684	1.03137e-52	1.04526e-50	109.411	1.44074	9.31222	8.49457	2.67476e-15	3.27398e-14	24.0243	1.36914	8.23128	11.4529	1.48989e-25	1.61007e-23	47.3088
194	ZBTB16	3.0402	7.84684	20.5223	1.42189e-52	1.43361e-50	109.091	1.91777	8.59606	10.5843	1.58752e-21	3.92069e-20	38.1726	1.12243	7.49477	9.59484	2.96961e-19	1.29366e-17	33.0148
195	MAP6	2.64979	8.19884	20.5056	1.59654e-52	1.60146e-50	108.975	1.73968	8.80358	14.8237	3.44449e-35	9.08726e-33	69.3106	0.910109	7.85667	10.772	3.46367e-23	2.74315e-21	41.9358
196	CPEB1	1.85674	7.01128	20.4809	1.89563e-52	1.89176e-50	108.804	1.32288	7.36149	15.3577	6.10799e-37	2.48901e-34	73.3034	0.533853	6.71773	8.60769	3.84494e-16	1.11915e-14	25.969
197	TNXB	3.74252	10.6255	20.4697	2.04933e-52	2.03477e-50	108.727	2.28621	11.6006	12.9854	3.53051e-29	2.61579e-27	55.6066	1.45631	10.2307	10.9414	9.04799e-24	7.53101e-22	43.2591
198	EFEMP2	2.27625	10.8202	20.4671	2.0868e-52	2.0615e-50	108.709	1.28068	11.491	14.4939	4.15799e-34	8.01741e-32	66.8441	0.995573	10.6369	12.0198	1.44516e-27	2.14147e-25	51.8822
199	GPR162	1.26058	7.31069	20.4627	2.15175e-52	2.11499e-50	108.678	0.781333	7.63115	14.277	2.13635e-33	3.36992e-31	65.2235	0.479245	7.17188	10.6949	6.36329e-23	4.75061e-21	41.3362
200	ITIH5	3.01107	10.2908	20.4449	2.43567e-52	2.38209e-50	108.555	1.82289	11.087	13.0834	1.6949e-29	1.31557e-27	56.333	1.18818	9.98167	11.1575	1.61075e-24	1.47226e-22	44.9609
201	PLIN4	4.50716	9.04726	20.4371	2.57312e-52	2.50399e-50	108.5	3.35786	9.79358	13.5373	5.61985e-31	5.52383e-29	59.7058	1.1493	8.25877	7.64785	2.60693e-13	4.88426e-12	19.5752
202	COLEC12	2.7861	9.04874	20.435	2.60985e-52	2.52717e-50	108.486	1.50409	9.91472	13.2784	3.93009e-30	3.46273e-28	57.7801	1.282	8.85729	12.6748	6.2041e-30	1.5558e-27	57.2617
203	FLNA	3.36875	16.1319	20.434	2.62907e-52	2.53323e-50	108.478	2.34316	16.8077	14.4963	4.08115e-34	7.98272e-32	66.8626	1.02559	15.6288	9.40449	1.22224e-18	5.00148e-17	31.6226
204	RSPO3	3.22002	8.89497	20.425	2.79935e-52	2.68408e-50	108.416	1.60917	9.98729	10.7819	3.85662e-22	1.03763e-20	39.5712	1.61085	8.7406	12.5769	1.40938e-29	3.32138e-27	56.4518
205	GREM2	3.44696	8.20989	20.3987	3.36075e-52	3.20665e-50	108.234	1.94792	9.21966	9.85083	2.80325e-19	5.30285e-18	33.0612	1.49904	7.92796	10.3848	7.19243e-22	4.3399e-20	38.9463
206	PTGFR	2.16899	7.77223	20.3813	3.7964e-52	3.60474e-50	108.112	1.35664	8.31494	10.3837	6.61665e-21	1.51725e-19	36.7619	0.812351	7.52703	9.49352	6.31789e-19	2.65189e-17	32.2719
207	GLP2R	2.25978	7.28421	20.3784	3.87217e-52	3.65892e-50	108.093	1.54217	7.75849	11.602	1.00313e-24	3.90859e-23	45.4575	0.717607	6.96209	8.80608	9.43514e-17	3.02048e-15	27.3491
208	DLC1	2.09089	11.1243	20.3626	4.32469e-52	4.06688e-50	107.983	1.31989	11.6389	13.04	2.3458e-29	1.79936e-27	56.0113	0.770999	10.8816	10.2946	1.44797e-21	8.45439e-20	38.2569
209	EML1	2.70241	10.1058	20.3396	5.07563e-52	4.75021e-50	107.823	1.71973	10.7611	14.209	3.56876e-33	5.41123e-31	64.7154	0.982676	9.78507	11.1425	1.8173e-24	1.63808e-22	44.8419
210	BHLHE22	1.67049	7.20263	20.3358	5.21238e-52	4.85496e-50	107.797	0.992327	7.65779	11.1855	2.09236e-23	6.77592e-22	42.4527	0.678167	7.04098	10.5486	2.0057e-22	1.33896e-20	40.2047
211	GEM	2.46453	11.023	20.2985	6.76591e-52	6.27209e-50	107.537	1.47955	11.6835	12.3968	2.84348e-27	1.59211e-25	51.2621	0.984983	10.7765	10.4209	5.43224e-22	3.3839e-20	39.2229
212	SOD3	3.08392	11.7579	20.2803	7.68208e-52	7.08781e-50	107.41	1.71358	12.6819	12.6834	3.36849e-28	2.11857e-26	53.3736	1.37034	11.5207	11.7857	9.90085e-27	1.27408e-24	49.9834
213	CYP1B1	3.70067	9.86565	20.257	9.04016e-52	8.30167e-50	107.248	1.86896	11.1071	10.2372	1.86621e-20	4.02903e-19	35.7374	1.83171	9.67809	12.2623	1.94231e-28	3.65303e-26	53.8627
214	FAM43B	1.29807	6.53747	20.2406	1.01334e-51	9.26207e-50	107.134	0.880815	6.81348	12.6028	6.14443e-28	3.74408e-26	52.7786	0.417259	6.35505	8.54952	5.78446e-16	1.61174e-14	25.5679
215	SLC22A17	2.66102	9.04329	20.2287	1.10133e-51	1.00195e-49	107.051	1.54665	9.79246	13.7829	8.86038e-32	1.0135e-29	61.5349	1.11437	8.80343	12.0569	1.06462e-27	1.61426e-25	52.1838
216	JPH2	3.94481	9.22369	20.216	1.20396e-51	1.09025e-49	106.962	2.6451	10.0849	12.5745	7.58558e-28	4.57944e-26	52.57	1.29971	8.68571	10.1256	5.328e-21	2.90294e-19	36.9735
217	KCNB1	3.23766	7.50736	20.1854	1.49143e-51	1.34435e-49	106.749	2.51856	7.96808	14.6185	1.62239e-34	3.48725e-32	67.7761	0.719097	6.88583	7.00479	1.55017e-11	2.14134e-10	15.5801
218	MYH11	6.00721	14.0367	20.1792	1.55735e-51	1.39733e-49	106.706	3.759	15.5386	11.9214	9.59003e-26	4.30232e-24	47.7802	2.24822	13.3567	10.0414	1.01505e-20	5.2804e-19	36.3387
219	PTGIS	4.08541	10.1482	20.1698	1.66332e-51	1.4856e-49	106.64	2.25889	11.3802	12.8432	1.02227e-28	7.0656e-27	54.554	1.82653	9.83981	11.5436	7.13635e-26	8.30875e-24	48.0348
220	C8orf88	2.33218	7.06655	20.1278	2.23096e-51	1.98353e-49	106.348	1.75356	7.44135	14.2259	3.14094e-33	4.83755e-31	64.8418	0.578618	6.65024	9.78088	7.34503e-20	3.41256e-18	34.3899
221	C16orf89	2.78423	7.63882	20.0885	2.93706e-51	2.5995e-49	106.074	1.556	8.46677	7.48086	1.6212e-12	1.44599e-11	17.7251	1.22823	7.42011	9.12339	9.60274e-18	3.49126e-16	29.5951
222	HAND2	4.41529	8.48232	20.0697	3.35126e-51	2.95273e-49	105.942	3.25268	9.23944	12.958	4.33339e-29	3.1393e-27	55.4037	1.16261	7.72893	7.32198	2.12957e-12	3.4568e-11	17.5199
223	DSEL	2.02222	8.15819	20.0661	3.43734e-51	3.01499e-49	105.917	1.15281	8.74349	10.7857	3.75223e-22	1.01093e-20	39.5984	0.869408	7.9876	10.7133	5.50206e-23	4.20392e-21	41.4796
224	ADAMTS1	2.67055	11.1514	20.0482	3.89689e-51	3.40282e-49	105.792	1.51429	11.9301	11.3493	6.35646e-24	2.18127e-22	43.6311	1.15626	10.9303	12.5992	1.16968e-29	2.82456e-27	56.6358
225	CNTNAP1	2.27394	9.85368	20.0378	4.19026e-51	3.64274e-49	105.72	1.41229	10.4297	11.692	5.18582e-25	2.09144e-23	46.1103	0.861649	9.60179	10.0575	8.97837e-21	4.73361e-19	36.4595
226	PDZRN4	3.3125	7.48362	20.0152	4.91195e-51	4.25123e-49	105.561	2.55999	7.96688	14.0301	1.37562e-32	1.88162e-30	63.3793	0.752511	6.85641	7.96878	3.10987e-14	6.69188e-13	21.6583
227	CNN1	5.4702	11.6421	20.0115	5.03931e-51	4.34224e-49	105.536	3.59092	12.8908	13.2167	6.24425e-30	5.26455e-28	57.3217	1.87929	10.9359	10.0772	7.72233e-21	4.12702e-19	36.6079
228	PTGIR	1.44514	8.21306	20.0055	5.25721e-51	4.51013e-49	105.494	0.7838	8.65967	9.20898	2.30622e-17	3.58298e-16	28.709	0.661342	8.11188	10.7674	3.59201e-23	2.81039e-21	41.8999
229	FOXF1	2.80482	10.5325	19.9865	6.00415e-51	5.12844e-49	105.361	1.76642	11.2258	13.0928	1.58035e-29	1.24644e-27	56.4023	1.0384	10.2092	11.3377	3.78126e-25	3.79289e-23	46.3901
230	AXL	2.10715	11.5165	19.9846	6.08802e-51	5.17747e-49	105.347	1.04443	12.2374	10.3516	8.30624e-21	1.86979e-19	36.5372	1.06272	11.4199	12.5158	2.34964e-29	5.40693e-27	55.9473
231	ZEB2	2.06468	10.998	19.9837	6.12484e-51	5.18623e-49	105.341	0.950407	11.7561	10.2242	2.04547e-20	4.37261e-19	35.6467	1.11428	10.9412	13.8617	2.58215e-34	1.32913e-31	67.2202
232	REM1	1.49395	7.5278	19.9599	7.2389e-51	6.10314e-49	105.175	0.88329	7.93781	10.3517	8.30376e-21	1.86979e-19	36.5375	0.610657	7.3854	10.0753	7.83227e-21	4.17436e-19	36.594
233	ADAMTS10	1.85037	8.68178	19.9389	8.3865e-51	7.04034e-49	105.028	0.93965	9.29889	9.82244	3.41541e-19	6.39899e-18	32.8662	0.91072	8.58533	12.0938	7.84729e-28	1.28986e-25	52.4848
234	TIMP2	2.20463	13.7156	19.9298	8.94078e-51	7.47357e-49	104.964	0.991817	14.5413	10.757	4.61078e-22	1.22204e-20	39.3947	1.21281	13.6668	14.212	1.26156e-35	1.02817e-32	70.201
235	PLAC9	1.98491	8.19978	19.9029	1.08034e-50	8.9583e-49	104.776	1.31501	8.64439	11.5175	1.86182e-24	6.93659e-23	44.8457	0.669901	7.93734	8.71123	1.85119e-16	5.63131e-15	26.6869
236	PLP1	3.12056	7.19087	19.9028	1.08086e-50	8.9583e-49	104.775	2.28411	7.73642	12.7252	2.46744e-28	1.5824e-26	53.6817	0.836447	6.66604	8.58879	4.39146e-16	1.26319e-14	25.8384
237	RASL12	2.04033	9.3091	19.8976	1.12079e-50	9.25008e-49	104.739	1.18618	9.88333	12.5829	7.12446e-28	4.31438e-26	52.6321	0.854154	9.12505	11.6383	3.30078e-26	3.96094e-24	48.7955
238	AKAP2	1.44271	7.28146	19.8962	1.13201e-50	9.30337e-49	104.729	0.917961	7.63141	12.3555	3.8649e-27	2.10578e-25	50.9584	0.52475	7.1103	9.92021	2.55718e-20	1.27273e-18	35.4288
239	MMRN2	1.88295	10.5953	19.8871	1.20702e-50	9.87838e-49	104.665	1.04211	11.1624	11.166	2.40934e-23	7.63803e-22	42.3132	0.840841	10.4526	11.2616	6.98201e-25	6.79444e-23	45.7853
240	NGFR	3.54736	8.30963	19.88	1.26897e-50	1.03052e-48	104.616	2.34695	9.10648	11.9132	1.01875e-25	4.54948e-24	47.7204	1.20041	7.84225	8.14899	9.19939e-15	2.18905e-13	22.8527
241	MAMDC2	3.45108	8.03339	19.8799	1.2697e-50	1.03052e-48	104.615	2.37302	8.74506	12.8977	6.80308e-29	4.78663e-27	54.9572	1.07806	7.53221	8.93267	3.81273e-17	1.29925e-15	28.2395
242	FILIP1	2.90525	9.37258	19.873	1.33284e-50	1.07729e-48	104.567	2.11292	9.89011	12.8717	8.26147e-29	5.77123e-27	54.7649	0.79233	8.891	8.38363	1.83711e-15	4.82983e-14	24.4333
243	FAM180A	2.08616	7.2978	19.8589	1.47185e-50	1.18475e-48	104.468	1.1852	7.90448	11.5019	2.08688e-24	7.71633e-23	44.7328	0.900964	7.12392	11.5377	7.48303e-26	8.66083e-24	47.988
244	PHLDB1	1.77215	11.4669	19.8514	1.55071e-50	1.24311e-48	104.416	1.04575	11.9547	12.9154	5.95835e-29	4.23801e-27	55.0884	0.726403	11.299	11.1649	1.51802e-24	1.39401e-22	45.0193
245	ADAMTS8	3.01619	8.14031	19.8483	1.58574e-50	1.266e-48	104.393	2.01414	8.80467	11.3372	6.94016e-24	2.36535e-22	43.5442	1.00205	7.73328	8.56763	5.09468e-16	1.44633e-14	25.6926
246	NRXN2	2.80601	8.28896	19.8288	1.81782e-50	1.44539e-48	104.257	1.89727	8.89039	13.0337	2.45928e-29	1.87174e-27	55.9645	0.90874	7.89812	8.18517	7.18913e-15	1.7425e-13	23.0945
247	COPZ2	2.17414	8.79618	19.8139	2.01985e-50	1.59952e-48	104.152	1.42002	9.29759	14.8103	3.81271e-35	9.81272e-33	69.21	0.754117	8.51926	9.44094	9.33224e-19	3.86734e-17	31.888
248	RTL5	2.27754	8.35198	19.7983	2.25346e-50	1.77733e-48	104.043	1.42863	8.91895	14.1965	3.92079e-33	5.85425e-31	64.6222	0.848915	8.0924	10.798	2.82027e-23	2.25161e-21	42.1383
249	C15orf59	2.24018	7.56257	19.7931	2.3381e-50	1.83667e-48	104.007	1.47754	8.06902	12.8268	1.15589e-28	7.96102e-27	54.4324	0.762635	7.26978	8.60055	4.04321e-16	1.17163e-14	25.9196
250	CILP	3.6801	8.64179	19.788	2.42292e-50	1.89569e-48	103.971	2.06355	9.73127	8.92276	1.58183e-16	2.23236e-15	26.8104	1.61656	8.34914	10.1348	4.96271e-21	2.71147e-19	37.0435
251	ERG	1.74465	9.55457	19.7481	3.20837e-50	2.50023e-48	103.691	0.896148	10.1292	10.2596	1.59368e-20	3.45976e-19	35.8933	0.8485	9.45835	12.1169	6.4837e-28	1.11247e-25	52.6731
252	CSDC2	1.92942	7.51672	19.717	3.99434e-50	3.10037e-48	103.473	1.09081	8.0816	10.9487	1.16053e-22	3.35303e-21	40.7586	0.838616	7.35866	11.8436	6.15946e-27	8.19585e-25	50.4517
253	FRZB	3.02768	10.0113	19.6928	4.73787e-50	3.66296e-48	103.303	1.97832	10.709	11.9471	7.93528e-26	3.60963e-24	47.9677	1.04935	9.62526	8.99561	2.42313e-17	8.40363e-16	28.6851
254	S1PR3	2.5435	10.5527	19.6894	4.85146e-50	3.736e-48	103.279	1.4703	11.2745	12.136	1.9666e-26	9.81294e-25	49.3482	1.0732	10.3276	10.6325	1.03899e-22	7.3103e-21	40.853
255	FEZ1	2.10283	8.93983	19.6833	5.0666e-50	3.88638e-48	103.236	1.45566	9.36659	18.0652	9.34444e-46	4.56943e-42	93.3951	0.647166	8.62942	8.70237	1.97116e-16	5.94998e-15	26.6252
256	SETBP1	2.82792	9.68499	19.6614	5.90997e-50	4.51558e-48	103.082	1.64275	10.4818	13.1597	9.56706e-30	7.80808e-28	56.8992	1.18517	9.43056	11.0497	3.81694e-24	3.3182e-22	44.1101
257	DLG4	1.67674	9.16071	19.656	6.13988e-50	4.673e-48	103.044	0.918555	9.67243	12.0573	3.51917e-26	1.69963e-24	48.7723	0.75819	9.03858	11.9739	2.10931e-27	3.01154e-25	51.5091
258	SYNE1	2.63063	11.159	19.6343	7.15632e-50	5.42549e-48	102.892	1.47297	11.9393	11.8053	2.25537e-25	9.52809e-24	46.9341	1.15765	10.9509	11.5114	9.26572e-26	1.05371e-23	47.7773
259	IGFBP4	2.65996	14.3036	19.6059	8.74261e-50	6.58162e-48	102.692	1.67904	14.9584	16.1933	1.12152e-39	9.5378e-37	79.5411	0.980915	13.995	9.89471	3.1036e-20	1.51766e-18	35.2381
260	ZNF454	1.13914	6.72976	19.6058	8.74857e-50	6.58162e-48	102.692	0.789404	6.96034	13.7766	9.28541e-32	1.05594e-29	61.4885	0.34974	6.56116	8.59229	4.28486e-16	1.23799e-14	25.8626
261	PRKG1	2.17186	9.52726	19.6049	8.8039e-50	6.59786e-48	102.685	1.34672	10.079	12.1482	1.79633e-26	8.98623e-25	49.4378	0.825138	9.2878	11.5223	8.48127e-26	9.75845e-24	47.8645
262	ZBTB47	1.90843	10.1599	19.5899	9.78785e-50	7.27948e-48	102.58	1.30415	10.5591	15.4974	2.12755e-37	1.03114e-34	74.3477	0.604279	9.8869	8.99953	2.35556e-17	8.18379e-16	28.7129
263	EVC	2.56899	9.80409	19.5828	1.02897e-49	7.62064e-48	102.53	1.36501	10.6181	13.521	6.35597e-31	6.21614e-29	59.5839	1.20398	9.63889	12.7277	3.97924e-30	1.02413e-27	57.7001
264	ADGRA2	2.191	11.5835	19.5823	1.03245e-49	7.62064e-48	102.527	1.08567	12.3333	10.8809	1.89183e-22	5.33201e-21	40.2754	1.10533	11.4832	13.2641	4.27251e-32	1.6714e-29	62.1761
265	COL6A2	2.39431	14.706	19.5812	1.04061e-49	7.652e-48	102.519	1.36469	15.3992	12.0399	4.00084e-26	1.92276e-24	48.6453	1.02962	14.5042	10.7487	4.16152e-23	3.243e-21	41.7548
266	CALD1	3.06843	14.5121	19.5795	1.05361e-49	7.71858e-48	102.506	1.97951	15.2372	12.8052	1.35725e-28	9.25008e-27	54.2735	1.08892	14.134	10.4885	3.20919e-22	2.09239e-20	39.7415
267	SELP	2.76643	8.79829	19.5616	1.19505e-49	8.72207e-48	102.381	1.49626	9.65619	10.0845	5.46822e-20	1.12351e-18	34.6753	1.27017	8.60675	10.4741	3.59092e-22	2.29537e-20	39.6308
268	DCLK2	2.26948	8.29509	19.5572	1.2332e-49	8.96703e-48	102.349	1.58724	8.74419	14.8222	3.48438e-35	9.08726e-33	69.2992	0.68224	7.95168	9.74997	9.27283e-20	4.24769e-18	34.1605
269	ROR2	3.04918	9.52985	19.5311	1.48253e-49	1.07401e-47	102.166	1.82624	10.3501	14.4755	4.77606e-34	8.73081e-32	66.7069	1.22294	9.22706	11.0205	4.81717e-24	4.11458e-22	43.8806
270	FAT4	2.48618	9.90613	19.5257	1.53997e-49	1.11151e-47	102.128	1.39654	10.6404	11.0693	4.85416e-23	1.47205e-21	41.6205	1.08964	9.70714	11.1227	2.12841e-24	1.90971e-22	44.6861
271	PI16	3.58596	7.86386	19.5204	1.59851e-49	1.14952e-47	102.091	2.49291	8.58412	11.1346	3.02669e-23	9.4875e-22	42.0876	1.09305	7.32903	8.1548	8.84269e-15	2.10931e-13	22.8915
272	PEG3	2.56109	7.83819	19.5064	1.76486e-49	1.2645e-47	101.992	1.71351	8.39998	12.3931	2.92375e-27	1.62467e-25	51.2346	0.847581	7.49087	8.61955	3.53727e-16	1.03421e-14	26.0509
273	AMPH	1.73059	7.65855	19.4681	2.31367e-49	1.65166e-47	101.722	1.03287	8.12665	11.6009	1.01105e-24	3.93162e-23	45.4497	0.697716	7.48858	11.4505	1.51867e-25	1.63216e-23	47.2899
274	ST6GALNAC6	1.73816	10.4904	19.4443	2.73862e-49	1.94791e-47	101.554	1.10172	10.915	14.895	2.01141e-35	5.62045e-33	69.8433	0.636443	10.2863	9.90705	2.82594e-20	1.39937e-18	35.3304
275	TMEM35A	2.71362	7.26641	19.4375	2.87255e-49	2.03566e-47	101.507	2.13182	7.63776	15.2721	1.16603e-36	4.56151e-34	72.6632	0.5818	6.73465	7.1447	6.50636e-12	9.70743e-11	16.4282
276	ZNF521	1.95927	9.10449	19.437	2.88281e-49	2.03566e-47	101.503	1.04546	9.72216	12.016	4.77389e-26	2.25006e-24	48.4705	0.913811	8.97621	12.2298	2.54475e-28	4.6519e-26	53.5961
277	LTBP1	2.59899	12.0906	19.4286	3.05861e-49	2.15203e-47	101.444	1.36731	12.9238	12.069	3.22674e-26	1.56613e-24	48.8581	1.23168	11.9306	12.5976	1.18563e-29	2.82817e-27	56.6225
278	ITPR1	2.05564	10.4958	19.4269	3.09595e-49	2.17049e-47	101.432	1.19739	11.0727	11.3876	4.80638e-24	1.68185e-22	43.9076	0.858247	10.3091	10.2135	2.70968e-21	1.53183e-19	37.6395
279	TMTC1	2.71813	9.97934	19.4189	3.27747e-49	2.28955e-47	101.375	1.56299	10.7565	11.0417	5.93032e-23	1.77366e-21	41.4225	1.15514	9.74307	10.4862	3.26545e-22	2.122e-20	39.7244
280	CNKSR2	2.5211	7.08375	19.4035	3.65319e-49	2.54293e-47	101.267	1.82369	7.53982	12.3324	4.58875e-27	2.44566e-25	50.7885	0.697411	6.67094	8.83413	7.72345e-17	2.49704e-15	27.5458
281	PKD2	1.85459	10.8422	19.3999	3.74792e-49	2.59962e-47	101.242	1.21865	11.2647	12.7201	2.56208e-28	1.63772e-26	53.6445	0.635939	10.6022	9.77609	7.6154e-20	3.52979e-18	34.3543
282	CNTN4	1.9971	8.38658	19.3725	4.54963e-49	3.14455e-47	101.049	1.12252	8.97591	10.5312	2.31816e-21	5.6327e-20	37.7984	0.874576	8.22637	10.4128	5.78955e-22	3.58366e-20	39.1601
283	IGF1	2.5935	7.67501	19.3574	5.06458e-49	3.48814e-47	100.942	1.59289	8.34466	11.4003	4.38161e-24	1.54981e-22	43.9991	1.00061	7.39698	11.0266	4.58941e-24	3.95458e-22	43.9284
284	PABPC4L	1.55513	7.37373	19.3147	6.85143e-49	4.70224e-47	100.641	1.03486	7.71882	12.3594	3.7532e-27	2.05638e-25	50.9874	0.520268	7.16573	10.1702	3.77983e-21	2.10636e-19	37.3117
285	SHE	1.82104	8.90256	19.2451	1.12265e-48	7.67801e-47	100.148	1.08197	9.39859	12.3183	5.09303e-27	2.69242e-25	50.6853	0.739077	8.72624	10.2554	1.96089e-21	1.13141e-19	37.9582
286	FSTL1	2.1557	13.6332	19.2191	1.34959e-48	9.1979e-47	99.965	1.13467	14.3239	10.5984	1.43549e-21	3.55419e-20	38.2721	1.02103	13.5002	11.8636	5.2276e-27	7.05185e-25	50.6135
287	LDB2	1.62078	9.34139	19.2157	1.38313e-48	9.39376e-47	99.9405	0.781164	9.91159	9.24378	1.82151e-17	2.86036e-16	28.9417	0.839615	9.2786	12.0769	9.02002e-28	1.42284e-25	52.3473
288	DOK6	1.60918	7.74501	19.1742	1.85636e-48	1.25641e-46	99.6473	1.00621	8.14785	11.6209	8.73306e-25	3.42322e-23	45.5946	0.602967	7.56325	9.64495	2.04123e-19	9.07418e-18	33.3838
289	CCDC69	2.81792	10.9126	19.1683	1.93624e-48	1.30596e-46	99.6053	1.76215	11.6179	12.7567	1.94977e-28	1.28843e-26	53.9148	1.05576	10.5942	10.2017	2.96613e-21	1.66239e-19	37.5505
290	PTCH2	2.17863	8.25087	19.0933	3.29704e-48	2.21616e-46	99.0748	1.46437	8.72399	9.80835	3.76684e-19	7.02377e-18	32.7695	0.714258	7.95192	7.3216	2.13469e-12	3.46223e-11	17.5176
291	ECM2	1.81111	9.29139	19.0909	3.35436e-48	2.24696e-46	99.0577	0.984443	9.84958	9.48644	3.47893e-18	5.90181e-17	30.5751	0.826667	9.16347	10.5123	2.6641e-22	1.74865e-20	39.925
292	PARVA	1.64982	12.5035	19.0889	3.40237e-48	2.27134e-46	99.0435	1.21347	12.7877	14.1224	6.85972e-33	9.8659e-31	64.0683	0.436346	12.223	8.00896	2.37391e-14	5.26721e-13	21.923
293	ADAMTSL1	2.23393	8.64827	19.0855	3.48527e-48	2.31136e-46	99.0195	1.32489	9.25846	11.789	2.54297e-25	1.06511e-23	46.8153	0.909046	8.43321	10.7245	5.03818e-23	3.86458e-21	41.5664
294	FCER1A	2.10688	7.01402	19.0855	3.48595e-48	2.31136e-46	99.0193	1.39895	7.48373	10.1496	3.46008e-20	7.25392e-19	35.1274	0.707937	6.73382	7.79137	1.01439e-13	2.02465e-12	20.4997
295	NXPH3	2.89866	7.86889	19.0765	3.71567e-48	2.45536e-46	98.9557	2.14829	8.35681	15.8028	2.12591e-38	1.26008e-35	76.6283	0.750365	7.3676	7.14029	6.68788e-12	9.95548e-11	16.4013
296	PCDHGA12	1.69218	7.80797	19.0746	3.76583e-48	2.48012e-46	98.9424	0.993745	8.27715	10.761	4.47965e-22	1.19328e-20	39.4232	0.698432	7.65016	10.3167	1.22059e-21	7.16956e-20	38.4252
297	ISM1	2.69593	8.06674	19.07	3.89135e-48	2.55419e-46	98.9097	1.67014	8.75269	11.0507	5.55424e-23	1.66883e-21	41.4872	1.02579	7.77031	8.82041	8.51838e-17	2.74292e-15	27.4495
298	ATP1B2	2.25849	8.04989	19.0325	5.0837e-48	3.32566e-46	98.6433	1.54373	8.52216	12.7889	1.53362e-28	1.04159e-26	54.1525	0.714753	7.72668	8.4749	9.74409e-16	2.63981e-14	25.0558
299	PRICKLE1	1.95765	8.22336	19.0313	5.12399e-48	3.34084e-46	98.6354	1.08031	8.81524	11.0156	7.15747e-23	2.12121e-21	41.2365	0.877344	8.07669	11.2865	5.71256e-25	5.67197e-23	45.9832
300	CAV1	2.57948	11.8728	19.0218	5.48329e-48	3.56323e-46	98.5679	1.61571	12.5166	10.9318	1.31063e-22	3.78111e-21	40.6383	0.963768	11.58	9.34751	1.86129e-18	7.39975e-17	31.2088
301	DPT	3.45221	8.48158	19.0045	6.20415e-48	4.01832e-46	98.4448	2.05868	9.41657	10.218	2.13799e-20	4.56539e-19	35.603	1.39353	8.1434	11.506	9.6825e-26	1.08845e-23	47.7339
302	MRAS	1.9877	9.82797	18.9925	6.75303e-48	4.35938e-46	98.3603	1.04608	10.4649	11.9601	7.20973e-26	3.30263e-24	48.0626	0.941617	9.70536	11.6546	2.89075e-26	3.49031e-24	48.9263
303	SYNPO	2.08827	12.8362	18.9817	7.29735e-48	4.69527e-46	98.2831	1.20189	13.4325	11.1074	3.68616e-23	1.14084e-21	41.8927	0.886377	12.6541	9.92282	2.50697e-20	1.25413e-18	35.4483
304	KCNJ8	2.09817	9.00286	18.9588	8.58888e-48	5.50815e-46	98.1207	1.34214	9.50676	13.7249	1.37049e-31	1.49639e-29	61.103	0.756031	8.75025	9.28492	2.94949e-18	1.14242e-16	30.756
305	GFRA1	3.64464	8.88524	18.9455	9.44007e-48	6.03424e-46	98.0265	2.1644	9.87874	10.2017	2.39771e-20	5.0922e-19	35.4898	1.48024	8.53289	9.31653	2.33804e-18	9.14641e-17	30.9845
306	GNG11	1.83092	10.116	18.9107	1.2092e-47	7.70419e-46	97.7798	1.1149	10.5955	11.3837	4.94529e-24	1.72424e-22	43.8794	0.716018	9.92468	9.23986	4.10436e-18	1.55886e-16	30.431
307	LAMA4	1.93938	12.3978	18.8903	1.39902e-47	8.8847e-46	97.6345	1.12522	12.9453	10.8394	2.54968e-22	7.04403e-21	39.9804	0.814159	12.2241	10.5932	1.41498e-22	9.68264e-21	40.5486
308	FIBIN	2.18026	8.66295	18.883	1.47356e-47	9.29859e-46	97.5827	1.14905	9.36044	9.88094	2.27276e-19	4.34132e-18	33.2684	1.03122	8.52762	11.6965	2.05396e-26	2.52676e-24	49.2635
309	FAM129A	3.22701	11.5483	18.883	1.4737e-47	9.29859e-46	97.5826	2.05079	12.3328	12.4172	2.44426e-27	1.3778e-25	51.4119	1.17622	11.1667	10.2104	2.77328e-21	1.56327e-19	37.6167
310	RASSF8	2.38725	9.58657	18.8756	1.55322e-47	9.76882e-46	97.5303	1.30426	10.3176	9.66446	1.02119e-18	1.82414e-17	31.7849	1.083	9.41452	10.5686	1.71563e-22	1.15319e-20	40.3587
311	ANGPTL2	2.41806	11.8159	18.8726	1.58699e-47	9.94924e-46	97.5088	1.3383	12.5442	10.1847	2.70366e-20	5.72333e-19	35.3711	1.07976	11.6327	10.4348	4.8748e-22	3.06842e-20	39.3296
312	CYYR1	1.62757	9.63402	18.8673	1.64756e-47	1.02959e-45	97.4715	0.910136	10.1176	10.1757	2.87918e-20	6.06862e-19	35.309	0.717433	9.50589	9.90262	2.92274e-20	1.43752e-18	35.2972
313	SLC9A9	1.92034	8.53954	18.8623	1.70784e-47	1.06387e-45	97.4357	0.946865	9.20003	9.35684	8.44137e-18	1.37251e-16	29.7004	0.973477	8.4541	11.4941	1.06667e-25	1.19223e-23	47.6384
314	LDB3	3.57611	8.32654	18.8538	1.81528e-47	1.12721e-45	97.3749	2.77206	8.84235	13.4391	1.17547e-30	1.11613e-28	58.9751	0.804052	7.6451	7.1204	7.5717e-12	1.11523e-10	16.28
315	SMOC2	3.75585	11.2666	18.843	1.95975e-47	1.21306e-45	97.2986	2.41026	12.1631	14.2672	2.30077e-33	3.60024e-31	65.1501	1.34559	10.8104	9.15662	7.53913e-18	2.78763e-16	29.833
316	P2RY14	2.24426	8.21887	18.8397	2.00728e-47	1.23856e-45	97.2747	1.17841	8.93992	8.25588	1.2562e-14	1.43023e-13	22.5017	1.06585	8.08183	11.463	1.37281e-25	1.50012e-23	47.3895
317	CLEC3B	2.28086	8.07089	18.8187	2.33158e-47	1.43414e-45	97.1254	1.50824	8.58379	10.0563	6.66591e-20	1.35114e-18	34.4797	0.772621	7.77078	8.5821	4.60277e-16	1.31431e-14	25.7923
318	MCC	2.13438	9.76691	18.8035	2.59714e-47	1.59248e-45	97.018	1.09556	10.4705	10.5989	1.42965e-21	3.54423e-20	38.2761	1.03882	9.6496	11.4598	1.4079e-25	1.52991e-23	47.3646
319	SSPN	2.49146	10.2532	18.7909	2.84161e-47	1.73694e-45	96.9283	1.38975	10.996	11.5024	2.07905e-24	7.70193e-23	44.7365	1.10171	10.0589	10.5741	1.64321e-22	1.10832e-20	40.4012
320	TNFAIP8L3	1.93523	7.78938	18.7693	3.31631e-47	2.02078e-45	96.7743	1.20501	8.27744	11.2042	1.82649e-23	5.95437e-22	42.5871	0.730225	7.57342	8.51618	7.30439e-16	2.01231e-14	25.3388
321	NUDT10	1.34967	6.45331	18.7625	3.48124e-47	2.11469e-45	96.726	0.892202	6.75701	11.7191	4.24964e-25	1.73535e-23	46.3072	0.457468	6.27587	8.78787	1.07416e-16	3.41637e-15	27.2216
322	TTC28	2.153	10.5511	18.7605	3.53012e-47	2.13775e-45	96.7121	1.32806	11.103	13.8944	3.82618e-32	4.70692e-30	62.3664	0.824946	10.3173	9.50991	5.59312e-19	2.36288e-17	32.3918
323	NAV3	1.93426	7.72199	18.7294	4.41008e-47	2.65419e-45	96.4903	1.15431	8.24527	9.80666	3.81152e-19	7.10032e-18	32.7578	0.779948	7.53208	8.7639	1.27389e-16	3.98678e-15	27.0541
324	SERPINF1	2.63918	11.6998	18.727	4.48409e-47	2.69045e-45	96.4737	1.2797	12.6229	11.3554	6.07975e-24	2.08998e-22	43.6751	1.35948	11.5936	13.6925	1.10233e-33	5.25892e-31	65.7871
325	C1R	2.38833	13.0026	18.7219	4.65326e-47	2.78342e-45	96.4368	1.094	13.8833	12.2005	1.21986e-26	6.16547e-25	49.8208	1.29433	12.9396	14.0682	4.36515e-35	3.04937e-32	68.9753
326	ENOX1	1.83928	7.89419	18.7174	4.80252e-47	2.85524e-45	96.4053	1.22875	8.29895	13.3317	2.63456e-30	2.38574e-28	58.176	0.610533	7.64571	8.93095	3.86014e-17	1.31312e-15	28.2274
327	DCHS1	2.11946	11.2455	18.6836	6.11767e-47	3.62611e-45	96.1641	1.31423	11.7839	12.4285	2.24721e-27	1.27407e-25	51.4951	0.805233	11.0118	9.35705	1.73485e-18	6.92523e-17	31.278
328	EFS	2.21934	8.50698	18.6715	6.66698e-47	3.93976e-45	96.0784	1.28848	9.13284	11.5913	1.08462e-24	4.19273e-23	45.3802	0.930866	8.30769	9.79459	6.623e-20	3.09919e-18	34.4918
329	TMOD1	2.94932	8.46504	18.6633	7.07224e-47	4.16666e-45	96.0196	2.15739	8.98163	13.8458	5.5172e-32	6.66151e-30	62.004	0.791929	7.96973	7.42755	1.08557e-12	1.84642e-11	18.179
330	HEG1	1.88757	12.048	18.6582	7.33598e-47	4.30906e-45	95.9831	0.865954	12.743	9.31652	1.11107e-17	1.79311e-16	29.4294	1.02162	11.9975	12.8808	1.09682e-30	3.25057e-28	58.9722
331	PCDHGB6	1.58408	7.72024	18.6532	7.60323e-47	4.45267e-45	95.9475	0.906087	8.17657	10.2285	1.98411e-20	4.24609e-19	35.6768	0.677992	7.58503	9.88362	3.37612e-20	1.64271e-18	35.1552
332	NTRK3	1.91231	7.08045	18.6524	7.64423e-47	4.45297e-45	95.9421	1.15459	7.58832	9.75539	5.44133e-19	9.98428e-18	32.4064	0.757723	6.88576	9.29301	2.77944e-18	1.07869e-16	30.8144
333	SLC45A1	1.42834	7.42152	18.6523	7.64928e-47	4.45297e-45	95.9414	0.898886	7.77501	12.6104	5.80485e-28	3.54822e-26	52.8349	0.529452	7.2572	9.19257	5.80041e-18	2.16933e-16	30.0908
334	SPON1	3.78805	11.2373	18.6459	8.00611e-47	4.64687e-45	95.896	2.09728	12.3778	14.3823	9.65292e-34	1.6709e-31	66.0101	1.69078	10.95	11.5202	8.63011e-26	9.87163e-24	47.8474
335	GGT5	2.17077	10.7788	18.6199	9.64522e-47	5.58167e-45	95.7104	0.861396	11.6734	7.43755	2.11049e-12	1.86371e-11	17.4663	1.30938	10.7905	14.8422	5.33536e-38	8.69663e-35	75.5981
336	CPE	3.02345	10.2089	18.6149	9.99415e-47	5.76653e-45	95.675	1.6968	11.1029	12.4615	1.75828e-27	1.01451e-25	51.7379	1.32665	9.96771	11.4216	1.91955e-25	1.99715e-23	47.0588
337	BARX1	3.85878	9.80728	18.6132	1.01154e-46	5.81933e-45	95.663	2.50555	10.7077	11.5397	1.58251e-24	5.95269e-23	45.0065	1.35323	9.32343	9.17899	6.40466e-18	2.38166e-16	29.9934
338	FLNC	4.82128	11.9487	18.6042	1.07875e-46	6.18777e-45	95.5988	3.34612	12.9211	13.3961	1.62447e-30	1.5059e-28	58.6548	1.47517	11.2326	8.15533	8.81111e-15	2.10434e-13	22.895
339	ANGPTL7	1.93087	6.76145	18.5829	1.25705e-46	7.16847e-45	95.4464	1.55262	7.00039	13.7833	8.82963e-32	1.0135e-29	61.5383	0.378248	6.36458	7.01964	1.41457e-11	1.96541e-10	15.6695
340	GAS1	3.16792	9.20182	18.5706	1.37196e-46	7.80105e-45	95.3592	1.7892	10.1306	10.43	4.76489e-21	1.10954e-19	37.0863	1.37872	8.94325	10.1509	4.38581e-21	2.42335e-19	37.1652
341	LRFN5	1.3941	6.78817	18.5527	1.55968e-46	8.84271e-45	95.2314	0.953283	7.07942	14.2873	1.97642e-33	3.14979e-31	65.3005	0.440817	6.58847	8.42347	1.39356e-15	3.71362e-14	24.7046
342	2020-09-04	1.41183	8.74058	18.5351	1.76909e-46	1.0001e-44	95.1059	0.77261	9.17202	10.0035	9.65278e-20	1.93114e-18	34.114	0.639216	8.63816	10.477	3.51061e-22	2.2514e-20	39.6531
343	GFRA2	1.67732	7.00405	18.5318	1.81143e-46	1.02108e-44	95.0823	1.11589	7.37646	10.901	1.63714e-22	4.63422e-21	40.4184	0.561435	6.77986	9.39072	1.35315e-18	5.51407e-17	31.5225
344	PPP1R12B	3.34795	12.8571	18.5291	1.8469e-46	1.03511e-44	95.063	2.57643	13.3533	12.7288	2.40194e-28	1.54546e-26	53.7084	0.771522	12.2289	6.36081	7.21194e-10	7.40502e-09	11.8371
345	HIC1	2.11427	10.2548	18.5251	1.90103e-46	1.0624e-44	95.0342	1.14391	10.9102	10.6321	1.12774e-21	2.83165e-20	38.5106	0.97036	10.1082	11.2851	5.7768e-25	5.70678e-23	45.9722
346	HMCN1	2.71138	9.67076	18.5242	1.91281e-46	1.06594e-44	95.028	1.34933	10.5945	9.2731	1.49276e-17	2.36616e-16	29.1381	1.36205	9.5437	12.0823	8.63021e-28	1.3951e-25	52.3909
347	COL8A2	2.45109	9.36909	18.4956	2.34803e-46	1.30476e-44	94.8237	1.22975	10.1971	10.6593	9.28597e-22	2.36502e-20	38.7026	1.22134	9.24907	12.4844	3.05471e-29	6.94768e-27	55.6883
348	KCTD10	1.14487	11.9194	18.4532	3.1819e-46	1.76311e-44	94.5209	0.850565	12.1107	14.8278	3.34007e-35	8.94956e-33	69.3411	0.294301	11.7204	7.586	3.9018e-13	7.11755e-12	19.1804
349	FLRT2	2.78799	9.30068	18.4497	3.26329e-46	1.8031e-44	94.4957	1.50321	10.1686	10.904	1.60193e-22	4.54114e-21	40.4399	1.28477	9.11009	11.6779	2.3893e-26	2.90278e-24	49.1143
350	IGFBP5	2.72339	14.3979	18.4437	3.40644e-46	1.8769e-44	94.4529	1.31578	15.3538	10.0732	5.91996e-20	1.21124e-18	34.5969	1.40761	14.2908	12.3175	1.2277e-28	2.48709e-26	54.3154
351	C1QTNF4	1.35912	6.71024	18.4393	3.51582e-46	1.93173e-44	94.4214	1.15462	6.83472	14.7576	5.6757e-35	1.42329e-32	68.8161	0.204508	6.39891	4.42284	1.35096e-05	6.45923e-05	2.34832
352	DZIP1	2.20311	8.98943	18.4272	3.83373e-46	2.1005e-44	94.3351	1.32033	9.58148	13.786	8.65449e-32	1.00763e-29	61.5582	0.882776	8.77022	10.4819	3.37814e-22	2.18796e-20	39.691
353	FOXP2	3.32824	8.70095	18.4226	3.96334e-46	2.16544e-44	94.302	2.23984	9.42177	13.3969	1.61469e-30	1.50397e-28	58.6608	1.0884	8.24283	8.41473	1.48082e-15	3.93543e-14	24.645
354	TSPAN11	2.21406	9.30501	18.4169	4.1282e-46	2.24924e-44	94.2614	1.24528	9.95779	8.75372	4.86845e-16	6.47362e-15	25.7025	0.96878	9.12698	9.39021	1.35826e-18	5.52341e-17	31.5188
355	GPIHBP1	1.57049	6.91506	18.3979	4.7303e-46	2.56301e-44	94.1257	1.08568	7.23483	12.3898	2.99665e-27	1.65578e-25	51.2102	0.484813	6.68399	8.54638	5.91328e-16	1.64295e-14	25.5462
356	SORBS1	3.59931	12.2406	18.3953	4.81833e-46	2.6035e-44	94.1073	2.57974	12.9087	12.5535	8.86693e-28	5.32016e-26	52.4155	1.01956	11.6636	7.52515	5.78978e-13	1.03047e-11	18.7941
357	CXorf36	1.71483	9.7158	18.3928	4.90705e-46	2.64413e-44	94.0891	1.02152	10.181	11.3691	5.50225e-24	1.91502e-22	43.7738	0.693311	9.54838	9.78588	7.07315e-20	3.30193e-18	34.427
358	DNAJC18	1.56763	8.91918	18.3836	5.2392e-46	2.81471e-44	94.0239	1.11632	9.21527	15.0398	6.73425e-36	2.09083e-33	70.9268	0.451305	8.67164	7.97378	3.00739e-14	6.50715e-13	21.6912
359	CXCL12	2.77891	10.8225	18.3833	5.2524e-46	2.81471e-44	94.0214	1.67639	11.5615	11.6126	9.28049e-25	3.63053e-23	45.5345	1.10251	10.5403	9.52577	4.97041e-19	2.11811e-17	32.5079
360	OLFML3	2.49042	10.466	18.3806	5.35485e-46	2.86177e-44	94.0021	1.41735	11.1885	12.3489	4.05844e-27	2.19898e-25	50.91	1.07307	10.2571	10.5265	2.38455e-22	1.57573e-20	40.0342
361	VIPR2	2.40619	7.33261	18.3689	5.82474e-46	3.10441e-44	93.9183	1.66049	7.82458	13.3028	3.27204e-30	2.90914e-28	57.9615	0.745694	6.98008	8.14527	9.4353e-15	2.23946e-13	22.8278
362	ASB2	3.27771	9.04283	18.3685	5.84115e-46	3.1047e-44	93.9155	2.26547	9.71049	12.4352	2.13831e-27	1.2194e-25	51.5442	1.01224	8.56079	8.68025	2.30497e-16	6.88323e-15	26.4715
363	ADGRD1	2.83159	8.82243	18.3624	6.10072e-46	3.23388e-44	93.8721	1.82078	9.49574	13.1793	8.26052e-30	6.81754e-28	57.0446	1.01081	8.47659	8.29935	3.28711e-15	8.3177e-14	23.8623
364	CH25H	2.14574	7.99412	18.3488	6.7284e-46	3.55696e-44	93.7745	1.09512	8.70587	9.34578	9.10277e-18	1.47515e-16	29.626	1.05062	7.87944	11.5091	9.44237e-26	1.06759e-23	47.7586
365	EHD2	2.33237	12.7352	18.3394	7.19603e-46	3.79392e-44	93.7076	1.30256	13.4294	13.5515	5.05151e-31	5.01561e-29	59.8113	1.02981	12.5524	11.1513	1.69224e-24	1.53242e-22	44.9122
366	CAND2	2.46634	8.23086	18.3365	7.34782e-46	3.86353e-44	93.6868	1.83692	8.63961	14.3311	1.42077e-33	2.3551e-31	65.6274	0.629414	7.79966	6.67691	1.13156e-10	1.33092e-09	13.6408
367	FAM110D	1.48785	7.53193	18.3156	8.53923e-46	4.47795e-44	93.537	1.03434	7.83077	12.2671	7.44848e-27	3.8748e-25	50.309	0.453509	7.31002	7.86574	6.19238e-14	1.2723e-12	20.9833
368	MXRA7	2.43799	11.9313	18.3007	9.50431e-46	4.9707e-44	93.4303	1.71069	12.4098	15.7721	2.68029e-38	1.4979e-35	76.3988	0.727295	11.5595	8.07792	1.4903e-14	3.43349e-13	22.3795
369	GALNT15	2.2501	8.06718	18.2601	1.2724e-45	6.63686e-44	93.1396	1.20747	8.77171	8.48657	2.81813e-15	3.43229e-14	23.9729	1.04264	7.91633	10.6168	1.17535e-22	8.21068e-21	40.7314
370	MAP3K12	1.28635	9.35643	18.2426	1.44246e-45	7.50387e-44	93.0145	0.776151	9.69841	11.6721	6.0007e-25	2.3905e-23	45.9659	0.510197	9.22573	9.34242	1.93236e-18	7.65121e-17	31.172
371	FAM198A	2.22055	7.65438	18.2081	1.84809e-45	9.54868e-44	92.7676	1.3857	8.21225	12.6298	5.02389e-28	3.08048e-26	52.9779	0.834851	7.40501	9.11884	9.92574e-18	3.60199e-16	29.5626
372	NRP2	2.55493	11.5869	18.208	1.85018e-45	9.54868e-44	92.7665	1.6305	12.2032	13.0894	1.62059e-29	1.27304e-27	56.3774	0.924433	11.2813	9.74831	9.3894e-20	4.29104e-18	34.1482
373	FAXDC2	2.61529	9.77717	18.2054	1.88421e-45	9.67327e-44	92.7483	1.9075	10.2392	14.1213	6.91808e-33	9.8772e-31	64.0599	0.707795	9.34083	6.94749	2.20457e-11	2.95352e-10	15.2363
374	TEK	1.70792	9.28741	18.1944	2.03942e-45	1.04427e-43	92.6694	0.910357	9.82654	9.40075	6.25481e-18	1.02724e-16	29.9962	0.797563	9.17609	10.229	2.4026e-21	1.37011e-19	37.758
375	SORCS2	2.17437	8.25757	18.1921	2.07425e-45	1.05933e-43	92.6525	1.14405	8.95451	9.60808	1.50704e-18	2.66284e-17	31.4007	1.03032	8.12359	10.9689	7.26975e-24	6.12915e-22	43.4749
376	LIX1L	1.93159	10.793	18.1807	2.25095e-45	1.14658e-43	92.5711	1.18575	11.2922	13.7007	1.64502e-31	1.75829e-29	60.9222	0.745847	10.5863	9.75751	8.76048e-20	4.04139e-18	34.2164
377	FRRS1L	3.02544	7.37743	18.1783	2.28982e-45	1.16335e-43	92.554	2.3105	7.83837	12.6389	4.69321e-28	2.90504e-26	53.0453	0.714937	6.81888	6.89325	3.07111e-11	4.0132e-10	14.9128
378	ITGA9	2.53852	10.3426	18.1713	2.40826e-45	1.22035e-43	92.5037	1.63114	10.9471	12.8161	1.25173e-28	8.59081e-27	54.3536	0.907386	10.0332	9.29779	2.68346e-18	1.04351e-16	30.849
379	RBPMS2	3.54495	9.23537	18.1706	2.42093e-45	1.2236e-43	92.4985	2.53344	9.89852	13.2659	4.31695e-30	3.78653e-28	57.6871	1.01152	8.67091	8.28115	3.72549e-15	9.35439e-14	23.7395
380	PREX2	1.87544	9.2244	18.0961	4.13749e-45	2.08581e-43	91.9644	1.04418	9.78488	9.58576	1.7576e-18	3.08606e-17	31.2489	0.831256	9.07911	9.63258	2.23929e-19	9.88724e-18	33.2926
381	PTPRM	1.89822	10.8751	18.0809	4.61752e-45	2.32182e-43	91.855	0.953795	11.5153	11.2196	1.63275e-23	5.35849e-22	42.698	0.944427	10.7814	11.9981	1.72794e-27	2.52228e-25	51.7058
382	MYCT1	1.45812	8.82965	18.0721	4.91952e-45	2.46733e-43	91.7919	0.810508	9.26636	10.0356	7.71059e-20	1.55403e-18	34.3359	0.647617	8.71738	9.94318	2.14733e-20	1.08532e-18	35.6008
383	GRIK5	2.6856	7.90148	18.0599	5.36848e-45	2.68287e-43	91.7048	1.99198	8.35241	13.4273	1.285e-30	1.21423e-28	58.8869	0.69362	7.43622	7.30228	2.41312e-12	3.88803e-11	17.3977
384	APBB1	2.35492	9.57042	18.0597	5.37672e-45	2.68287e-43	91.7033	1.51977	10.1265	15.1536	2.85145e-36	1.03286e-33	71.7777	0.83515	9.27995	9.33085	2.10419e-18	8.31475e-17	31.0882
385	NRK	2.53519	7.49955	18.0505	5.74754e-45	2.86061e-43	91.6368	1.74505	8.02107	10.2769	1.40971e-20	3.09124e-19	36.0145	0.790147	7.13044	6.5732	2.09246e-10	2.34951e-09	13.0418
386	C16orf45	2.25622	9.58996	18.0474	5.87616e-45	2.9172e-43	91.6148	1.37712	10.1786	13.196	7.29224e-30	6.09556e-28	57.168	0.879103	9.35255	9.79884	6.41375e-20	3.0157e-18	34.5234
387	PIANP	1.5194	7.00559	18.0447	5.98928e-45	2.96583e-43	91.5958	0.952946	7.38392	9.24154	1.8495e-17	2.90107e-16	28.9267	0.566452	6.83248	8.19944	6.52164e-15	1.59255e-13	23.1901
388	EPHA3	2.5925	9.21907	18.0321	6.56089e-45	3.24068e-43	91.5049	1.54919	9.91897	9.17372	2.92795e-17	4.50595e-16	28.4736	1.04332	8.96346	9.09308	1.1968e-17	4.27959e-16	29.3786
389	MAN1C1	2.14288	9.88971	18.0316	6.58534e-45	3.24456e-43	91.5012	1.22295	10.509	12.9608	4.24526e-29	3.08689e-27	55.424	0.919928	9.70823	10.2233	2.51105e-21	1.42366e-19	37.7145
390	PSD	3.26863	9.09881	18.0248	6.91506e-45	3.39846e-43	91.4525	2.6959	9.45544	14.4337	6.55008e-34	1.16472e-31	66.3941	0.572734	8.39197	5.53026	6.81221e-08	4.97933e-07	7.42625
391	KIRREL3	1.24371	6.62143	18.0172	7.30299e-45	3.58e-43	91.3981	0.876546	6.86278	11.4426	3.21933e-24	1.1533e-22	44.304	0.367164	6.42975	7.05196	1.15835e-11	1.63472e-10	15.8647
392	CLIC4	1.98716	13.1468	18.0169	7.32106e-45	3.58e-43	91.3957	1.19358	13.6789	11.9434	8.15706e-26	3.70191e-24	47.9404	0.793588	12.9477	10.6775	7.29362e-23	5.30968e-21	41.2017
393	RAI2	2.58433	9.80992	18.0075	7.83109e-45	3.81985e-43	91.3286	1.58996	10.4753	13.7121	1.50985e-31	1.63164e-29	61.0071	0.994375	9.53148	9.36005	1.69687e-18	6.78748e-17	31.2998
394	ANXA6	2.15619	12.2478	18.0036	8.05706e-45	3.9203e-43	91.3002	1.28435	12.8328	13.3194	2.88827e-30	2.60344e-28	58.085	0.87184	12.0373	9.89995	2.98269e-20	1.46219e-18	35.2772
395	SUSD5	1.82188	7.34805	17.9927	8.71249e-45	4.22869e-43	91.2223	1.17288	7.78029	9.50261	3.11345e-18	5.328e-17	30.6846	0.648996	7.12482	7.67478	2.18573e-13	4.12673e-12	19.7477
396	TIMP3	2.68815	9.75183	17.9841	9.27004e-45	4.48817e-43	91.1604	1.37406	10.642	10.4811	3.31199e-21	7.82398e-20	37.4458	1.31408	9.60707	11.8597	5.3984e-27	7.23238e-25	50.5818
397	FBXL22	2.44249	8.23493	17.954	1.15147e-44	5.56119e-43	90.9443	1.96148	8.53897	14.114	7.3042e-33	1.03529e-30	64.0061	0.481006	7.73421	6.72377	8.55245e-11	1.02882e-09	13.9137
398	SHISA3	2.76505	7.56574	17.9497	1.18801e-44	5.72351e-43	90.9132	1.68552	8.2887	8.75205	4.92264e-16	6.52793e-15	25.6916	1.07953	7.27592	8.56536	5.17663e-16	1.46534e-14	25.6769
399	PALLD	2.55942	13.4466	17.9473	1.20871e-44	5.80893e-43	90.896	1.67058	14.0377	13.0486	2.20039e-29	1.69447e-27	56.0746	0.888839	13.1212	9.875	3.6042e-20	1.7407e-18	35.0908
400	BEND5	1.79684	7.15684	17.9443	1.23505e-44	5.92098e-43	90.8745	1.19906	7.55321	12.0259	4.43695e-26	2.10137e-24	48.543	0.597781	6.91479	8.43287	1.30549e-15	3.498e-14	24.7687
401	CSRP1	2.56098	14.1502	17.9397	1.27668e-44	6.09072e-43	90.8415	2.01867	14.4959	13.8206	6.66694e-32	7.90335e-30	61.8165	0.542308	13.6449	7.15017	6.28768e-12	9.39549e-11	16.4616
402	MEF2C	2.00218	10.5573	17.921	1.46147e-44	6.95532e-43	90.7067	1.036	11.2114	10.0375	7.60712e-20	1.53714e-18	34.3493	0.966183	10.4429	10.6817	7.06035e-23	5.1723e-21	41.2338
403	PTH1R	1.41119	6.91097	17.91	1.58225e-44	7.51186e-43	90.6276	0.966823	7.20448	12.1273	2.09632e-26	1.04071e-24	49.285	0.444369	6.70786	8.00268	2.4763e-14	5.44804e-13	21.8817
404	NOVA1	2.52806	7.90379	17.9055	1.63378e-44	7.7377e-43	90.5957	1.69288	8.4573	12.1156	2.28683e-26	1.12955e-24	49.1989	0.835187	7.56019	7.87776	5.7161e-14	1.18276e-12	21.0617
405	ZNF835	1.52818	6.93049	17.9051	1.63876e-44	7.74253e-43	90.5926	1.10525	7.20708	13.7742	9.45875e-32	1.06944e-29	61.4702	0.422935	6.68037	6.93228	2.41989e-11	3.21993e-10	15.1454
406	SYT11	2.24253	10.1795	17.9047	1.6431e-44	7.74436e-43	90.59	1.37145	10.7627	14.5127	3.60763e-34	7.1278e-32	66.9847	0.871076	9.94215	10.049	9.57592e-21	5.00991e-19	36.3961
407	PURG	0.751635	6.1669	17.8964	1.74562e-44	8.20776e-43	90.5297	0.465777	6.35805	11.3139	8.22442e-24	2.76884e-22	43.3762	0.285858	6.08418	8.90929	4.50974e-17	1.51825e-15	28.0745
408	CHRDL2	3.98739	9.697	17.8855	1.88796e-44	8.85577e-43	90.4516	2.19133	10.909	9.26359	1.59236e-17	2.51588e-16	29.0744	1.79606	9.40296	9.83989	4.70248e-20	2.23253e-18	34.8289
409	SORCS1	2.16238	6.92352	17.8749	2.03829e-44	9.53803e-43	90.3752	1.47064	7.38094	10.9723	9.79169e-23	2.84585e-21	40.9266	0.691739	6.6179	8.88046	5.5451e-17	1.83834e-15	27.8714
410	PCDHGA3	1.13144	6.59619	17.8498	2.44202e-44	1.14e-42	90.1951	0.859219	6.77201	13.1191	1.2969e-29	1.03964e-27	56.598	0.272225	6.38982	5.97591	6.29468e-09	5.54362e-08	9.73229
411	ENTPD1	1.24714	11.8571	17.829	2.83788e-44	1.32164e-42	90.0454	0.637675	12.2699	8.29054	1.00483e-14	1.16024e-13	22.7214	0.609462	11.7898	10.0316	1.0938e-20	5.67499e-19	36.2651
412	RASGRP2	2.18579	8.55814	17.8217	2.99134e-44	1.3898e-42	89.9929	1.29654	9.15504	9.00061	9.39427e-17	1.36213e-15	27.3241	0.889252	8.3476	8.92118	4.14055e-17	1.39878e-15	28.1585
413	IGFBP6	2.50316	9.74827	17.8145	3.15275e-44	1.46132e-42	89.9405	1.57205	10.3701	11.8879	1.22803e-25	5.36166e-24	47.5356	0.931117	9.46199	9.14085	8.45699e-18	3.08617e-16	29.72
414	ADGRB3	1.90719	6.78351	17.8016	3.4605e-44	1.60017e-42	89.8477	1.43897	7.08649	14.4931	4.18086e-34	8.01741e-32	66.8387	0.468218	6.44049	7.0774	9.89347e-12	1.41614e-10	16.0187
415	PLXDC2	2.38855	11.6004	17.7963	3.59445e-44	1.65819e-42	89.8099	1.07918	12.4917	9.25753	1.65922e-17	2.61517e-16	29.0338	1.30936	11.5452	12.7372	3.67425e-30	9.84499e-28	57.7788
416	IFFO1	1.49013	8.89896	17.7955	3.61501e-44	1.66376e-42	89.8042	0.79405	9.36949	10.3781	6.88472e-21	1.56952e-19	36.7226	0.696082	8.80195	10.9095	1.16601e-23	9.62328e-22	43.0091
417	TRPC1	1.87631	8.06913	17.7765	4.14664e-44	1.90395e-42	89.6674	1.26853	8.47139	13.8409	5.72243e-32	6.86691e-30	61.9678	0.607779	7.80786	8.51141	7.5523e-16	2.07768e-14	25.306
418	C1S	2.41971	13.1975	17.7746	4.20604e-44	1.9267e-42	89.6533	0.974169	14.1847	10.4043	5.71745e-21	1.31879e-19	36.9062	1.44554	13.2032	14.645	2.96479e-37	3.62446e-34	73.9046
419	GAS7	2.43422	10.7459	17.7737	4.23109e-44	1.93365e-42	89.6473	1.22848	11.5632	11.2945	9.47525e-24	3.15734e-22	43.2362	1.20573	10.623	12.0336	1.29016e-27	1.94119e-25	51.9941
420	ZBTB4	1.56399	12.4441	17.7714	4.30343e-44	1.95756e-42	89.6305	1.04715	12.7866	14.6773	1.04089e-34	2.3402e-32	68.2155	0.51684	12.2316	8.69999	2.00467e-16	6.03253e-15	26.6087
421	KCNK2	2.01059	6.87566	17.7699	4.3514e-44	1.97208e-42	89.6194	1.38364	7.28947	9.94658	1.43752e-19	2.81743e-18	33.7207	0.626951	6.58308	6.60705	1.71341e-10	1.95641e-09	13.2365
422	ILK	1.60408	9.51609	17.7697	4.35551e-44	1.97208e-42	89.6185	1.18433	9.78929	13.7672	9.96954e-32	1.11431e-29	61.4181	0.419746	9.24102	7.72029	1.6212e-13	3.11194e-12	20.0404
423	PDLIM7	2.20688	12.3681	17.7429	5.28696e-44	2.38829e-42	89.4253	1.50296	12.8335	12.102	2.52866e-26	1.23961e-24	49.0994	0.703926	12.0551	7.90444	4.78413e-14	1.00405e-12	21.2361
424	MFAP5	3.19989	9.48215	17.7417	5.33218e-44	2.40316e-42	89.4168	1.4623	10.6645	8.91179	1.70213e-16	2.38664e-15	26.7381	1.73759	9.39958	12.2525	2.10644e-28	3.88697e-26	53.7826
425	ACTG2	5.47292	12.9672	17.7271	5.92606e-44	2.66469e-42	89.3116	3.71403	14.1307	11.5754	1.21883e-24	4.63818e-23	45.2648	1.7589	12.1979	8.06156	1.66474e-14	3.79072e-13	22.271
426	PLSCR4	2.16294	10.0377	17.7216	6.16778e-44	2.76702e-42	89.2718	1.24132	10.6579	13.7841	8.77868e-32	1.0135e-29	61.5441	0.921621	9.85097	10.0228	1.17068e-20	6.05781e-19	36.1982
427	EFEMP1	2.97167	11.1901	17.7175	6.35131e-44	2.84283e-42	89.2425	1.33684	12.3031	9.29223	1.31077e-17	2.08784e-16	29.2663	1.63483	11.1244	13.0324	3.04745e-31	1.01031e-28	60.2365
428	ADCYAP1R1	2.13395	6.77048	17.7168	6.38557e-44	2.85164e-42	89.2372	1.5675	7.13963	12.9059	6.39814e-29	4.51796e-27	55.0179	0.566456	6.40872	9.32277	2.23315e-18	8.77117e-17	31.0297
429	PNMA8B	1.35867	7.18084	17.7061	6.90049e-44	3.07457e-42	89.1599	0.865937	7.50938	13.0381	2.38053e-29	1.81887e-27	55.9967	0.492734	7.0189	8.55458	5.58291e-16	1.56899e-14	25.6027
430	IGFBP7	2.01772	14.448	17.7004	7.18821e-44	3.19549e-42	89.1192	1.08815	15.076	9.80431	3.87431e-19	7.20356e-18	32.7417	0.929569	14.3099	10.5378	2.18341e-22	1.45264e-20	40.1211
431	PMP22	2.03968	11.7078	17.6986	7.28517e-44	3.23124e-42	89.1058	1.07469	12.3605	11.4466	3.12543e-24	1.12584e-22	44.3333	0.964992	11.5814	11.1568	1.62031e-24	1.4741e-22	44.955
432	KCNT2	1.55628	7.19594	17.6824	8.18912e-44	3.62397e-42	88.9892	1.0049	7.56304	12.1123	2.34328e-26	1.15452e-24	49.1747	0.551381	7.0037	8.69454	2.0835e-16	6.24093e-15	26.5708
433	NEXN	3.15501	10.5415	17.6777	8.475e-44	3.74201e-42	88.9551	2.1575	11.2005	12.502	1.30105e-27	7.6193e-26	52.036	0.997518	10.0895	8.34745	2.35933e-15	6.10429e-14	24.1878
434	KLHL4	1.66327	6.98619	17.671	8.89617e-44	3.91913e-42	88.9067	1.14533	7.32802	10.6786	8.08662e-22	2.08398e-20	38.8393	0.517936	6.74379	8.70626	1.91761e-16	5.79729e-15	26.6523
435	SOX17	1.7092	8.24146	17.665	9.28701e-44	4.08211e-42	88.8639	1.1691	8.5983	11.7651	3.0319e-25	1.26179e-23	46.6413	0.540103	7.99644	8.08914	1.38122e-14	3.21244e-13	22.4541
436	HACD4	1.90943	9.47586	17.6389	1.1221e-43	4.92113e-42	88.6753	1.02836	10.0711	11.5115	1.94547e-24	7.23448e-23	44.8022	0.881071	9.34593	11.273	6.36908e-25	6.22896e-23	45.8759
437	CLDN5	2.39617	9.64881	17.6371	1.13639e-43	4.96352e-42	88.6627	1.4395	10.2903	10.9302	1.32666e-22	3.81609e-21	40.6263	0.956677	9.40861	8.79232	1.04066e-16	3.32062e-15	27.2528
438	PLEKHO1	2.18734	11.0167	17.6371	1.13684e-43	4.96352e-42	88.6623	1.40875	11.5352	12.7177	2.608e-28	1.66165e-26	53.6269	0.778585	10.7484	9.38002	1.46436e-18	5.91795e-17	31.4448
439	GPM6A	2.07293	6.9663	17.636	1.14548e-43	4.99009e-42	88.6548	1.54875	7.30644	11.9485	7.85355e-26	3.58078e-24	47.9779	0.524186	6.60138	7.77608	1.12235e-13	2.21945e-12	20.4006
440	SSBP2	2.28393	9.61742	17.6309	1.18849e-43	5.16595e-42	88.6181	1.44659	10.1761	12.9464	4.72769e-29	3.39977e-27	55.3175	0.837339	9.34988	8.8756	5.74169e-17	1.89709e-15	27.8372
441	POPDC2	2.6801	8.24233	17.6258	1.23345e-43	5.34952e-42	88.581	2.06164	8.64013	12.3354	4.48804e-27	2.4051e-25	50.8104	0.618462	7.73984	7.2504	3.35047e-12	5.24281e-11	17.0768
442	CBX7	1.98795	10.5857	17.6052	1.4316e-43	6.19517e-42	88.4326	1.45016	10.9368	12.689	3.23056e-28	2.04498e-26	53.415	0.537786	10.2539	7.19994	4.60301e-12	7.03947e-11	16.7664
443	AFF3	2.51983	8.12554	17.5782	1.74134e-43	7.51889e-42	88.2374	1.47882	8.82489	8.8307	2.92141e-16	3.99879e-15	26.2057	1.04102	7.89105	8.70888	1.88226e-16	5.69923e-15	26.6706
444	AKAP12	3.15182	11.0908	17.5725	1.8142e-43	7.81626e-42	88.1965	1.78123	12.0141	11.9888	5.83423e-26	2.71063e-24	48.272	1.3706	10.833	10.2316	2.35633e-21	1.34765e-19	37.7772
445	KCNA5	2.09591	7.07594	17.5629	1.94404e-43	8.35722e-42	88.1277	1.61986	7.38165	12.513	1.19893e-27	7.08489e-26	52.1169	0.47605	6.67904	8.07148	1.5567e-14	3.56547e-13	22.3368
446	CTSG	1.93026	6.70714	17.5571	2.02844e-43	8.70096e-42	88.0853	1.23893	7.16774	9.45858	4.21094e-18	7.0822e-17	30.3866	0.691332	6.47257	8.12269	1.10011e-14	2.58322e-13	22.6773
447	CLEC14A	1.66559	9.99057	17.556	2.04385e-43	8.74787e-42	88.0778	0.96218	10.4637	10.7993	3.40189e-22	9.19074e-21	39.6953	0.703407	9.84349	9.26038	3.53153e-18	1.35711e-16	30.5788
448	CYSLTR1	1.7283	7.97038	17.531	2.44955e-43	1.04614e-41	87.8973	0.864734	8.55593	8.12542	2.89803e-14	3.15797e-13	21.6793	0.863564	7.88699	11.4719	1.27677e-25	1.41094e-23	47.461
449	ARMCX1	2.03602	8.71863	17.5118	2.81646e-43	1.19761e-41	87.7582	1.31173	9.20097	13.9184	3.19272e-32	4.02901e-30	62.5456	0.724286	8.46865	8.97146	2.88415e-17	9.93204e-16	28.5139
450	MAGI2	1.91876	8.36876	17.5093	2.86745e-43	1.21664e-41	87.7403	1.38301	8.71938	14.7655	5.34713e-35	1.35831e-32	68.8751	0.535746	8.05715	7.70326	1.81326e-13	3.4636e-12	19.9307
451	PKIG	1.91219	10.8719	17.5077	2.90074e-43	1.22811e-41	87.7288	1.29366	11.2812	13.2359	5.40578e-30	4.67863e-28	57.4644	0.618532	10.6051	8.07087	1.56307e-14	3.57587e-13	22.3328
452	ARHGAP31	1.69744	10.7179	17.5059	2.93902e-43	1.24162e-41	87.7158	0.80651	11.3233	9.1884	2.65113e-17	4.10227e-16	28.5716	0.890935	10.6582	11.889	4.24232e-27	5.76248e-25	50.8196
453	PDE3A	2.73131	9.99151	17.4991	3.08833e-43	1.30189e-41	87.6664	1.78201	10.6228	12.3121	5.33243e-27	2.81139e-25	50.6398	0.949297	9.6446	8.00505	2.43719e-14	5.38661e-13	21.8973
454	KLF9	2.23849	11.5854	17.4845	3.43271e-43	1.44395e-41	87.561	1.32288	12.2001	10.9541	1.11654e-22	3.24029e-21	40.7968	0.915613	11.3723	10.5998	1.34337e-22	9.28493e-21	40.5997
455	PRKAR2B	2.51766	9.3794	17.4752	3.6711e-43	1.54092e-41	87.4941	1.47134	10.0825	11.1017	3.84151e-23	1.18517e-21	41.8518	1.04632	9.14832	10.3966	6.56451e-22	4.02513e-20	39.0363
456	PDE1B	2.04898	8.19344	17.4516	4.35477e-43	1.82397e-41	87.3239	1.30367	8.69048	12.2209	1.04863e-26	5.34145e-25	49.9705	0.745313	7.95037	9.75188	9.14034e-20	4.19683e-18	34.1746
457	IL1R1	1.85799	11.8407	17.4513	4.36533e-43	1.82448e-41	87.3215	0.714119	12.6227	7.4833	1.59728e-12	1.42596e-11	17.7397	1.14387	11.8626	15.3227	8.05335e-40	2.35807e-36	79.7387
458	KLHL38	1.18321	6.57528	17.4496	4.41861e-43	1.84282e-41	87.3094	0.822454	6.813	10.7354	5.38417e-22	1.41742e-20	39.2414	0.360752	6.39886	6.8256	4.63207e-11	5.84537e-10	14.5118
459	ATP2B4	2.37871	13.124	17.4443	4.59163e-43	1.9109e-41	87.2711	1.64532	13.6076	13.1158	1.3299e-29	1.05743e-27	56.5731	0.733381	12.7735	9.2408	4.07615e-18	1.55418e-16	30.4378
460	MCAM	2.12546	12.8409	17.4298	5.10273e-43	2.1191e-41	87.1659	1.52106	13.237	12.6782	3.50327e-28	2.19628e-26	53.3348	0.604398	12.5014	6.86025	3.75419e-11	4.80262e-10	14.7168
461	SVIL	2.63093	12.7858	17.4259	5.24997e-43	2.17562e-41	87.1376	2.03405	13.1691	13.0321	2.48838e-29	1.88654e-27	55.9529	0.59688	12.2872	5.98576	5.96267e-09	5.27021e-08	9.78486
462	STUM	2.85609	7.73873	17.4081	5.97028e-43	2.46889e-41	87.0095	2.01818	8.28927	12.1944	1.27574e-26	6.43133e-25	49.7765	0.837909	7.29585	7.08619	9.36785e-12	1.3493e-10	16.072
463	NFASC	3.18348	10.0508	17.4061	6.05997e-43	2.50069e-41	86.9946	1.96064	10.8689	11.4652	2.72877e-24	9.93942e-23	44.4675	1.22284	9.7067	9.5298	4.8236e-19	2.06003e-17	32.5374
464	LGI2	2.63179	8.98307	17.398	6.42591e-43	2.64612e-41	86.9362	1.56016	9.70242	10.9056	1.58347e-22	4.49532e-21	40.4513	1.07163	8.73006	9.49954	6.04161e-19	2.54137e-17	32.3159
465	PRUNE2	4.26858	10.9122	17.3843	7.09854e-43	2.91696e-41	86.8369	3.0372	11.7202	11.8884	1.2231e-25	5.35211e-24	47.5395	1.23138	10.2394	6.66088	1.2449e-10	1.4581e-09	13.5477
466	STARD9	2.15932	9.45526	17.3651	8.16008e-43	3.34615e-41	86.6981	1.57204	9.83877	12.8611	8.94154e-29	6.202e-27	54.6866	0.58728	9.0965	6.80229	5.33299e-11	6.65263e-10	14.3743
467	PRIMA1	3.56197	8.17556	17.3583	8.57367e-43	3.50839e-41	86.6488	2.38471	8.9558	10.9901	8.6099e-23	2.52867e-21	41.0538	1.17726	7.6917	8.61604	3.62556e-16	1.05845e-14	26.0266
468	FAM124A	2.25624	8.80168	17.3578	8.60467e-43	3.51372e-41	86.6452	1.60753	9.22723	13.2796	3.89472e-30	3.44709e-28	57.789	0.64871	8.44497	7.36962	1.5725e-12	2.61549e-11	17.8165
469	CMYA5	1.74634	7.86981	17.339	9.86218e-43	4.01884e-41	86.5093	1.21869	8.21727	11.6606	6.52836e-25	2.59015e-23	45.8825	0.527646	7.60694	7.34619	1.82572e-12	2.98837e-11	17.6704
470	SAMD11	1.94661	8.22759	17.3157	1.16806e-42	4.74271e-41	86.3406	1.08081	8.81146	10.0642	6.30742e-20	1.28113e-18	34.5343	0.865803	8.07834	9.91031	2.75684e-20	1.36863e-18	35.3547
471	FBLN1	3.69268	12.4539	17.3156	1.16871e-42	4.74271e-41	86.3401	1.85652	13.6987	12.9483	4.66082e-29	3.36404e-27	55.3316	1.83616	12.2711	12.08	8.79472e-28	1.40631e-25	52.3723
472	CACNA1H	3.08332	11.0471	17.314	1.18216e-42	4.78737e-41	86.3287	2.05989	11.7255	12.2979	5.92395e-27	3.1065e-25	50.5357	1.02343	10.6305	8.67291	2.42776e-16	7.22784e-15	26.4206
473	PTPN5	1.49866	6.85347	17.3046	1.26541e-42	5.10614e-41	86.2608	1.03601	7.15862	11.8367	1.7904e-25	7.62968e-24	47.1625	0.462655	6.63298	7.56398	4.50184e-13	8.12325e-12	19.0403
474	SLC2A4	2.99394	8.41097	17.3046	1.26609e-42	5.10614e-41	86.2603	2.39743	8.78855	13.0842	1.6851e-29	1.31317e-27	56.3388	0.596516	7.80078	5.84575	1.28023e-08	1.05972e-07	9.04396
475	KCNK3	3.16661	8.17212	17.3035	1.27575e-42	5.13449e-41	86.2527	2.24763	8.77541	13.451	1.07495e-30	1.02566e-28	59.0636	0.918983	7.67589	7.35633	1.71157e-12	2.82756e-11	17.7336
476	SELENOM	2.41628	11.6373	17.2971	1.33629e-42	5.3671e-41	86.2065	1.50472	12.2465	11.4525	2.99477e-24	1.08077e-22	44.3755	0.911553	11.3675	8.57257	4.92101e-16	1.40109e-14	25.7266
477	SYNM	4.89079	11.1532	17.2835	1.47526e-42	5.91312e-41	86.1079	3.44943	12.1006	11.2176	1.65651e-23	5.42736e-22	42.6837	1.44135	10.3982	7.69343	1.93413e-13	3.6837e-12	19.8675
478	MYOC	3.57162	7.14972	17.2756	1.56198e-42	6.23516e-41	86.051	2.74317	7.68286	11.3404	6.78321e-24	2.31957e-22	43.5668	0.82845	6.48228	6.78505	5.9178e-11	7.32609e-10	14.2728
479	BMPER	2.02976	7.26112	17.2681	1.64941e-42	6.57078e-41	85.9967	1.44261	7.64647	11.567	1.29589e-24	4.91231e-23	45.2042	0.587156	6.94206	7.35121	1.76824e-12	2.91134e-11	17.7017
480	PCDH9	2.72078	7.85137	17.267	1.6628e-42	6.61063e-41	85.9887	1.87471	8.40971	10.9818	9.13713e-23	2.6675e-21	40.995	0.846074	7.45425	7.64527	2.65127e-13	4.95309e-12	19.5587
481	RGS7BP	1.62605	7.49544	17.2638	1.70153e-42	6.7509e-41	85.9657	0.895102	7.98863	8.13786	2.67676e-14	2.92663e-13	21.7574	0.730948	7.37476	8.95486	3.25033e-17	1.11342e-15	28.3964
482	FGFR1	2.67206	11.3397	17.2628	1.71455e-42	6.7888e-41	85.9581	1.59422	12.0628	15.9341	7.89833e-39	5.32729e-36	77.6086	1.07784	11.0775	10.3057	1.32858e-21	7.78055e-20	38.3417
483	PLPP1	1.66526	10.9137	17.2362	2.07937e-42	8.20008e-41	85.7659	0.90985	11.4237	11.0655	4.99259e-23	1.50935e-21	41.5927	0.755405	10.7937	10.3311	1.09168e-21	6.47066e-20	38.5352
484	GFPT2	2.26232	9.02027	17.2238	2.27577e-42	8.95655e-41	85.6759	1.15929	9.76738	8.56456	1.69248e-15	2.11262e-14	24.475	1.10304	8.89694	10.4312	5.014e-22	3.14339e-20	39.3018
485	TGFB3	2.09086	9.54766	17.2028	2.65166e-42	1.03941e-40	85.5236	1.24003	10.1188	9.87451	2.37693e-19	4.52265e-18	33.2241	0.850831	9.34637	8.75535	1.35375e-16	4.22011e-15	26.9944
486	LMO3	2.56525	8.21989	17.1892	2.92673e-42	1.14494e-40	85.4252	1.91863	8.63935	12.974	3.84511e-29	2.81687e-27	55.522	0.646623	7.76724	6.27839	1.15651e-09	1.15888e-08	11.3778
487	THSD7A	1.69598	8.45548	17.1795	3.1401e-42	1.22351e-40	85.3551	0.888643	9.00171	8.76674	4.4663e-16	5.97952e-15	25.7874	0.807341	8.3529	9.98448	1.56775e-20	8.06977e-19	35.9106
488	FILIP1L	2.10446	12.1672	17.1739	3.27237e-42	1.26999e-40	85.314	1.23598	12.7506	10.6581	9.36304e-22	2.38155e-20	38.6944	0.868489	11.9709	10.0697	8.17816e-21	4.34687e-19	36.5515
489	GALNT16	2.51875	8.03628	17.1328	4.41209e-42	1.70554e-40	85.0162	1.66924	8.60007	12.0386	4.03882e-26	1.93626e-24	48.636	0.84951	7.70296	7.38804	1.39801e-12	2.3432e-11	17.9315
490	ASPA	1.83491	7.32288	17.1106	5.18309e-42	1.9957e-40	84.8557	1.05582	7.84703	8.79037	3.81863e-16	5.15121e-15	25.9418	0.779087	7.16302	9.24856	3.85111e-18	1.47412e-16	30.4936
491	KIAA0408	1.17211	6.09674	17.1023	5.50579e-42	2.11578e-40	84.7955	0.954551	6.23325	14.0769	9.66734e-33	1.36038e-30	63.7286	0.217563	5.84958	6.0861	3.41991e-09	3.16132e-08	10.3244
492	TPM2	3.35123	13.1421	17.0736	6.78561e-42	2.58241e-40	84.5872	2.39841	13.7666	12.7625	1.86687e-28	1.24204e-26	53.9579	0.95282	12.6067	7.57243	4.2615e-13	7.72079e-12	19.094
493	TCF4	1.71785	11.6415	17.0736	6.7861e-42	2.58241e-40	84.5871	0.859808	12.2233	10.1752	2.89082e-20	6.08659e-19	35.305	0.858043	11.5585	10.8589	1.7415e-23	1.40759e-21	42.6136
494	EBF3	1.69497	7.81687	17.072	6.86317e-42	2.60667e-40	84.5759	1.07567	8.22999	11.0475	5.68303e-23	1.70491e-21	41.4646	0.619299	7.61723	8.02632	2.11185e-14	4.74256e-13	22.0377
495	CFL2	2.57054	10.8089	17.0655	7.19622e-42	2.72259e-40	84.5286	1.98783	11.183	12.9084	6.27967e-29	4.45038e-27	55.0364	0.582714	10.3215	6.61855	1.60063e-10	1.84536e-09	13.3028
496	TUBB6	2.21722	11.2823	17.0544	7.80271e-42	2.94635e-40	84.448	1.37548	11.8451	12.9257	5.5172e-29	3.93856e-27	55.1646	0.841731	11.0376	8.70946	1.87461e-16	5.69369e-15	26.6746
497	AC008878.3	0.975799	5.95573	17.0531	7.87883e-42	2.96936e-40	84.4383	0.708822	6.13016	10.2361	1.88156e-20	4.05324e-19	35.7293	0.266978	5.79442	6.78683	5.85463e-11	7.25707e-10	14.2833
498	SCUBE2	2.2951	8.23508	17.0502	8.0429e-42	3.02537e-40	84.4178	1.39105	8.84082	9.94893	1.41406e-19	2.77422e-18	33.737	0.904048	7.99865	8.70921	1.87796e-16	5.69503e-15	26.6728
499	RAB23	2.18496	9.92103	17.0251	9.65627e-42	3.62527e-40	84.2356	1.71426	10.2216	13.1901	7.62172e-30	6.31699e-28	57.1243	0.470703	9.49403	5.97037	6.48941e-09	5.69206e-08	9.70274
500	LURAP1	1.15145	6.8705	17.0221	9.86925e-42	3.69813e-40	84.2138	0.795843	7.10506	13.259	4.5448e-30	3.96858e-28	57.6362	0.35561	6.70117	7.55153	4.88057e-13	8.76619e-12	18.9613
501	VIP	3.16686	7.22545	17.0215	9.91296e-42	3.70741e-40	84.2094	2.45837	7.67972	11.3042	8.82644e-24	2.96132e-22	43.3064	0.708489	6.62015	6.58936	1.90219e-10	2.15442e-09	13.1346
502	DENND5A	1.74594	11.1067	17.0071	1.10102e-41	4.1099e-40	84.1048	1.10142	11.5369	12.9318	5.27154e-29	3.77697e-27	55.2097	0.644518	10.9044	8.64288	3.00089e-16	8.83997e-15	26.2124
503	MN1	2.9512	9.90544	17.0033	1.13224e-41	4.21431e-40	84.077	1.80735	10.6712	13.1408	1.10237e-29	8.94703e-28	56.7589	1.14385	9.59178	8.7673	1.24351e-16	3.89793e-15	27.0778
504	CDC42EP3	2.19362	11.0833	17.0006	1.15408e-41	4.28344e-40	84.0579	1.44011	11.584	13.3861	1.75077e-30	1.60023e-28	58.5807	0.753513	10.8001	8.73337	1.5823e-16	4.87399e-15	26.8411
505	TSPAN2	2.72653	9.36569	16.9946	1.20571e-41	4.46661e-40	84.0143	1.74751	10.0181	12.0519	3.66172e-26	1.76412e-24	48.733	0.979026	9.03564	8.33916	2.4984e-15	6.43856e-14	24.1316
506	EBF1	1.94149	9.45445	16.988	1.26513e-41	4.67789e-40	83.9664	1.13533	9.99618	10.8979	1.67372e-22	4.73091e-21	40.3965	0.806158	9.27589	9.10796	1.07427e-17	3.87688e-16	29.4848
507	LCN6	0.848509	6.0986	16.9797	1.34415e-41	4.96069e-40	83.906	0.544383	6.30123	9.22242	2.10544e-17	3.28409e-16	28.7989	0.304126	5.9956	7.82479	8.12906e-14	1.64601e-12	20.7166
508	TCEAL2	3.11196	7.31764	16.9789	1.35182e-41	4.97021e-40	83.9003	2.23318	7.89329	11.7456	3.49843e-25	1.44062e-23	46.4997	0.878783	6.81738	7.48489	7.50859e-13	1.31367e-11	18.5397
509	NLGN2	1.98984	10.4424	16.9758	1.38332e-41	5.07649e-40	83.8774	1.32195	10.8855	14.0662	1.04756e-32	1.46359e-30	63.6491	0.667891	10.1774	7.65564	2.47749e-13	4.65958e-12	19.6251
510	CNTN1	3.34286	8.19174	16.969	1.45289e-41	5.32183e-40	83.8285	2.31925	8.86647	12.7686	1.78436e-28	1.19527e-26	54.0026	1.02361	7.69559	7.09773	8.71901e-12	1.26516e-10	16.1422
511	CHRM2	3.78375	7.5941	16.9647	1.49936e-41	5.48177e-40	83.7971	2.85744	8.19336	11.0235	6.76115e-23	2.00985e-21	41.2928	0.926307	6.91222	6.78141	6.0489e-11	7.47892e-10	14.2515
512	BVES	2.80646	8.72751	16.9488	1.68361e-41	6.1439e-40	83.6816	1.97158	9.27664	12.2296	9.83025e-27	5.02036e-25	50.0344	0.834879	8.29829	8.32492	2.75627e-15	7.02902e-14	24.0352
513	ITPKB	2.09747	11.4928	16.9136	2.17506e-41	7.92258e-40	83.4264	1.62777	11.7939	13.577	4.17119e-31	4.18402e-29	60.0009	0.469701	11.0921	5.68636	3.00522e-08	2.33262e-07	8.21761
514	MEOX1	1.86542	7.93484	16.9093	2.24544e-41	8.16372e-40	83.3946	1.18006	8.39219	10.0153	8.88569e-20	1.78444e-18	34.1958	0.685366	7.71708	7.78212	1.07837e-13	2.14142e-12	20.4397
515	NR2F1	2.56807	10.3141	16.9048	2.32004e-41	8.4193e-40	83.362	1.46151	11.0591	11.9174	9.87952e-26	4.42205e-24	47.7508	1.10656	10.0987	9.88583	3.32002e-20	1.61944e-18	35.1717
516	ARHGEF17	1.85865	11.5329	16.8756	2.87083e-41	1.03988e-39	83.1498	1.10185	12.0409	11.3337	7.12302e-24	2.42307e-22	43.5184	0.756804	11.3542	9.54393	4.34192e-19	1.86655e-17	32.641
517	EDNRA	1.95001	10.0899	16.8733	2.91835e-41	1.05514e-39	83.1334	1.026	10.7149	8.25225	1.28586e-14	1.46144e-13	22.4788	0.924008	9.96976	10.3664	8.29938e-22	4.9644e-20	38.8053
518	RORB	1.50943	6.94967	16.8671	3.05257e-41	1.10163e-39	83.0886	0.817224	7.41717	8.67061	8.43014e-16	1.08665e-14	25.1615	0.692203	6.84473	10.6885	6.68872e-23	4.97458e-21	41.2871
519	MEDAG	2.32989	8.72794	16.8504	3.44961e-41	1.24034e-39	82.9667	1.18597	9.50298	7.83713	1.79269e-13	1.77455e-12	19.8877	1.14392	8.60504	10.9442	8.84811e-24	7.42786e-22	43.2812
520	QKI	1.66099	11.7255	16.8448	3.5934e-41	1.28731e-39	82.926	0.807536	12.3049	10.9729	9.74744e-23	2.8372e-21	40.9311	0.853455	11.6575	11.57	5.7586e-26	6.7448e-24	48.2464
521	SCN1B	1.5649	8.30002	16.839	3.74671e-41	1.33978e-39	82.8844	0.846262	8.78541	9.01477	8.54342e-17	1.24895e-15	27.4177	0.718639	8.19175	9.21383	4.96554e-18	1.86781e-16	30.2437
522	TMEM252	2.0971	6.70028	16.8355	3.84571e-41	1.37267e-39	82.8584	1.6765	6.96671	12.7563	1.95667e-28	1.28863e-26	53.9114	0.420595	6.2743	5.95052	7.23624e-09	6.27397e-08	9.59708
523	TMEM200B	1.72878	7.95803	16.8339	3.89034e-41	1.38607e-39	82.8469	0.905546	8.51502	10.1306	3.95647e-20	8.23282e-19	34.995	0.823233	7.8536	10.4784	3.47301e-22	2.23461e-20	39.6637
524	CYP2U1	1.62304	9.23764	16.833	3.9144e-41	1.3921e-39	82.8408	1.06444	9.60886	12.74	2.20918e-28	1.42708e-26	53.7912	0.558596	9.02865	7.46238	8.67969e-13	1.49978e-11	18.3978
525	FRMD6	2.14636	10.1821	16.8273	4.08053e-41	1.44855e-39	82.7994	1.11485	10.8803	9.07292	5.77969e-17	8.58396e-16	27.803	1.03151	10.0573	9.97207	1.72331e-20	8.84724e-19	35.8174
526	BICC1	2.16773	9.63152	16.8192	4.32863e-41	1.53384e-39	82.7405	0.940041	10.4683	7.47268	1.70411e-12	1.51718e-11	17.6762	1.22769	9.60178	12.0845	8.47517e-28	1.38145e-25	52.4088
527	TMEM204	1.46171	9.84435	16.7834	5.62057e-41	1.98087e-39	82.4803	0.758847	10.3201	8.53267	2.08534e-15	2.58815e-14	24.2695	0.702864	9.75958	9.95195	2.00872e-20	1.02319e-18	35.6665
528	PDZRN3	2.91201	10.3244	16.7826	5.65537e-41	1.98955e-39	82.4741	2.00867	10.9204	14.5589	2.54387e-34	5.18313e-32	67.3307	0.903342	9.89822	7.40099	1.28689e-12	2.16996e-11	18.0125
529	ZNF25	1.3916	9.36012	16.7691	6.24189e-41	2.19195e-39	82.3758	0.953146	9.64973	11.9834	6.07358e-26	2.81515e-24	48.2322	0.438452	9.15996	8.00462	2.44415e-14	5.3959e-13	21.8945
530	RAB31	1.92823	11.8253	16.7638	6.48623e-41	2.27367e-39	82.3375	0.929848	12.5033	8.74844	5.04186e-16	6.67245e-15	25.668	0.998387	11.7503	10.7314	4.77189e-23	3.67473e-21	41.6199
531	RASIP1	1.54254	9.62381	16.7634	6.50328e-41	2.27557e-39	82.3349	0.922447	10.0398	9.48682	3.46981e-18	5.89144e-17	30.5777	0.620092	9.47137	8.07551	1.51479e-14	3.48579e-13	22.3636
532	SCHIP1	1.30712	7.07095	16.7571	6.80971e-41	2.37853e-39	82.289	0.953967	7.30143	11.5617	1.34797e-24	5.09004e-23	45.1652	0.35315	6.85255	7.13511	6.9077e-12	1.02282e-10	16.3697
533	EMCN	1.7254	9.58054	16.7289	8.36638e-41	2.91705e-39	82.0838	0.9567	10.099	8.9038	1.79526e-16	2.51363e-15	26.6856	0.768699	9.44891	8.91428	4.35111e-17	1.46738e-15	28.1097
534	ISLR2	1.74173	7.68142	16.7247	8.62752e-41	3.00275e-39	82.0532	0.972717	8.19983	7.84143	1.74509e-13	1.73093e-12	19.9141	0.769013	7.54494	8.66843	2.50586e-16	7.42647e-15	26.3895
535	PCDH10	2.50619	6.95885	16.7168	9.13693e-41	3.1744e-39	81.996	1.89669	7.35291	11.0928	4.0957e-23	1.25962e-21	41.7885	0.609505	6.50511	6.80684	5.18845e-11	6.49303e-10	14.4011
536	MOXD1	2.4914	9.42295	16.7147	9.28302e-41	3.21943e-39	81.9802	1.05252	10.4044	8.99601	9.689e-17	1.40175e-15	27.2936	1.43888	9.4032	12.9841	4.58372e-31	1.4698e-28	59.8335
537	VEGFC	1.44929	8.96912	16.6949	1.07232e-40	3.71233e-39	81.8365	0.694877	9.48157	9.1117	4.45085e-17	6.70713e-16	28.0606	0.754415	8.91486	11.4454	1.58268e-25	1.69165e-23	47.2492
538	NTN1	3.13445	10.1342	16.6618	1.36532e-40	4.71831e-39	81.5958	1.89428	10.9654	10.8735	1.99484e-22	5.59815e-21	40.223	1.24017	9.8142	9.26148	3.50311e-18	1.34884e-16	30.5868
539	PLXNA4	2.72683	8.62787	16.6477	1.51367e-40	5.21258e-39	81.493	1.56571	9.40916	10.7526	4.75831e-22	1.25944e-20	39.3635	1.16112	8.39202	9.95682	1.93566e-20	9.91141e-19	35.703
540	GPRASP2	1.49962	8.48671	16.646	1.53292e-40	5.26957e-39	81.4804	1.1092	8.74071	13.8531	5.22147e-32	6.3436e-30	62.0585	0.39042	8.22852	6.31765	9.24034e-10	9.36482e-09	11.5961
541	LDOC1	2.38811	9.0858	16.6456	1.53697e-40	5.27424e-39	81.4778	1.34142	9.79114	10.9173	1.45527e-22	4.16157e-21	40.5348	1.04669	8.89469	9.32037	2.27305e-18	8.91e-17	31.0122
542	NEXMIF	1.96898	6.88802	16.6394	1.60891e-40	5.50179e-39	81.4322	1.35459	7.29356	11.0756	4.64013e-23	1.41152e-21	41.6651	0.614389	6.60172	7.70872	1.74938e-13	3.34813e-12	19.9658
543	TXLNB	1.52744	7.1555	16.6345	1.66651e-40	5.67889e-39	81.3971	0.956969	7.53655	10.6932	7.2832e-22	1.89189e-20	38.9427	0.570472	6.982	8.57264	4.91879e-16	1.40109e-14	25.7271
544	ZDHHC15	1.57078	7.06203	16.6171	1.89318e-40	6.43211e-39	81.2701	1.00555	7.43872	13.4811	8.57553e-31	8.30383e-29	59.2873	0.56523	6.87251	8.08834	1.38877e-14	3.22618e-13	22.4487
545	ELN	2.99657	11.3755	16.6016	2.11953e-40	7.17267e-39	81.1575	1.48612	12.4001	9.68894	8.62204e-19	1.55149e-17	31.9519	1.51046	11.2378	10.8997	1.26037e-23	1.03583e-21	42.9324
546	FHL5	1.44627	7.55959	16.5961	2.207e-40	7.45577e-39	81.1172	0.860527	7.95267	8.58302	1.49957e-15	1.88022e-14	24.5942	0.585745	7.41892	8.8716	5.90845e-17	1.94889e-15	27.809
547	WWTR1	2.22578	12.1807	16.5914	2.28354e-40	7.70104e-39	81.0832	1.32902	12.7823	12.8811	7.70025e-29	5.39845e-27	54.8346	0.896758	11.9618	9.24449	3.96773e-18	1.5158e-16	30.4643
548	FOXN3	1.35025	12.3999	16.5807	2.47007e-40	8.31578e-39	81.005	0.881544	12.7115	11.9651	6.9484e-26	3.1979e-24	48.0991	0.468707	12.2281	8.0125	2.31786e-14	5.15783e-13	21.9465
549	PPP1R14A	2.85253	9.3713	16.5651	2.76783e-40	9.28622e-39	80.8916	2.08833	9.8697	12.6841	3.35203e-28	2.11502e-26	53.3785	0.764195	8.89134	6.61453	1.63919e-10	1.88603e-09	13.2796
550	TMEM240	0.9728	6.8007	16.5625	2.82196e-40	9.45165e-39	80.8723	0.825436	6.89049	14.6063	1.7797e-34	3.78379e-32	67.6844	0.147364	6.57838	4.04134	6.7128e-05	0.00027783	0.828214
551	FAM49A	1.83667	9.23726	16.5492	3.10855e-40	1.03937e-38	80.7759	0.899304	9.87344	9.43862	4.82763e-18	8.0433e-17	30.2518	0.937367	9.15881	10.7689	3.55007e-23	2.78873e-21	41.9115
552	SH3BP5	1.51686	8.79685	16.5447	3.21348e-40	1.07262e-38	80.7428	0.801155	9.28088	9.29263	1.30714e-17	2.08375e-16	29.2691	0.715707	8.7018	10.3942	6.68726e-22	4.07485e-20	39.0181
553	MICU3	1.72302	7.62687	16.5303	3.56902e-40	1.18927e-38	80.6382	1.08787	8.0508	11.3687	5.51642e-24	1.91654e-22	43.7713	0.635153	7.42683	8.49688	8.35886e-16	2.2867e-14	25.2064
554	SEMA3G	1.75172	9.13494	16.5301	3.57597e-40	1.18956e-38	80.6363	1.04578	9.60855	9.4751	3.76029e-18	6.36256e-17	30.4983	0.705945	8.96274	8.45835	1.09343e-15	2.95001e-14	24.9427
555	ECSCR	1.23529	7.97333	16.5188	3.8819e-40	1.28913e-38	80.5545	0.743718	8.30289	9.14011	3.67439e-17	5.6018e-16	28.2496	0.491574	7.84866	8.0478	1.82689e-14	4.13588e-13	22.1799
556	HSPA12B	1.5763	8.95506	16.5029	4.36039e-40	1.44558e-38	80.4387	0.986868	9.34881	11.4534	2.97355e-24	1.07509e-22	44.3826	0.589429	8.77638	8.58369	4.55167e-16	1.30162e-14	25.8032
557	PALMD	1.92659	9.16454	16.4934	4.67359e-40	1.54679e-38	80.3695	1.05531	9.75259	9.13892	3.704e-17	5.64254e-16	28.2417	0.871281	9.02427	9.09179	1.20805e-17	4.31196e-16	29.3694
558	LSAMP	2.45205	9.48661	16.4752	5.34241e-40	1.76516e-38	80.2363	1.29878	10.2664	10.2114	2.23885e-20	4.76518e-19	35.5575	1.15327	9.33105	10.5152	2.60499e-22	1.71561e-20	39.9471
559	LEPR	2.10549	9.61639	16.4668	5.67934e-40	1.87017e-38	80.1753	1.53682	9.98753	11.9106	1.03858e-25	4.61694e-24	47.7014	0.568668	9.26451	5.49874	8.01946e-08	5.77331e-07	7.26863
560	C3orf18	1.53692	8.02454	16.4567	6.11648e-40	2.01073e-38	80.1014	1.05956	8.33953	12.2168	1.08068e-26	5.49041e-25	49.9407	0.477356	7.79992	7.88469	5.45816e-14	1.13576e-12	21.1069
561	NAP1L2	1.83861	6.90201	16.456	6.14629e-40	2.01714e-38	80.0966	1.24931	7.29175	11.0291	6.49495e-23	1.93956e-21	41.3325	0.589305	6.64274	7.72554	1.56623e-13	3.01234e-12	20.0742
562	FNDC5	1.94225	7.38662	16.4462	6.60106e-40	2.15914e-38	80.0254	1.44337	7.71078	11.5247	1.76694e-24	6.59568e-23	44.8975	0.498876	7.04871	6.2975	1.03698e-09	1.04338e-08	11.4839
563	HOXA4	1.9904	7.92515	16.4391	6.95494e-40	2.27109e-38	79.9734	1.52213	8.22693	14.3667	1.08608e-33	1.83136e-31	65.8934	0.468268	7.55661	5.77725	1.85141e-08	1.49643e-07	8.68656
564	FBN1	2.38017	12.5029	16.432	7.32434e-40	2.3798e-38	79.9218	1.02812	13.4246	7.51004	1.35663e-12	1.22059e-11	17.9	1.35205	12.4724	12.2856	1.60049e-28	3.16218e-26	54.0537
565	GSN	2.05443	14.4455	16.4193	8.04131e-40	2.60843e-38	79.8288	1.33468	14.9244	12.2638	7.63084e-27	3.95913e-25	50.2851	0.719759	14.1876	7.92189	4.25758e-14	9.00305e-13	21.3504
566	PLCL1	1.73646	8.46117	16.4186	8.08153e-40	2.61713e-38	79.8238	1.09969	8.88603	11.2102	1.74809e-23	5.70828e-22	42.6305	0.636766	8.25783	8.94401	3.51404e-17	1.20165e-15	28.3197
567	GLI1	1.94864	8.12416	16.4158	8.24507e-40	2.66568e-38	79.8038	0.923998	8.82045	7.37684	3.05001e-12	2.6456e-11	17.1051	1.02464	8.05653	11.7495	1.33183e-26	1.6916e-24	49.6909
568	PALM	2.59359	9.67382	16.3982	9.38011e-40	3.02764e-38	79.6753	1.52191	10.3938	12.4522	1.88402e-27	1.07753e-25	51.6696	1.07168	9.43256	9.00129	2.32582e-17	8.09483e-16	28.7254
569	KIAA1644	2.98859	8.43215	16.3926	9.77166e-40	3.14883e-38	79.6346	2.18511	8.95633	11.9057	1.07729e-25	4.7566e-24	47.6652	0.803478	7.93076	7.37506	1.51881e-12	2.52834e-11	17.8505
570	CALHM2	1.49464	9.6516	16.3862	1.0244e-39	3.2902e-38	79.5875	0.790058	10.1281	10.2767	1.41175e-20	3.09225e-19	36.0131	0.704585	9.55761	10.6737	7.51493e-23	5.44415e-21	41.1723
571	TSPAN4	1.47802	10.3718	16.3805	1.06771e-39	3.42368e-38	79.5463	0.731595	10.8781	9.03777	7.32064e-17	1.07421e-15	27.5699	0.746425	10.3046	10.5745	1.6372e-22	1.10808e-20	40.4048
572	LRRC17	1.62605	7.71763	16.3799	1.07245e-39	3.43323e-38	79.5419	0.908706	8.20119	7.67928	4.78925e-13	4.53426e-12	18.9223	0.717346	7.58992	8.888	5.25331e-17	1.75051e-15	27.9245
573	GDF6	1.47999	6.5845	16.3695	1.15724e-39	3.69862e-38	79.466	0.970497	6.92309	10.454	4.01486e-21	9.39361e-20	37.2556	0.509493	6.39399	7.70607	1.78008e-13	3.40356e-12	19.9488
574	KCND1	1.40822	8.29863	16.3691	1.16069e-39	3.70362e-38	79.4631	0.940822	8.60849	12.2384	9.21392e-27	4.73029e-25	50.0985	0.467399	8.10836	7.29857	2.47059e-12	3.96754e-11	17.3747
575	PRSS23	1.88838	12.2164	16.3651	1.19521e-39	3.80755e-38	79.4339	1.17094	12.6962	10.3838	6.61047e-21	1.51725e-19	36.7628	0.717441	12.0082	8.5911	4.32066e-16	1.24465e-14	25.8544
576	RAMP3	1.60077	9.31464	16.3611	1.23039e-39	3.91323e-38	79.4049	0.901923	9.78548	9.10445	4.67379e-17	7.03226e-16	28.0124	0.698843	9.18511	8.86383	6.24614e-17	2.03964e-15	27.7544
577	PBX3	1.79	10.6316	16.3127	1.75351e-39	5.54995e-38	79.0519	1.36152	10.9083	13.5575	4.82827e-31	4.81842e-29	59.8561	0.428478	10.304	6.07059	3.72844e-09	3.42226e-08	10.2405
578	AC119396.1	1.89548	7.17985	16.3038	1.87182e-39	5.91483e-38	78.9868	1.29757	7.57482	9.0064	9.03673e-17	1.31321e-15	27.3623	0.597907	6.90757	6.9815	1.78925e-11	2.43378e-10	15.4401
579	MARVELD1	1.83239	11.585	16.3026	1.88816e-39	5.95683e-38	78.9782	1.15067	12.0402	12.5095	1.23067e-27	7.25058e-26	52.0911	0.681715	11.3755	8.11637	1.1483e-14	2.6899e-13	22.6352
580	NPR2	1.4034	9.22813	16.2984	1.9469e-39	6.13226e-38	78.9477	1.06834	9.44437	14.3776	9.99991e-34	1.71577e-31	65.9752	0.335052	8.97081	5.47363	9.12755e-08	6.53256e-07	7.14363
581	FAM124B	1.32588	7.33912	16.2935	2.01862e-39	6.33776e-38	78.9116	0.776431	7.7083	9.57627	1.87643e-18	3.27998e-17	31.1844	0.549448	7.21661	9.5655	3.69692e-19	1.59629e-17	32.7992
582	RHOB	2.19138	13.9828	16.2899	2.07264e-39	6.49691e-38	78.8853	1.572	14.3885	12.0778	3.02426e-26	1.47151e-24	48.9223	0.619375	13.6308	6.74377	7.58592e-11	9.21046e-10	14.0307
583	LRRC32	2.01705	11.3265	16.2868	2.12096e-39	6.63774e-38	78.8623	0.934072	12.0631	7.86085	1.5452e-13	1.54283e-12	20.0337	1.08298	11.2681	11.9097	3.5796e-27	4.96574e-25	50.9872
584	VGLL3	2.15966	9.27862	16.2733	2.34065e-39	7.29032e-38	78.7641	1.08474	10.0074	7.91604	1.09249e-13	1.11123e-12	20.3744	1.07492	9.17225	9.64283	2.07383e-19	9.19819e-18	33.3682
585	PAMR1	1.71673	8.40427	16.2725	2.35497e-39	7.32325e-38	78.758	0.930335	8.93536	8.47523	3.03432e-15	3.68184e-14	23.9002	0.786399	8.28447	10.6973	6.24342e-23	4.67898e-21	41.355
586	KIRREL1	1.77627	11.3012	16.2667	2.4566e-39	7.61506e-38	78.7159	0.956075	11.8553	9.98962	1.06383e-19	2.12116e-18	34.018	0.820199	11.1806	10.1121	5.90638e-21	3.1914e-19	36.872
587	NECAB1	2.29873	7.64768	16.2555	2.66577e-39	8.25039e-38	78.6345	1.68563	8.04738	11.4643	2.74767e-24	9.98965e-23	44.4607	0.613099	7.25948	7.43902	1.00859e-12	1.72902e-11	18.2509
588	GPBAR1	2.04111	8.27164	16.246	2.85901e-39	8.83448e-38	78.5648	1.2512	8.80037	9.71369	7.26465e-19	1.31449e-17	32.121	0.789907	8.05408	8.16583	8.20308e-15	1.96392e-13	22.9651
589	FZD4	1.48328	10.5493	16.2361	3.0742e-39	9.48444e-38	78.4925	0.813707	11.0012	9.17486	2.90537e-17	4.47825e-16	28.4812	0.669575	10.4407	9.42359	1.06114e-18	4.36968e-17	31.7617
590	SERPING1	2.34253	13.5103	16.2286	3.24828e-39	1.00057e-37	78.4376	1.00128	14.4249	9.57861	1.84639e-18	3.23036e-17	31.2003	1.34124	13.4857	12.3751	7.60121e-29	1.5817e-26	54.7886
591	NMUR1	1.55561	7.44387	16.2267	3.29183e-39	1.01239e-37	78.4243	1.07931	7.75783	11.163	2.46285e-23	7.79505e-22	42.2915	0.476299	7.21296	7.24164	3.54065e-12	5.52273e-11	17.0228
592	THBS1	2.37669	13.9902	16.2159	3.56456e-39	1.09455e-37	78.345	1.10053	14.8581	7.45494	1.89858e-12	1.68189e-11	17.5701	1.27615	13.9214	11.0954	2.64759e-24	2.3433e-22	44.4708
593	FBLN2	2.88218	11.0686	16.2155	3.57374e-39	1.09565e-37	78.3424	1.31135	12.1377	9.09872	4.85789e-17	7.28126e-16	27.9743	1.57083	10.9973	12.0993	7.49722e-28	1.25338e-25	52.5298
594	SMTN	2.49752	12.9862	16.2086	3.76044e-39	1.15108e-37	78.2917	2.12662	13.2114	13.4141	1.41932e-30	1.33471e-28	58.7885	0.370896	12.4115	4.23717	2.99072e-05	0.00013271	1.5933
595	FAM110B	1.99991	8.29204	16.2025	3.93123e-39	1.19961e-37	78.2474	1.23891	8.80092	11.0883	4.23273e-23	1.29565e-21	41.7559	0.761002	8.07216	8.38147	1.8647e-15	4.88921e-14	24.4187
596	ST3GAL3	1.43827	8.89299	16.2001	4.00009e-39	1.21872e-37	78.2301	1.05933	9.13978	13.9346	2.8252e-32	3.63559e-30	62.6667	0.378939	8.64769	6.90112	2.92735e-11	3.84031e-10	14.9595
597	TUB	2.1685	7.99837	16.1892	4.33412e-39	1.31435e-37	78.1502	1.38513	8.52057	11.7758	2.80272e-25	1.1689e-23	46.7191	0.783371	7.73832	7.84688	7.02003e-14	1.42736e-12	20.8603
598	DNAJB4	1.50312	10.1533	16.1606	5.34473e-39	1.61581e-37	77.9413	0.963465	10.5129	10.247	1.74214e-20	3.76533e-19	35.8053	0.53966	9.97134	7.48668	7.42276e-13	1.30448e-11	18.5509
599	DHH	0.8935	6.51828	16.1505	5.75675e-39	1.73768e-37	77.8673	0.566824	6.7362	9.64958	1.13174e-18	2.01611e-17	31.6834	0.326677	6.41314	8.0952	1.32571e-14	3.08702e-13	22.4943
600	CD34	1.64446	11.6815	16.1373	6.33833e-39	1.90735e-37	77.7714	0.975385	12.1306	10.3742	7.07756e-21	1.60973e-19	36.6953	0.669074	11.5231	8.60743	3.85202e-16	1.11955e-14	25.9671
601	CACNB2	2.14814	8.43113	16.135	6.44685e-39	1.93703e-37	77.7545	1.69656	8.71874	13.1012	1.4839e-29	1.1751e-27	56.4647	0.451581	8.00553	5.10893	5.68066e-07	3.5364e-06	5.38146
602	LPAR4	0.936616	6.74281	16.1228	7.05063e-39	2.11195e-37	77.6653	0.674513	6.91438	11.0674	4.92215e-23	1.49036e-21	41.6067	0.262103	6.59101	5.70113	2.77893e-08	2.17772e-07	8.29337
603	PCDHGA9	1.2392	7.55475	16.1112	7.67639e-39	2.29237e-37	77.5806	0.767338	7.8703	10.9535	1.1214e-22	3.24958e-21	40.7925	0.471865	7.41867	7.97359	3.01107e-14	6.5079e-13	21.69
604	NKAPL	1.03078	6.41792	16.0927	8.7951e-39	2.61498e-37	77.445	0.751733	6.60007	11.4441	3.18429e-24	1.14284e-22	44.3148	0.279043	6.24599	8.63155	3.25044e-16	9.54634e-15	26.1339
605	NRIP2	1.17164	8.40344	16.0895	9.00304e-39	2.67222e-37	77.4217	0.741389	8.69054	8.965	1.19259e-16	1.70644e-15	27.0888	0.430254	8.26655	7.25747	3.20427e-12	5.03822e-11	17.1204
606	SH3RF3	1.69691	9.58637	16.0582	1.13246e-38	3.34101e-37	77.1931	0.897856	10.1267	8.75878	4.70806e-16	6.2817e-15	25.7355	0.799055	9.47921	9.64703	2.00955e-19	8.95372e-18	33.3992
607	KCNN3	2.08976	9.35235	16.0527	1.17863e-38	3.472e-37	77.1533	1.25635	9.91115	10.7078	6.56206e-22	1.71367e-20	39.0458	0.833412	9.14238	9.16334	7.17917e-18	2.65955e-16	29.8811
608	CLIC2	1.48652	9.2131	16.0492	1.20989e-38	3.55872e-37	77.1272	0.679115	9.76251	7.48422	1.58826e-12	1.41856e-11	17.7453	0.807403	9.17485	10.6075	1.26437e-22	8.76986e-21	40.6595
609	TACR2	3.88534	8.62944	16.0454	1.24337e-38	3.6517e-37	77.1	2.95713	9.22852	10.8194	2.94455e-22	8.04405e-21	39.838	0.928209	7.91735	6.11369	2.93171e-09	2.75164e-08	10.474
610	PCDHGC3	2.21795	9.87322	16.0388	1.3055e-38	3.82843e-37	77.0515	1.26416	10.5153	12.7478	2.08365e-28	1.36308e-26	53.8491	0.95379	9.68623	9.32818	2.14599e-18	8.46281e-17	31.0688
611	SMARCD3	1.81835	9.33769	16.0292	1.40075e-38	4.10161e-37	76.9813	1.12889	9.79863	13.0865	1.65614e-29	1.29576e-27	56.3559	0.689458	9.1365	8.20063	6.46885e-15	1.58163e-13	23.1981
612	DMGDH	1.10234	6.83806	16.011	1.60042e-38	4.67226e-37	76.8485	0.843201	7.00505	13.1752	8.51798e-30	7.00049e-28	57.0142	0.259143	6.63385	5.82464	1.43489e-08	1.17976e-07	8.93345
613	IL6ST	1.44269	13.1123	16.0042	1.68269e-38	4.90514e-37	76.7986	0.786866	13.5551	8.98306	1.05672e-16	1.52429e-15	27.2081	0.655824	13.009	9.38963	1.36407e-18	5.5355e-17	31.5146
614	BEND6	1.43389	7.29847	16.0004	1.73026e-38	5.02881e-37	76.7708	0.833299	7.70224	10.4785	3.37345e-21	7.94996e-20	37.4276	0.60059	7.16928	9.23999	4.10043e-18	1.55886e-16	30.4319
615	ASB5	2.98179	6.94948	15.9984	1.75531e-38	5.09404e-37	76.7565	2.29968	7.38783	10.6537	9.66694e-22	2.45247e-20	38.6629	0.682106	6.38733	6.1511	2.37716e-09	2.27038e-08	10.6776
616	GLIPR1	1.81451	10.3649	15.9959	1.78773e-38	5.18043e-37	76.7382	0.954345	10.9468	7.85608	1.59209e-13	1.58722e-12	20.0043	0.860163	10.2533	9.09605	1.17131e-17	4.21155e-16	29.3998
617	PHLDB2	2.34888	10.4056	15.9815	1.98804e-38	5.74388e-37	76.6324	1.42563	11.0242	10.8554	2.27347e-22	6.33461e-21	40.0937	0.923247	10.1627	8.40722	1.56e-15	4.13463e-14	24.5938
618	ZNF471	1.83462	7.62658	15.9782	2.03644e-38	5.87504e-37	76.6084	1.18349	8.06015	11.3666	5.60518e-24	1.94048e-22	43.7555	0.65113	7.40055	8.26458	4.17473e-15	1.0389e-13	23.6278
619	ST6GALNAC5	2.07462	8.444	15.9718	2.13438e-38	6.14852e-37	76.5616	1.10079	9.10244	9.07956	5.52686e-17	8.22719e-16	27.8471	0.973831	8.31139	10.3805	7.43703e-22	4.46222e-20	38.9134
620	CELF2	2.39561	10.7448	15.9467	2.56568e-38	7.36926e-37	76.3782	1.36323	11.4399	10.3321	9.53775e-21	2.12966e-19	36.4006	1.03238	10.544	9.22191	4.68077e-18	1.76749e-16	30.3018
621	FAT3	2.64002	7.49794	15.9435	2.62759e-38	7.53602e-37	76.3545	2.01145	7.90351	11.4266	3.61737e-24	1.28413e-22	44.1887	0.628577	7.013	6.68765	1.06139e-10	1.25443e-09	13.7032
622	ARHGEF15	1.50237	9.36482	15.9425	2.64589e-38	7.57741e-37	76.3476	0.879758	9.78316	9.12471	4.07687e-17	6.17211e-16	28.1471	0.622611	9.22602	8.48789	8.90037e-16	2.4213e-14	25.1448
623	DES	6.31739	12.3607	15.9356	2.78448e-38	7.96263e-37	76.2967	3.99107	13.9132	9.85328	2.75567e-19	5.22295e-18	33.0781	2.32632	11.6259	7.89447	5.11356e-14	1.06632e-12	21.1709
624	REEP2	2.42051	8.04312	15.9272	2.96055e-38	8.44144e-37	76.2356	1.85914	8.40438	13.696	1.70372e-31	1.81112e-29	60.8875	0.561369	7.59075	5.75577	2.07701e-08	1.66638e-07	8.57522
625	AKAP6	2.76695	8.81975	15.9219	3.07829e-38	8.7644e-37	76.1967	2.23536	9.15476	12.4748	1.5925e-27	9.27065e-26	51.8359	0.531597	8.24562	4.90426	1.51802e-06	8.74338e-06	4.43739
626	SALL2	2.45076	8.39488	15.9161	3.21192e-38	9.13157e-37	76.1544	1.74673	8.85669	13.7243	1.37705e-31	1.49639e-29	61.0983	0.704027	8.0071	6.52278	2.81432e-10	3.09548e-09	12.7531
627	GPR146	1.03271	7.20859	15.9154	3.22736e-38	9.16215e-37	76.1496	0.694703	7.43246	10.8149	3.04164e-22	8.27463e-21	39.8059	0.338004	7.06659	7.21618	4.15637e-12	6.41155e-11	16.8661
628	RGS4	2.43264	8.64313	15.9132	3.28061e-38	9.29982e-37	76.1333	1.60779	9.19075	11.1151	3.48428e-23	1.08007e-21	41.9484	0.824851	8.32348	7.36816	1.58723e-12	2.6355e-11	17.8074
629	BCHE	2.62517	7.36633	15.9106	3.3454e-38	9.46977e-37	76.1138	1.95933	7.7985	12.1485	1.79225e-26	8.98623e-25	49.44	0.665838	6.90524	7.07605	9.97627e-12	1.42539e-10	16.0106
630	TCEAL5	0.984529	6.08636	15.9055	3.47165e-38	9.81293e-37	76.0769	0.744647	6.24148	13.7619	1.03776e-31	1.15333e-29	61.3784	0.239882	5.90835	5.70846	2.67271e-08	2.10291e-07	8.33109
631	SAMD4A	2.06069	10.369	15.9033	3.52862e-38	9.95958e-37	76.0607	1.40439	10.8029	13.2343	5.47245e-30	4.71547e-28	57.4523	0.656295	10.0763	8.0366	1.97033e-14	4.44518e-13	22.1057
632	CYS1	2.65133	8.29943	15.9017	3.56909e-38	1.00593e-36	76.0493	1.65257	8.9669	10.0834	5.51398e-20	1.13173e-18	34.6671	0.998762	8.00269	8.00886	2.37542e-14	5.26721e-13	21.9224
633	EPHA7	3.40361	8.12372	15.8991	3.63963e-38	1.02433e-36	76.0298	2.60391	8.63902	11.9773	6.34935e-26	2.92909e-24	48.1883	0.799694	7.49297	6.09115	3.32497e-09	3.08376e-08	10.3517
634	PLA2G4C	1.82034	8.84369	15.8893	3.90919e-38	1.09547e-36	75.9586	1.13222	9.30365	9.227	2.04114e-17	3.18887e-16	28.8294	0.688112	8.64119	7.77085	1.16174e-13	2.28837e-12	20.3668
635	ZNF677	1.72366	8.01638	15.8868	3.98415e-38	1.11488e-36	75.9397	1.02381	8.48609	10.7332	5.46885e-22	1.43585e-20	39.226	0.699846	7.84963	8.36649	2.06844e-15	5.38014e-14	24.3169
636	FNBP1	2.34582	11.5492	15.8622	4.77019e-38	1.33103e-36	75.7603	1.41435	12.1736	11.0836	4.37881e-23	1.33827e-21	41.7224	0.931473	11.3115	8.9257	4.00831e-17	1.36115e-15	28.1904
637	CACNA1C	2.80584	10.1713	15.8568	4.96413e-38	1.38317e-36	75.7206	1.93968	10.7426	12.1255	2.12434e-26	1.05195e-24	49.2718	0.86616	9.7585	7.03985	1.24852e-11	1.75061e-10	15.7915
638	TRO	1.46204	7.98653	15.8307	6.01219e-38	1.67043e-36	75.5297	0.831359	8.41119	9.24374	1.82209e-17	2.86036e-16	28.9414	0.630685	7.86429	8.39706	1.67387e-15	4.41847e-14	24.5247
639	NRXN3	3.23429	8.8937	15.8212	6.44783e-38	1.78893e-36	75.46	2.36236	9.46266	12.0154	4.79468e-26	2.25442e-24	48.4662	0.871923	8.35233	6.43522	4.69065e-10	4.95673e-09	12.2557
640	THSD7B	1.71004	6.92069	15.8113	6.93202e-38	1.92054e-36	75.3879	1.01343	7.38832	7.59493	8.06016e-13	7.43664e-12	18.4111	0.696611	6.75645	7.39361	1.34907e-12	2.26894e-11	17.9664
641	LYVE1	2.24491	8.25887	15.7983	7.63052e-38	2.10809e-36	75.2922	1.425	8.80579	8.75264	4.90349e-16	6.50694e-15	25.6954	0.819905	7.99428	8.40342	1.60167e-15	4.23933e-14	24.568
642	CMA1	1.33428	6.22061	15.798	7.64482e-38	2.10907e-36	75.2904	0.940594	6.47939	9.24579	1.79686e-17	2.82755e-16	28.9552	0.393685	6.01487	7.35225	1.75656e-12	2.89456e-11	17.7082
643	PRDM6	1.6827	7.61698	15.7931	7.92228e-38	2.18253e-36	75.2548	0.769607	8.23827	7.50552	1.39459e-12	1.25245e-11	17.8729	0.913094	7.57322	12.3926	6.56858e-29	1.41049e-26	54.9327
644	CLEC1A	1.09736	7.72187	15.7873	8.26801e-38	2.27458e-36	75.2123	0.544983	8.09654	7.25045	6.52794e-12	5.39901e-11	16.3588	0.55238	7.67103	9.61622	2.53097e-19	1.11249e-17	33.1721
645	GALNT17	1.68593	7.56309	15.7746	9.08113e-38	2.49126e-36	75.1188	0.85827	8.12385	7.7554	2.98588e-13	2.88413e-12	19.3864	0.827662	7.47411	9.71681	1.19019e-19	5.40144e-18	33.9147
646	WNT9A	2.38162	8.18712	15.7728	9.19953e-38	2.52021e-36	75.1059	1.70979	8.62717	11.8074	2.22e-25	9.39896e-24	46.9497	0.671825	7.80389	6.13498	2.60226e-09	2.46234e-08	10.5897
647	CRTAP	1.18217	13.296	15.7552	1.04728e-37	2.861e-36	74.9767	0.914199	13.468	12.5356	1.01311e-27	6.02325e-26	52.2836	0.267972	13.0718	4.56469	7.22781e-06	3.62131e-05	2.94436
648	AGTR1	2.56999	7.22095	15.7486	1.09907e-37	2.99411e-36	74.9286	2.05061	7.55025	13.1166	1.32181e-29	1.05529e-27	56.5792	0.519381	6.70096	4.92698	1.36326e-06	7.92433e-06	4.54054
649	FBXO32	2.58237	11.7672	15.7326	1.23619e-37	3.35832e-36	74.8115	1.72061	12.3387	11.253	1.28144e-23	4.2197e-22	42.9376	0.861759	11.4207	7.85323	6.73011e-14	1.37844e-12	20.9017
650	ST8SIA1	1.56108	7.95872	15.7236	1.32092e-37	3.57857e-36	74.7454	0.971357	8.3529	9.70654	7.6333e-19	1.37992e-17	32.0722	0.589728	7.78486	7.95554	3.39874e-14	7.28141e-13	21.5712
651	WBP1L	0.991668	11.6816	15.7222	1.33397e-37	3.6089e-36	74.7357	0.549855	11.9796	9.57421	1.90315e-18	3.32076e-17	31.1704	0.441813	11.606	9.15401	7.68405e-18	2.83051e-16	29.8143
652	PTN	2.31606	8.7413	15.7179	1.37713e-37	3.72054e-36	74.7039	1.36737	9.37833	8.94456	1.36737e-16	1.94091e-15	26.954	0.948684	8.52155	8.73953	1.51464e-16	4.67731e-15	26.884
653	GRASP	1.57471	9.1127	15.6989	1.5837e-37	4.26095e-36	74.5647	0.973246	9.51498	12.0305	4.28986e-26	2.0416e-24	48.5763	0.60146	8.94074	8.55271	5.65673e-16	1.58291e-14	25.5898
654	RGS9	1.60671	7.35426	15.6917	1.66918e-37	4.47862e-36	74.5123	0.957591	7.78981	8.39779	5.02117e-15	5.99232e-14	23.4043	0.649123	7.19715	8.22798	5.36529e-15	1.32507e-13	23.3816
655	CMTM5	1.03885	6.0475	15.6737	1.90559e-37	5.10594e-36	74.3803	0.816115	6.18966	11.9619	7.11793e-26	3.26823e-24	48.0752	0.222731	5.84393	6.80707	5.18135e-11	6.4883e-10	14.4025
656	MAGEH1	1.65361	9.00773	15.6712	1.94137e-37	5.18759e-36	74.3618	0.89102	9.52292	11.1821	2.14453e-23	6.91055e-22	42.4283	0.762594	8.89498	9.73905	1.0068e-19	4.59045e-18	34.0795
657	RASD2	1.97392	8.89239	15.6539	2.20459e-37	5.8669e-36	74.2351	1.42623	9.25063	11.3066	8.6724e-24	2.91464e-22	43.3238	0.547683	8.57003	6.47078	3.81398e-10	4.08551e-09	12.4571
658	JAZF1	1.452	9.77702	15.6529	2.22051e-37	5.90124e-36	74.2279	0.806092	10.2126	10.2731	1.44867e-20	3.16958e-19	35.9876	0.645907	9.66574	9.81766	5.56347e-20	2.62854e-18	34.6634
659	ADARB1	1.59067	10.333	15.6488	2.28792e-37	6.07215e-36	74.1981	1.14105	10.6275	11.5948	1.05756e-24	4.1025e-23	45.4052	0.449616	10.0775	6.81547	4.92473e-11	6.18675e-10	14.452
660	PECAM1	1.70371	12.9802	15.6391	2.45648e-37	6.50187e-36	74.1273	0.813447	13.585	8.64692	9.8539e-16	1.25647e-14	25.0078	0.890263	12.9182	10.739	4.49323e-23	3.4876e-21	41.6792
661	F13A1	2.97226	9.36012	15.5928	3.454e-37	9.10516e-36	73.7877	1.42521	10.411	7.36515	3.27335e-12	2.81932e-11	17.0357	1.54705	9.24876	10.0451	9.86849e-21	5.14741e-19	36.3664
662	RNF217	1.94944	9.26216	15.5891	3.54919e-37	9.33092e-36	73.7606	1.07905	9.84924	10.4324	4.6842e-21	1.09205e-19	37.1032	0.870395	9.11442	9.40617	1.20712e-18	4.94993e-17	31.6349
663	KERA	1.29712	6.29859	15.5634	4.28665e-37	1.12245e-35	73.5726	0.914736	6.54993	9.2832	1.39374e-17	2.21639e-16	29.2058	0.382384	6.09841	7.16274	5.81225e-12	8.72506e-11	16.5384
664	TNN	2.02698	7.39229	15.5605	4.38009e-37	1.14385e-35	73.5511	1.35008	7.84123	8.52495	2.19338e-15	2.71707e-14	24.2197	0.676899	7.12056	6.87251	3.48459e-11	4.49003e-10	14.7895
665	FAM229B	1.63355	8.12575	15.547	4.83735e-37	1.26158e-35	73.4521	1.15007	8.44362	12.5256	1.09174e-27	6.47104e-26	52.2096	0.483481	7.87463	6.37657	6.58592e-10	6.8087e-09	11.9255
666	RARRES2	1.97427	10.9869	15.5383	5.15628e-37	1.3394e-35	73.3885	0.963916	11.6727	8.30137	9.37038e-15	1.08839e-13	22.7902	1.01035	10.904	10.3185	1.20352e-21	7.09064e-20	38.4391
667	SMAD9	2.58676	9.29697	15.5317	5.41094e-37	1.40183e-35	73.3405	1.7761	9.83224	11.7474	3.45132e-25	1.42422e-23	46.5131	0.810667	8.92265	6.31649	9.30226e-10	9.42269e-09	11.5896
668	CTSO	1.55856	10.8054	15.531	5.44125e-37	1.40781e-35	73.3349	0.711847	11.3816	8.6088	1.26609e-15	1.59361e-14	24.7609	0.846715	10.7654	10.7321	4.74676e-23	3.66983e-21	41.6251
669	PRPH2	1.16883	7.06785	15.527	5.60334e-37	1.44593e-35	73.3057	0.752052	7.34545	11.4456	3.14869e-24	1.13214e-22	44.3259	0.416779	6.92485	7.67913	2.12429e-13	4.01848e-12	19.7757
670	SYPL2	1.74015	7.3732	15.5183	5.97149e-37	1.5389e-35	73.2423	1.20409	7.72671	11.0135	7.26754e-23	2.15058e-21	41.2214	0.536055	7.11658	6.60986	1.68509e-10	1.93089e-09	13.2527
671	AMOTL1	2.32097	11.4091	15.5035	6.65782e-37	1.70902e-35	73.1339	1.49021	11.9626	12.6662	3.83038e-28	2.38606e-26	53.2464	0.830751	11.1268	7.74412	1.38581e-13	2.69984e-12	20.194
672	TSPAN9	1.42493	10.7766	15.4949	7.09278e-37	1.8159e-35	73.0708	0.773249	11.2167	8.7444	5.17832e-16	6.82993e-15	25.6417	0.651679	10.6766	8.67049	2.46963e-16	7.33018e-15	26.4038
673	DMPK	2.27868	11.0559	15.485	7.63021e-37	1.94585e-35	72.9981	1.87804	11.3055	13.3183	2.91297e-30	2.61365e-28	58.0766	0.400645	10.5639	4.52952	8.45263e-06	4.18778e-05	2.79505
674	MMP16	1.56283	8.12585	15.4829	7.7479e-37	1.97329e-35	72.9828	0.934687	8.5472	8.04089	4.96263e-14	5.28123e-13	21.1503	0.62814	7.97135	7.00341	1.56343e-11	2.15661e-10	15.5718
675	FABP4	2.71136	7.58943	15.4815	7.82996e-37	1.9916e-35	72.9723	1.83285	8.17088	9.02965	7.73106e-17	1.13358e-15	27.5162	0.87851	7.212	7.93027	4.02573e-14	8.54049e-13	21.4053
676	F8	1.69472	9.01296	15.4804	7.89243e-37	2.00488e-35	72.9644	1.09218	9.41422	11.0994	3.90463e-23	1.20275e-21	41.8357	0.602538	8.80472	7.68106	2.09758e-13	3.97179e-12	19.7881
677	TMEM130	1.97875	7.47574	15.479	7.97304e-37	2.02273e-35	72.9543	1.22807	7.97763	9.24038	1.86408e-17	2.91925e-16	28.9189	0.750675	7.25701	7.54474	5.10029e-13	9.13568e-12	18.9182
678	DMD	2.86067	10.2406	15.4757	8.17265e-37	2.07069e-35	72.9296	2.1191	10.7229	11.8357	1.80363e-25	7.66935e-24	47.1552	0.741564	9.74643	5.905	9.28028e-09	7.86833e-08	9.35582
679	EBF2	1.58088	7.4907	15.4731	8.32663e-37	2.10425e-35	72.911	1.1194	7.79379	9.15538	3.31442e-17	5.07278e-16	28.3513	0.461475	7.24436	5.62715	4.10747e-08	3.11404e-07	7.91533
680	SCARA5	2.90197	8.08145	15.4658	8.78802e-37	2.21512e-35	72.8573	1.82095	8.80342	8.42204	4.28967e-15	5.1476e-14	23.5593	1.08103	7.75036	7.63272	2.87788e-13	5.35598e-12	19.4784
681	PRG4	1.9785	7.43977	15.4627	8.99129e-37	2.26345e-35	72.8345	1.50054	7.74859	10.2116	2.23568e-20	4.76361e-19	35.5589	0.477958	7.07991	5.8317	1.38124e-08	1.13756e-07	8.97037
682	TLN1	1.55884	15.0449	15.4594	9.21263e-37	2.31618e-35	72.8103	1.26683	15.2283	12.4705	1.64486e-27	9.51879e-26	51.8039	0.292008	14.7176	4.28193	2.47552e-05	0.000111776	1.77267
683	CD99L2	1.4662	11.0058	15.4543	9.56207e-37	2.40095e-35	72.7732	1.13109	11.2211	13.895	3.80822e-32	4.70692e-30	62.371	0.335103	10.7292	5.18376	3.93508e-07	2.52106e-06	5.73471
684	EVC2	1.55267	7.76356	15.4523	9.70582e-37	2.43392e-35	72.7583	0.925757	8.18419	11.909	1.05119e-25	4.65185e-24	47.6894	0.62691	7.61154	8.27081	3.99991e-15	1.00306e-13	23.6698
685	C14orf37	1.36814	8.13698	15.4456	1.01954e-36	2.55343e-35	72.7093	0.775372	8.53619	10.0662	6.21989e-20	1.26598e-18	34.5481	0.592771	8.02392	8.76358	1.27678e-16	3.98943e-15	27.0519
686	ZFHX4	2.57576	8.84714	15.4382	1.07642e-36	2.68556e-35	72.6552	1.61424	9.48938	11.1343	3.03217e-23	9.48948e-22	42.0858	0.961523	8.55432	8.07834	1.48602e-14	3.42767e-13	22.3824
687	SPEG	3.53287	9.68495	15.4266	1.17224e-36	2.92089e-35	72.5703	2.53817	10.3364	11.8532	1.58532e-25	6.84523e-24	47.2829	0.994705	9.1155	6.51684	2.91412e-10	3.19866e-09	12.7192
688	GRIA1	1.24024	6.38357	15.4206	1.22494e-36	3.04832e-35	72.5264	0.900802	6.60535	10.8357	2.61922e-22	7.22318e-21	39.9538	0.339442	6.17861	6.41851	5.1678e-10	5.43453e-09	12.1614
689	FAM212B	1.52553	8.99126	15.4199	1.23128e-36	3.06021e-35	72.5213	1.28474	9.13893	13.196	7.28865e-30	6.09556e-28	57.1685	0.240785	8.64763	3.60173	0.000368158	0.00130385	-0.769761
690	GNB4	1.82226	10.7481	15.4137	1.28878e-36	3.19501e-35	72.4758	0.965167	11.3277	10.179	2.81428e-20	5.94464e-19	35.3315	0.857089	10.6325	9.51553	5.36411e-19	2.27597e-17	32.4329
691	GJC1	2.11067	9.65733	15.4096	1.32825e-36	3.28452e-35	72.4458	1.52726	10.0388	10.8029	3.31659e-22	8.98512e-21	39.7204	0.58341	9.31149	6.29787	1.03479e-09	1.04171e-08	11.486
692	IL17B	0.735947	6.34886	15.4089	1.3356e-36	3.29852e-35	72.4403	0.541644	6.47542	10.8312	2.70594e-22	7.4233e-21	39.9216	0.194303	6.22355	6.0491	4.20139e-09	3.81873e-08	10.1246
693	SH3PXD2B	1.54666	11.8022	15.4007	1.41805e-36	3.49332e-35	72.3806	0.852694	12.2704	8.11291	3.13877e-14	3.40512e-13	21.6008	0.693965	11.6868	8.6513	2.82787e-16	8.35547e-15	26.2707
694	LDLRAD4	1.94583	10.3688	15.3953	1.47614e-36	3.63187e-35	72.3406	1.1677	10.8907	10.8455	2.44073e-22	6.76214e-21	40.0235	0.778139	10.1744	7.88092	5.59714e-14	1.16098e-12	21.0823
695	WISP2	2.13427	7.1852	15.3923	1.50895e-36	3.70792e-35	72.3187	1.46694	7.62576	9.17002	3.00206e-17	4.61638e-16	28.4489	0.66733	6.87558	7.40026	1.29291e-12	2.17824e-11	18.008
696	SLITRK5	2.2393	7.26292	15.3658	1.83447e-36	4.50217e-35	72.1241	1.63414	7.65789	11.3194	7.9027e-24	2.67898e-22	43.4157	0.605155	6.88885	5.80968	1.55539e-08	1.27348e-07	8.85532
697	PCDHB4	1.67026	7.8096	15.3608	1.90285e-36	4.66412e-35	72.0876	1.08197	8.20114	12.5382	9.93618e-28	5.92536e-26	52.3029	0.588293	7.60149	7.5859	3.90446e-13	7.11755e-12	19.1797
698	KANK3	1.4668	8.61936	15.3603	1.90999e-36	4.67578e-35	72.0839	0.888587	9.0068	9.57885	1.84331e-18	3.22785e-17	31.2019	0.578211	8.46849	7.61448	3.24148e-13	5.96458e-12	19.3619
699	VIM	1.71366	14.5746	15.3595	1.92124e-36	4.69744e-35	72.078	0.83011	15.1745	10.5689	1.77106e-21	4.34654e-20	38.0644	0.88355	14.5061	11.0232	4.71682e-24	4.04653e-22	43.9014
700	COL21A1	1.96338	7.6815	15.3402	2.21449e-36	5.40093e-35	71.9365	1.62173	7.89404	13.315	2.98695e-30	2.66779e-28	58.0518	0.341651	7.25569	4.10269	5.2281e-05	0.00022082	1.06441
701	CDON	2.23934	9.32743	15.3304	2.37933e-36	5.79572e-35	71.865	1.86921	9.55601	12.6345	4.85233e-28	2.99406e-26	53.0123	0.370131	8.83166	3.66628	0.000289599	0.00104725	-0.545615
702	WSCD2	2.7827	7.53545	15.3165	2.63515e-36	6.41088e-35	71.7632	1.96627	8.07187	9.90594	1.90912e-19	3.67544e-18	33.4405	0.816427	7.10397	6.38313	6.34113e-10	6.57649e-09	11.9623
703	CCDC184	0.968584	6.928	15.3065	2.83697e-36	6.88474e-35	71.6897	0.501478	7.24423	7.67255	4.99301e-13	4.71575e-12	18.8814	0.467106	6.87254	9.41795	1.10643e-18	4.54658e-17	31.7205
704	ISLR	2.84081	11.5211	15.291	3.18103e-36	7.68161e-35	71.5757	1.32462	12.5521	8.37137	5.95959e-15	7.06911e-14	23.2356	1.51619	11.4341	10.4379	4.76131e-22	3.02343e-20	39.3528
705	CRTAC1	1.97391	6.94263	15.2689	3.74244e-36	9.02617e-35	71.4137	1.36389	7.34501	9.91287	1.81903e-19	3.5228e-18	33.4883	0.610028	6.65255	5.93879	7.71633e-09	6.6607e-08	9.53477
706	PRDM8	2.11921	8.32974	15.2568	4.08946e-36	9.85098e-35	71.3254	1.37645	8.82393	11.6745	5.89636e-25	2.35373e-23	45.9832	0.742764	8.06379	7.88321	5.51228e-14	1.14459e-12	21.0973
707	GDF10	1.7866	6.66223	15.2455	4.44547e-36	1.06954e-34	71.2422	1.35157	6.94353	11.7592	3.16418e-25	1.31404e-23	46.5991	0.435032	6.33905	5.79026	1.72657e-08	1.40131e-07	8.75418
708	ARMCX2	2.05663	9.37883	15.2298	4.99012e-36	1.1991e-34	71.1271	1.10966	10.0185	11.912	1.02789e-25	4.57983e-24	47.7116	0.946977	9.23784	9.71374	1.21796e-19	5.51464e-18	33.8921
709	ZNF582	1.14089	7.00538	15.2273	5.08296e-36	1.21991e-34	71.1087	0.685721	7.31058	10.1391	3.72679e-20	7.78757e-19	35.0541	0.455168	6.89084	8.18221	7.33594e-15	1.77159e-13	23.0747
710	LPAR1	1.99867	9.58812	15.2241	5.20302e-36	1.24719e-34	71.0855	1.02121	10.2503	9.03794	7.3122e-17	1.07377e-15	27.5711	0.977462	9.4807	9.85013	4.35164e-20	2.07354e-18	34.9053
711	PAPLN	2.04324	9.8317	15.2168	5.49071e-36	1.31133e-34	71.0318	1.04185	10.5101	8.12023	2.9955e-14	3.25692e-13	21.6468	1.00139	9.723	9.14237	8.36418e-18	3.05801e-16	29.7309
712	GPC6	2.11244	10.0868	15.2052	5.97953e-36	1.42634e-34	70.9469	0.975455	10.8602	8.09996	3.40872e-14	3.67353e-13	21.5197	1.13699	10.0271	10.7091	5.69038e-23	4.29745e-21	41.4464
713	PRKN	1.63162	7.75875	15.2014	6.1518e-36	1.46564e-34	70.9186	1.247	8.00668	12.75	2.05009e-28	1.34563e-26	53.8652	0.384626	7.45704	5.68762	2.98527e-08	2.31898e-07	8.22406
714	CX3CR1	1.70012	7.59764	15.1996	6.23221e-36	1.48299e-34	70.9056	1.08904	8.00486	8.21499	1.6337e-14	1.82496e-13	22.2432	0.611079	7.39216	7.1799	5.21998e-12	7.89047e-11	16.6434
715	PRKCB	2.57646	9.92473	15.1917	6.60509e-36	1.56601e-34	70.8478	1.45092	10.6831	8.48014	2.93876e-15	3.57476e-14	23.9317	1.12555	9.71662	8.77538	1.174e-16	3.70977e-15	27.1343
716	RASSF2	1.94904	10.4454	15.1846	6.95825e-36	1.64575e-34	70.7959	0.952603	11.1218	8.2496	1.30793e-14	1.48307e-13	22.462	0.996436	10.3631	9.93146	2.34761e-20	1.17741e-18	35.513
717	ZNF853	2.31219	8.85877	15.1832	7.0319e-36	1.66116e-34	70.7854	1.55829	9.35796	13.2226	5.97213e-30	5.05692e-28	57.3658	0.753905	8.53935	6.99154	1.68199e-11	2.30551e-10	15.5005
718	SNX29	1.24749	10.7098	15.1814	7.1237e-36	1.68082e-34	70.7725	0.666394	11.1025	9.09713	4.91007e-17	7.35383e-16	27.9638	0.581092	10.6277	8.80009	9.84609e-17	3.14689e-15	27.3072
719	SCARA3	2.66948	10.0274	15.1491	9.0408e-36	2.12291e-34	70.535	1.5646	10.7697	11.3012	9.02391e-24	3.01723e-22	43.2845	1.10488	9.78004	8.17751	7.57487e-15	1.82469e-13	23.0433
720	GREM1	3.57149	12.9728	15.1489	9.05393e-36	2.12344e-34	70.5336	1.52299	14.3697	8.24106	1.38182e-14	1.55963e-13	22.4079	2.0485	12.9372	11.8238	7.24738e-27	9.51402e-25	50.2912
721	STAT5B	0.974912	11.9448	15.1477	9.13202e-36	2.13919e-34	70.525	0.733118	12.1014	11.5005	2.10803e-24	7.77982e-23	44.7228	0.241794	11.7708	4.98963	1.01134e-06	6.01638e-06	4.82715
722	ITGA1	1.86787	12.6245	15.1318	1.0264e-35	2.39575e-34	70.4086	1.25358	13.0315	10.086	5.41375e-20	1.11466e-18	34.6852	0.614296	12.3692	7.45239	9.25554e-13	1.59085e-11	18.335
723	LRRK2	2.08466	8.96312	15.1057	1.24449e-35	2.89788e-34	70.2167	1.03075	9.67811	7.96244	8.15418e-14	8.42556e-13	20.662	1.05391	8.86889	9.5933	3.00409e-19	1.30578e-17	33.0035
724	TACR1	1.82117	7.02574	15.1043	1.25698e-35	2.92349e-34	70.2067	1.32538	7.34953	12.5511	9.02791e-28	5.40018e-26	52.3977	0.495787	6.72341	6.01397	5.10349e-09	4.57071e-08	9.93583
725	MDGA1	1.75939	8.52239	15.1009	1.28921e-35	2.99489e-34	70.1815	1.0276	9.01418	9.46095	4.14314e-18	6.98018e-17	30.4027	0.731785	8.36121	8.07311	1.53959e-14	3.53454e-13	22.3476
726	2020-03-02	1.22174	10.4991	15.1006	1.29203e-35	2.99788e-34	70.1793	0.772881	10.7986	11.1782	2.20497e-23	7.0869e-22	42.4009	0.448861	10.3565	7.6272	2.98341e-13	5.53132e-12	19.4431
727	CCL14	1.47434	7.12282	15.0765	1.54276e-35	3.57118e-34	70.0026	1.05564	7.39722	10.3992	5.92924e-21	1.36442e-19	36.8703	0.418708	6.88704	5.70664	2.69878e-08	2.12171e-07	8.3217
728	THBD	1.7745	10.9166	15.0738	1.57369e-35	3.63846e-34	69.9829	0.810887	11.5723	7.27393	5.67063e-12	4.71989e-11	16.4968	0.963611	10.8708	10.0866	7.18571e-21	3.86133e-19	36.6789
729	GLRB	1.72525	7.47134	15.0728	1.58557e-35	3.6616e-34	69.9754	1.19193	7.82313	11.6266	8.37397e-25	3.28906e-23	45.6362	0.533316	7.21788	6.80954	5.10458e-11	6.40036e-10	14.417
730	HSPA2	2.3185	9.7352	15.0692	1.62837e-35	3.75307e-34	69.9488	1.62731	10.1899	11.4323	3.47079e-24	1.23659e-22	44.2296	0.691193	9.38137	6.45239	4.24506e-10	4.51861e-09	12.3529
731	MPPED2	1.46394	7.25926	15.0685	1.63599e-35	3.76471e-34	69.9442	1.08741	7.50395	10.6594	9.27647e-22	2.36502e-20	38.7036	0.376523	7.00483	5.62207	4.21862e-08	3.19212e-07	7.8895
732	PDLIM4	2.26789	9.92935	15.0611	1.72869e-35	3.97334e-34	69.8893	1.33827	10.5536	10.9491	1.15753e-22	3.34932e-21	40.7611	0.929624	9.71452	8.28841	3.54423e-15	8.92216e-14	23.7884
733	KIAA1755	1.79818	8.9307	15.0609	1.73097e-35	3.97391e-34	69.888	0.824888	9.59289	7.71162	3.91964e-13	3.74356e-12	19.1191	0.973288	8.88267	10.6871	6.76267e-23	4.99161e-21	41.2762
734	SCARF2	2.10196	10.325	15.0596	1.74793e-35	4.00816e-34	69.8782	1.14204	10.9732	8.64864	9.74324e-16	1.24561e-14	25.0189	0.959921	10.1768	8.73164	1.60189e-16	4.91885e-15	26.829
735	DLG2	1.87723	7.74214	15.0556	1.79935e-35	4.12123e-34	69.8494	1.3961	8.05472	11.1664	2.40184e-23	7.62663e-22	42.3163	0.481132	7.415	5.31224	2.07468e-07	1.39432e-06	6.35136
736	RBFOX2	1.05315	12.3561	15.0487	1.89327e-35	4.33127e-34	69.7987	0.81952	12.5058	12.1869	1.34931e-26	6.78473e-25	49.721	0.23363	12.1538	4.97632	1.07783e-06	6.37891e-06	4.76602
737	RHOQ	1.18042	11.1197	15.0479	1.90494e-35	4.35288e-34	69.7926	0.788739	11.3793	10.8763	1.95592e-22	5.50472e-21	40.2425	0.391683	10.9601	7.15793	5.98967e-12	8.97074e-11	16.509
738	TPM1	2.22314	13.9532	15.0406	2.00929e-35	4.58061e-34	69.7394	1.76742	14.2426	12.3765	3.30738e-27	1.8172e-25	51.1126	0.455715	13.5067	5.89681	9.70374e-09	8.19539e-08	9.31256
739	RAB9B	1.91846	7.60708	15.0296	2.17899e-35	4.95594e-34	69.6587	1.4136	7.93583	11.8032	2.28972e-25	9.65234e-24	46.9191	0.504856	7.27957	6.44253	4.4957e-10	4.76876e-09	12.2971
740	CDH19	2.56171	7.27398	15.0086	2.54389e-35	5.76576e-34	69.5044	1.87509	7.72181	10.7425	5.11518e-22	1.35207e-20	39.2921	0.686624	6.84313	5.97577	6.29945e-09	5.54533e-08	9.73156
741	DUSP1	2.23584	13.0925	15.0044	2.62313e-35	5.92475e-34	69.4739	1.11916	13.8496	7.40312	2.60106e-12	2.27739e-11	17.2613	1.11668	12.9843	10.146	4.55477e-21	2.50257e-19	37.1279
742	SNED1	1.82033	9.92854	15.0039	2.63305e-35	5.9403e-34	69.4701	0.87156	10.573	8.47939	2.95327e-15	3.59017e-14	23.9268	0.948766	9.86102	10.6482	9.18736e-23	6.53472e-21	40.9742
743	FYCO1	1.54895	12.0505	15.0028	2.65506e-35	5.98306e-34	69.4618	1.21256	12.2655	11.5789	1.18776e-24	4.54651e-23	45.2904	0.336383	11.7492	5.01577	8.92066e-07	5.37863e-06	4.94768
744	NCS1	2.51539	10.8566	14.9992	2.72555e-35	6.1278e-34	69.4357	2.05682	11.1437	13.6329	2.73989e-31	2.83557e-29	60.4171	0.458571	10.3219	3.98786	8.32679e-05	0.000338541	0.624903
745	STOM	1.66319	13.0818	14.9957	2.79713e-35	6.28149e-34	69.4099	0.983618	13.5381	11.4556	2.92652e-24	1.06202e-22	44.3983	0.679573	12.9231	8.52669	6.78706e-16	1.87772e-14	25.4109
746	HGF	1.80396	8.77734	14.9902	2.91433e-35	6.53719e-34	69.369	0.95744	9.34969	7.35734	3.43159e-12	2.94524e-11	16.9894	0.846518	8.66189	8.72534	1.67507e-16	5.12745e-15	26.7851
747	SLC8A1	1.97437	9.89901	14.9878	2.96474e-35	6.64265e-34	69.3519	1.16445	10.4429	9.43342	5.00252e-18	8.30639e-17	30.2167	0.809923	9.7123	9.55984	3.8563e-19	1.66144e-17	32.7577
748	AVPR2	1.11849	6.87004	14.9815	3.10656e-35	6.95243e-34	69.3053	0.723805	7.13275	7.72412	3.6268e-13	3.47575e-12	19.1954	0.394686	6.73106	5.71322	2.60605e-08	2.05541e-07	8.35554
749	ADCY2	2.37118	7.87812	14.9783	3.18142e-35	7.10372e-34	69.2816	1.67498	8.33558	13.3904	1.69488e-30	1.55643e-28	58.6128	0.696199	7.51072	6.75228	7.20777e-11	8.80599e-10	14.0805
750	SOBP	2.33117	9.43871	14.9725	3.31837e-35	7.40106e-34	69.2396	1.72888	9.83028	13.8338	6.03561e-32	7.19857e-30	61.915	0.602291	9.03496	5.46509	9.53749e-08	6.80851e-07	7.1012
751	KIAA1614	1.43347	8.29589	14.9714	3.34561e-35	7.45332e-34	69.2315	1.07765	8.52638	12.9626	4.18775e-29	3.05643e-27	55.4375	0.355822	8.04009	5.56358	5.72881e-08	4.2349e-07	7.59365
752	MEIS1	2.19661	10.2164	14.965	3.50899e-35	7.79954e-34	69.184	1.51815	10.6639	12.3855	3.09327e-27	1.70435e-25	51.1788	0.678458	9.89341	6.57173	2.11065e-10	2.36587e-09	13.0333
753	TBXA2R	1.17587	8.18332	14.9642	3.52725e-35	7.83123e-34	69.1788	0.695517	8.50583	7.96352	8.0988e-14	8.37481e-13	20.6687	0.480356	8.07108	7.47428	8.03983e-13	1.39786e-11	18.4728
754	AOX1	2.61518	8.19344	14.9568	3.72602e-35	8.26315e-34	69.1242	1.63331	8.84949	11.5793	1.18425e-24	4.54194e-23	45.2933	0.981861	7.89905	7.73909	1.4325e-13	2.77422e-12	20.1616
755	GLIPR2	1.74042	9.93881	14.9458	4.04158e-35	8.94268e-34	69.0432	0.979889	10.4512	10.5779	1.66183e-21	4.09388e-20	38.1273	0.760532	9.79834	9.0347	1.82707e-17	6.42762e-16	28.9627
756	MXRA8	2.35814	12.0656	14.9428	4.13157e-35	9.13147e-34	69.0213	1.22139	12.8351	9.50985	2.96246e-18	5.0785e-17	30.7337	1.13675	11.9303	9.37294	1.54303e-18	6.19745e-17	31.3933
757	ESR1	1.40234	7.46036	14.9403	4.20856e-35	9.29113e-34	69.0029	0.749161	7.90184	7.62274	6.79163e-13	6.31089e-12	18.5793	0.65318	7.36809	9.45741	8.25994e-19	3.43754e-17	32.0081
758	PDGFRL	1.94662	8.12233	14.9397	4.2255e-35	9.318e-34	68.9989	1.29174	8.55688	9.67799	9.2999e-19	1.66886e-17	31.8772	0.654875	7.86386	6.4433	4.47563e-10	4.75005e-09	12.3014
759	GNG7	2.05283	8.6766	14.9379	4.28438e-35	9.43721e-34	68.9851	1.17482	9.26752	8.39039	5.26814e-15	6.27174e-14	23.357	0.878002	8.50106	8.23922	4.96793e-15	1.23159e-13	23.4571
760	ACTN1	1.6527	14.4678	14.9261	4.6704e-35	1.02759e-33	68.8992	1.33842	14.6656	11.8982	1.13809e-25	5.00246e-24	47.6108	0.314279	14.1232	4.3914	1.54848e-05	7.30544e-05	2.21848
761	DOK5	1.32231	7.43349	14.9008	5.6277e-35	1.23544e-33	68.7134	0.653035	7.88756	7.31881	4.32953e-12	3.65971e-11	16.7614	0.669275	7.37412	10.0796	7.57951e-21	4.06179e-19	36.6263
762	AFAP1	1.2595	11.9454	14.8953	5.86326e-35	1.28427e-33	68.6726	0.781854	12.2647	10.5245	2.43108e-21	5.87786e-20	37.7514	0.477643	11.8061	7.47948	7.77487e-13	1.35661e-11	18.5056
763	CORO2B	1.68734	7.60968	14.8942	5.91141e-35	1.29337e-33	68.6644	1.03045	8.04953	10.2624	1.5622e-20	3.40274e-19	35.913	0.656894	7.43185	8.21208	5.98217e-15	1.46815e-13	23.2748
764	RADIL	1.62385	7.22368	14.8592	7.64675e-35	1.66559e-33	68.408	1.10903	7.56389	11.7233	4.12097e-25	1.69341e-23	46.3377	0.51482	6.99177	6.561	2.24835e-10	2.51157e-09	12.9718
765	NCAM2	1.8615	7.33934	14.8499	8.19035e-35	1.77806e-33	68.3396	1.18568	7.78998	9.71773	7.06403e-19	1.28056e-17	32.1487	0.675817	7.11784	7.36287	1.64167e-12	2.72128e-11	17.7744
766	EPM2A	1.50581	8.6811	14.835	9.13837e-35	1.98167e-33	68.2305	1.31325	8.79493	12.6702	3.71726e-28	2.32299e-26	53.2761	0.192561	8.31856	3.46436	0.00060656	0.00204734	-1.23453
767	TIE1	1.56714	10.3161	14.8044	1.14498e-34	2.47467e-33	68.0059	0.85697	10.7954	8.32152	8.22754e-15	9.6078e-14	22.9182	0.710171	10.2027	8.78885	1.06673e-16	3.39825e-15	27.2285
768	MAGEE1	1.59586	7.60857	14.8037	1.1516e-34	2.48624e-33	68.0002	1.05334	7.96881	11.3876	4.80652e-24	1.68185e-22	43.9075	0.542517	7.3996	6.88175	3.29409e-11	4.26704e-10	14.8444
769	CACNA2D3	1.38654	7.13179	14.7995	1.18745e-34	2.55799e-33	67.9696	0.936987	7.42934	10.6364	1.09357e-21	2.75292e-20	38.541	0.449552	6.93893	6.47156	3.7968e-10	4.07571e-09	12.4615
770	GPM6B	2.04763	8.69643	14.7868	1.3039e-34	2.80575e-33	67.8764	1.60864	8.97662	11.3903	4.71459e-24	1.65561e-22	43.9266	0.438983	8.29516	5.30583	2.14271e-07	1.43581e-06	6.32026
771	PRR34	0.574944	6.58822	14.7759	1.41305e-34	3.03729e-33	67.7963	0.395467	6.7067	9.60303	1.5604e-18	2.74968e-17	31.3664	0.179477	6.50466	5.98938	5.84503e-09	5.17971e-08	9.80419
772	TDRD10	0.991979	6.74362	14.7636	1.54637e-34	3.31655e-33	67.7065	0.631075	6.9843	11.2684	1.14496e-23	3.79584e-22	43.049	0.360904	6.62598	7.61075	3.32118e-13	6.09974e-12	19.3381
773	DUSP26	1.51237	6.78128	14.742	1.81378e-34	3.87027e-33	67.5477	1.06444	7.07581	11.1717	2.3119e-23	7.40112e-22	42.354	0.447932	6.54896	6.3731	6.7191e-10	6.93173e-09	11.906
774	RTL8B	1.83747	9.25786	14.7361	1.89477e-34	4.03722e-33	67.5041	1.17101	9.70223	12.9789	3.70554e-29	2.72483e-27	55.5586	0.666452	9.03889	7.49109	7.21422e-13	1.27012e-11	18.5788
775	RGL1	1.60982	10.1817	14.7293	1.99108e-34	4.23781e-33	67.4548	0.911852	10.6518	9.77007	4.91443e-19	9.04871e-18	32.5069	0.697965	10.0489	8.45125	1.14887e-15	3.09531e-14	24.8941
776	STMN2	2.3266	7.18175	14.7286	2.00188e-34	4.25618e-33	67.4494	1.6714	7.61085	10.4728	3.51378e-21	8.26076e-20	37.3873	0.655204	6.8068	6.60321	1.75277e-10	1.99908e-09	13.2143
777	DKK3	1.73963	11.911	14.7096	2.30237e-34	4.88442e-33	67.3101	0.884003	12.4908	8.51722	2.30703e-15	2.84883e-14	24.17	0.855625	11.82	9.86072	4.01631e-20	1.92546e-18	34.9842
778	C9orf47	1.06855	6.52408	14.6882	2.69699e-34	5.69261e-33	67.1525	0.749238	6.73418	10.3516	8.30701e-21	1.86979e-19	36.5371	0.319315	6.3614	6.72631	8.42336e-11	1.01454e-09	13.9286
779	NRXN1	2.32511	7.17658	14.6881	2.69788e-34	5.69261e-33	67.1521	1.83739	7.48713	12.4217	2.36402e-27	1.33642e-25	51.4449	0.487725	6.71536	5.18742	3.86445e-07	2.47832e-06	5.75214
780	SNRPN	2.03335	9.32974	14.6823	2.8164e-34	5.93629e-33	67.1093	1.00598	10.0267	9.66982	9.84083e-19	1.76109e-17	31.8214	1.02737	9.23752	10.2459	2.11014e-21	1.21395e-19	37.8859
781	TMEM88	1.4111	8.10831	14.6748	2.97621e-34	6.26638e-33	67.0543	0.877517	8.46498	8.6065	1.28538e-15	1.61685e-14	24.746	0.533583	7.95142	6.49758	3.26168e-10	3.53847e-09	12.6094
782	DGKI	1.48674	7.49215	14.663	3.24768e-34	6.83061e-33	66.9674	0.973487	7.8333	8.73009	5.6924e-16	7.4577e-15	25.5484	0.513253	7.30152	7.74069	1.41755e-13	2.75345e-12	20.1718
783	MDFIC	1.67872	10.419	14.6552	3.43902e-34	7.22527e-33	66.9104	0.689458	11.0943	8.23448	1.44149e-14	1.62417e-13	22.3663	0.989262	10.4159	11.4666	1.33276e-25	1.46454e-23	47.4187
784	RNF122	1.32666	9.07689	14.6459	3.68327e-34	7.72184e-33	66.842	0.859586	9.38774	10.7293	5.62509e-22	1.47489e-20	39.1981	0.467069	8.91149	7.20947	4.33546e-12	6.66572e-11	16.8249
785	HEYL	1.9671	10.4386	14.6356	3.97429e-34	8.32302e-33	66.7663	1.06945	11.0448	7.51508	1.31545e-12	1.18682e-11	17.9303	0.897649	10.2996	8.59159	4.30588e-16	1.24223e-14	25.8578
786	MYADM	1.76135	13.7536	14.6343	4.01266e-34	8.39441e-33	66.7567	1.18722	14.1337	10.7996	3.39623e-22	9.18813e-21	39.6969	0.574128	13.5101	6.13938	2.53881e-09	2.4083e-08	10.6137
787	COL15A1	1.93749	13.0401	14.6122	4.71979e-34	9.83164e-33	66.595	1.19797	13.5348	8.67947	7.95191e-16	1.02802e-14	25.2191	0.739528	12.8283	6.77925	6.12829e-11	7.56752e-10	14.2387
788	CC2D2A	1.6927	9.45967	14.6104	4.78299e-34	9.95268e-33	66.5818	1.21751	9.7708	13.3326	2.61656e-30	2.38046e-28	58.1828	0.475195	9.1861	6.22873	1.53382e-09	1.50761e-08	11.1034
789	RBPMS	2.10832	12.2829	14.5996	5.17898e-34	1.07652e-32	66.5026	1.49193	12.6878	12.7849	1.57977e-28	1.06553e-26	54.1232	0.616385	11.9548	6.36411	7.07612e-10	7.27702e-09	11.8556
790	INMT-MINDY4	0.696505	5.84436	14.595	5.36056e-34	1.1117e-32	66.4682	0.518328	5.96009	10.5232	2.45365e-21	5.9178e-20	37.7422	0.178177	5.7228	7.40888	1.22351e-12	2.06844e-11	18.0619
791	ZNF354C	1.3966	7.83919	14.5928	5.44557e-34	1.12715e-32	66.4526	0.764135	8.26609	8.84418	2.67086e-16	3.66611e-15	26.2941	0.632466	7.73796	8.58524	4.50226e-16	1.29308e-14	25.814
792	SDC2	1.7625	11.2758	14.5887	5.61425e-34	1.15947e-32	66.4222	0.944063	11.8289	10.2621	1.56525e-20	3.40559e-19	35.9111	0.818439	11.1586	9.22091	4.71524e-18	1.77707e-16	30.2945
793	MMP23B	1.13665	6.90832	14.5886	5.61952e-34	1.15947e-32	66.4212	0.660286	7.22859	7.98473	7.08318e-14	7.39312e-13	20.8004	0.476365	6.80606	8.21576	5.83316e-15	1.43518e-13	23.2996
794	USHBP1	0.94481	7.57651	14.5835	5.83327e-34	1.20231e-32	66.3841	0.590415	7.81329	8.47649	3.0096e-15	3.65411e-14	23.9082	0.354395	7.46998	6.75801	6.96403e-11	8.54022e-10	14.1141
795	PCDHGA2	1.24891	7.37542	14.581	5.94111e-34	1.22324e-32	66.3658	1	7.53298	13.5475	5.20684e-31	5.14373e-29	59.7813	0.24891	7.12092	3.89271	0.000121465	0.000474222	0.269281
796	KIT	2.25846	9.27734	14.5601	6.93197e-34	1.42127e-32	66.2122	1.1328	10.0405	7.51573	1.31018e-12	1.18316e-11	17.9342	1.12566	9.16691	9.01006	2.18313e-17	7.62535e-16	28.7876
797	ATOH8	2.0634	8.14391	14.5591	6.98432e-34	1.43051e-32	66.2047	1.4772	8.52808	12.2927	6.15757e-27	3.22038e-25	50.4974	0.586195	7.81402	5.73303	2.3452e-08	1.86624e-07	8.45763
798	ANKS1B	1.7138	7.10882	14.5582	7.02647e-34	1.43763e-32	66.1987	1.37157	7.3255	12.3222	4.94976e-27	2.62377e-25	50.7135	0.342231	6.75993	4.85332	1.92931e-06	1.08534e-05	4.20752
799	CLIP4	2.06425	9.56018	14.5448	7.75539e-34	1.58016e-32	66.1004	1.21487	10.1307	10.4272	4.85971e-21	1.13027e-19	37.0668	0.849383	9.36632	8.12862	1.05668e-14	2.4932e-13	22.7168
800	GXYLT2	2.10373	8.76073	14.5283	8.75979e-34	1.7811e-32	65.9791	1.16644	9.39286	8.69334	7.25683e-16	9.43147e-15	25.3092	0.937288	8.60026	8.41573	1.4705e-15	3.91332e-14	24.6518
801	MAP7D1	1.31251	12.6736	14.5214	9.22121e-34	1.87297e-32	65.9279	0.899594	12.9463	10.4751	3.45589e-21	8.13444e-20	37.4037	0.412917	12.4845	6.36149	7.18386e-10	7.38006e-09	11.8409
802	FAM20C	1.82758	11.3549	14.5205	9.28086e-34	1.88313e-32	65.9215	0.861807	12.0113	8.46482	3.24734e-15	3.933e-14	23.8334	0.96577	11.2939	9.87438	3.62114e-20	1.74457e-18	35.0862
803	ADHFE1	1.66019	7.32833	14.5148	9.67783e-34	1.96164e-32	65.8798	1.05822	7.7297	8.76021	4.66371e-16	6.23528e-15	25.7448	0.60197	7.13039	8.06921	1.58081e-14	3.61221e-13	22.3217
804	RFTN2	1.06111	8.38003	14.5124	9.84707e-34	1.99182e-32	65.8625	0.638662	8.66325	9.35276	8.67953e-18	1.40889e-16	29.673	0.422449	8.27303	7.34327	1.85998e-12	3.03683e-11	17.6523
805	MEIS3	1.52993	8.75913	14.5026	1.05895e-33	2.13978e-32	65.7901	0.717063	9.31175	7.53016	1.19946e-12	1.08819e-11	18.0209	0.812863	8.71038	10.4025	6.26917e-22	3.85613e-20	39.0817
806	NLGN3	1.40053	7.83556	14.498	1.09537e-33	2.2111e-32	65.7564	1.0615	8.05465	11.3162	8.08753e-24	2.73216e-22	43.3928	0.339024	7.58118	4.95363	1.20109e-06	7.05293e-06	4.66208
807	CAP2	2.44034	9.416	14.4912	1.15188e-33	2.32275e-32	65.7064	1.79481	9.83655	11.7551	3.26152e-25	1.3516e-23	46.5691	0.645531	9.00113	6.5156	2.93535e-10	3.21835e-09	12.7121
808	LTBP4	1.76408	13.5131	14.4823	1.22983e-33	2.47738e-32	65.6411	1.1154	13.946	9.44426	4.64497e-18	7.7588e-17	30.2898	0.648682	13.3075	7.1078	8.18962e-12	1.19633e-10	16.2034
809	KCNIP1	1.23099	6.60424	14.4772	1.27689e-33	2.56689e-32	65.6037	0.84218	6.86111	9.76997	4.91758e-19	9.04871e-18	32.5063	0.388808	6.42768	6.14313	2.48594e-09	2.36503e-08	10.6342
810	CSPG4	2.35234	11.4274	14.4752	1.29555e-33	2.60173e-32	65.5893	1.759	11.8124	10.9241	1.38596e-22	3.98082e-21	40.5831	0.593343	11.0126	5.38664	1.42428e-07	9.81637e-07	6.71413
811	PTX3	1.31335	6.9724	14.4748	1.29947e-33	2.60694e-32	65.5863	0.918564	7.23227	8.34087	7.26057e-15	8.53466e-14	23.0413	0.394784	6.77365	5.68519	3.02399e-08	2.3444e-07	8.21158
812	SMIM10	1.65021	8.08693	14.4742	1.30481e-33	2.61496e-32	65.5822	1.08522	8.46227	11.7028	4.79148e-25	1.94443e-23	46.1885	0.564992	7.87291	6.69844	9.95129e-11	1.18183e-09	13.766
813	PIP5K1C	1.18875	12.4702	14.4724	1.32304e-33	2.64879e-32	65.5684	0.917896	12.6442	11.574	1.23107e-24	4.67567e-23	45.2549	0.270855	12.2456	5.18859	3.84221e-07	2.46648e-06	5.7577
814	CTNNA3	2.77719	7.43778	14.4659	1.38754e-33	2.77225e-32	65.5209	2.38027	7.67729	12.345	4.17747e-27	2.24482e-25	50.8814	0.396921	6.79077	3.63447	0.0003261	0.00116673	-0.656528
815	NUMBL	1.22757	10.6274	14.4432	1.64021e-33	3.27039e-32	65.3543	0.839557	10.8837	11.3911	4.68509e-24	1.64821e-22	43.9328	0.388018	10.4514	5.93314	7.95856e-09	6.84261e-08	9.5048
816	PTGER1	1.81249	7.52164	14.4389	1.6926e-33	3.36799e-32	65.323	1.01791	8.0571	7.17008	1.05478e-11	8.51134e-11	15.8884	0.794581	7.37668	8.0752	1.51798e-14	3.48902e-13	22.3615
817	ZNF781	1.06525	6.86972	14.4377	1.70799e-33	3.39515e-32	65.314	0.819161	7.02803	11.499	2.13138e-24	7.85118e-23	44.7119	0.246093	6.67014	5.3049	2.1527e-07	1.44152e-06	6.31578
818	HDGFL3	2.02811	10.051	14.4318	1.78451e-33	3.54365e-32	65.2703	1.21942	10.5933	11.7542	3.28282e-25	1.35755e-23	46.5626	0.808683	9.8472	7.85228	6.7727e-14	1.38571e-12	20.8955
819	NPAS3	1.52486	7.14127	14.4286	1.82596e-33	3.62228e-32	65.2475	1.03078	7.46828	11.3039	8.84943e-24	2.96395e-22	43.3038	0.494087	6.92901	6.87217	3.49179e-11	4.49501e-10	14.7875
820	TRPC4	1.69496	7.4141	14.4259	1.86347e-33	3.69295e-32	65.2272	1.25201	7.70237	9.95816	1.32577e-19	2.61149e-18	33.8006	0.442953	7.12315	7.10904	8.1268e-12	1.18804e-10	16.2109
821	RNF165	1.44442	6.96286	14.4087	2.11441e-33	4.18601e-32	65.1014	1.03842	7.22871	10.2524	1.67676e-20	3.63204e-19	35.8431	0.406	6.72969	5.29403	2.27345e-07	1.51563e-06	6.26317
822	MRC2	1.90583	11.9506	14.4031	2.20398e-33	4.35894e-32	65.0601	0.936065	12.6087	7.80651	2.17112e-13	2.12654e-12	19.6995	0.969765	11.8677	9.94076	2.18731e-20	1.10267e-18	35.5826
823	LTBP3	1.91073	12.6796	14.3977	2.29328e-33	4.53097e-32	65.0205	1.1301	13.2038	11.8556	1.55715e-25	6.73847e-24	47.3006	0.780624	12.4973	8.0542	1.74958e-14	3.9737e-13	22.2223
824	BEX4	2.15238	9.203	14.3904	2.41971e-33	4.77593e-32	64.9671	1.2049	9.84162	10.4918	3.06996e-21	7.31406e-20	37.5208	0.947482	9.03287	8.88195	5.48629e-17	1.82503e-15	27.8819
825	ANKRD35	1.80888	7.73089	14.3841	2.53551e-33	4.99443e-32	64.9205	1.20196	8.13354	10.0239	8.36607e-20	1.68181e-18	34.2553	0.606921	7.48987	6.19691	1.83645e-09	1.788e-08	10.9284
826	ZCCHC18	0.729923	6.568	14.3765	2.68198e-33	5.27762e-32	64.8646	0.407166	6.7856	7.19934	8.86023e-12	7.22711e-11	16.0593	0.322758	6.51105	7.75264	1.31016e-13	2.56268e-12	20.249
827	RGMB	1.72038	10.2868	14.3749	2.71373e-33	5.33472e-32	64.8528	1.38821	10.4963	12.0875	2.81469e-26	1.37295e-24	48.9933	0.332167	9.93072	4.21456	3.28849e-05	0.000144383	1.50332
828	CHRD	1.94511	8.79469	14.3708	2.79707e-33	5.49304e-32	64.8227	1.16654	9.31682	12.2406	9.06532e-27	4.66626e-25	50.1146	0.778568	8.60073	7.85639	6.59016e-14	1.35119e-12	20.9223
829	FKBP7	1.2227	9.48941	14.3657	2.9048e-33	5.69318e-32	64.7851	0.768255	9.79288	9.41045	5.85393e-18	9.63018e-17	30.0616	0.454448	9.34938	6.69247	1.03129e-10	1.22181e-09	13.7312
830	HMCN2	2.44996	9.37691	14.3556	3.12829e-33	6.11282e-32	64.7113	1.70074	9.87073	9.7539	5.49781e-19	1.00408e-17	32.3962	0.749219	9.01278	5.4738	9.11943e-08	6.52914e-07	7.14448
831	RBM24	1.93958	7.28062	14.3437	3.41462e-33	6.65903e-32	64.624	1.53464	7.53832	11.9943	5.60446e-26	2.6163e-24	48.3118	0.40494	6.89489	5.0721	6.7955e-07	4.17331e-06	5.20916
832	CRISPLD1	1.97568	8.75521	14.3393	3.52618e-33	6.86974e-32	64.592	1.14333	9.31497	7.59974	7.82511e-13	7.23e-12	18.4402	0.832355	8.57972	7.23349	3.72744e-12	5.79101e-11	16.9726
833	NATD1	1.33237	9.80197	14.3357	3.62315e-33	7.04044e-32	64.565	0.809993	10.1519	10.8502	2.35994e-22	6.55688e-21	40.0568	0.522372	9.66345	7.30084	2.43524e-12	3.92043e-11	17.3887
834	TCF7L1	1.82659	9.62782	14.3356	3.6246e-33	7.04044e-32	64.5646	1.2448	10.0124	11.5311	1.68524e-24	6.31482e-23	44.9443	0.581788	9.36835	6.30603	9.87606e-10	9.96779e-09	11.5314
835	NUDT11	1.19923	6.83806	14.3314	3.73857e-33	7.24742e-32	64.5338	0.710619	7.16606	8.51002	2.41816e-15	2.97854e-14	24.1237	0.488615	6.72293	7.41745	1.15823e-12	1.96317e-11	18.1156
836	MEF2A	1.15042	11.8731	14.3201	4.06409e-33	7.87065e-32	64.4506	0.757611	12.134	10.0359	7.69051e-20	1.55239e-18	34.3385	0.392805	11.7234	7.19849	4.64533e-12	7.09864e-11	16.7574
837	MKX	2.04622	7.71249	14.3198	4.07287e-33	7.87985e-32	64.4485	1.60952	7.99108	11.0901	4.17748e-23	1.28074e-21	41.7689	0.436696	7.31047	4.16996	3.96088e-05	0.000170875	1.32707
838	KCNA1	2.29194	6.58565	14.3081	4.43805e-33	8.56943e-32	64.3629	1.97032	6.7791	11.7069	4.64617e-25	1.89331e-23	46.219	0.321621	6.04861	4.60318	6.08316e-06	3.09297e-05	3.10892
839	CNR1	2.57245	7.69726	14.29	5.0717e-33	9.76402e-32	64.23	1.68807	8.28493	9.50002	3.16931e-18	5.41412e-17	30.6671	0.884382	7.36551	6.72757	8.36001e-11	1.00753e-09	13.9359
840	NCAM1	2.91275	8.80685	14.2892	5.10244e-33	9.81354e-32	64.224	2.22164	9.25261	12.7747	1.70496e-28	1.14601e-26	54.0477	0.691113	8.27056	5.40367	1.30602e-07	9.06523e-07	6.79776
841	PKD1	1.65991	12.4634	14.279	5.50001e-33	1.05678e-31	64.1493	1.30563	12.6894	11.1687	2.36292e-23	7.54838e-22	42.3324	0.354274	12.1373	4.41423	1.40251e-05	6.68124e-05	2.31268
842	GABARAPL1	1.6132	10.7618	14.2634	6.16981e-33	1.18431e-31	64.0348	0.849454	11.2784	9.00648	9.03198e-17	1.31321e-15	27.3628	0.763749	10.6621	9.14821	8.01564e-18	2.9471e-16	29.7727
843	DIRC3	0.909742	6.39412	14.2608	6.29218e-33	1.20662e-31	64.0153	0.685499	6.53929	11.5654	1.31156e-24	4.96211e-23	45.1923	0.224243	6.23097	5.58817	5.03862e-08	3.75736e-07	7.71775
844	PLA2G5	1.55688	7.06295	14.2573	6.45326e-33	1.2363e-31	63.9901	1.02559	7.41582	8.2544	1.26817e-14	1.44301e-13	22.4924	0.531287	6.86013	7.41026	1.2128e-12	2.05389e-11	18.0705
845	NLGN1	1.99012	7.12752	14.2518	6.72105e-33	1.28508e-31	63.9496	1.35907	7.54455	11.5381	1.60199e-24	6.0144e-23	44.9944	0.631054	6.84336	6.52272	2.81537e-10	3.09548e-09	12.7527
846	PBXIP1	1.41171	12.3813	14.2394	7.36501e-33	1.40546e-31	63.8585	0.900124	12.7224	10.1005	4.88716e-20	1.00943e-18	34.7863	0.511589	12.2128	6.98653	1.73467e-11	2.37108e-10	15.4703
847	SLITRK3	1.56583	6.37417	14.2351	7.60259e-33	1.44938e-31	63.8268	1.19763	6.61145	10.3253	1.00128e-20	2.22811e-19	36.3525	0.368207	6.08416	5.93328	7.95278e-09	6.84065e-08	9.5055
848	PCOLCE	1.86613	11.345	14.2316	7.79868e-33	1.48532e-31	63.8015	0.882328	12.0136	7.14384	1.23285e-11	9.87496e-11	15.7356	0.983803	11.2815	9.84997	4.35697e-20	2.07354e-18	34.9041
849	PEA15	1.01751	13.2853	14.2287	7.96887e-33	1.51626e-31	63.78	0.673572	13.5136	10.01	9.22081e-20	1.84984e-18	34.1593	0.34394	13.151	6.16581	2.18849e-09	2.09838e-08	10.758
850	ARHGEF26	2.53173	9.14859	14.2262	8.11401e-33	1.54088e-31	63.762	1.96466	9.51223	11.6114	9.36669e-25	3.65694e-23	45.5253	0.567071	8.66504	4.82083	2.24573e-06	1.2472e-05	4.06199
851	SPART	2.05403	10.1376	14.2214	8.41057e-33	1.59564e-31	63.7263	1.14876	10.7478	11.0637	5.05702e-23	1.52647e-21	41.58	0.905277	9.97583	8.68389	2.24647e-16	6.7188e-15	26.4968
852	RCBTB2	1.17893	9.40661	14.2204	8.4731e-33	1.60595e-31	63.7189	0.641006	9.76982	9.91351	1.81094e-19	3.51061e-18	33.4927	0.537928	9.32324	8.73218	1.59571e-16	4.90757e-15	26.8328
853	ARSB	1.21071	10.2243	14.212	9.01321e-33	1.70337e-31	63.6573	0.709019	10.5614	8.9619	1.2176e-16	1.73968e-15	27.0684	0.501692	10.1124	7.48509	7.49876e-13	1.31312e-11	18.5409
854	GNAL	1.8352	8.95098	14.1865	1.08712e-32	2.05251e-31	63.4707	1.20796	9.36763	10.1168	4.35866e-20	9.04088e-19	34.8994	0.627243	8.7124	6.69327	1.02637e-10	1.21671e-09	13.7359
855	NR2F2	1.4759	12.525	14.1849	1.10005e-32	2.07492e-31	63.4589	0.970643	12.8607	9.24068	1.8603e-17	2.91566e-16	28.9209	0.505254	12.3336	6.05054	4.16783e-09	3.79176e-08	10.1324
856	TNC	2.84856	12.75	14.1785	1.15377e-32	2.17207e-31	63.4114	1.71728	13.5083	8.24756	1.32527e-14	1.50013e-13	22.4491	1.13128	12.4613	7.83325	7.68538e-14	1.5594e-12	20.7716
857	SFRP2	4.31116	11.2642	14.1747	1.18628e-32	2.22897e-31	63.3837	2.11696	12.7532	7.94626	9.03082e-14	9.28721e-13	20.5616	2.1942	11.077	9.05598	1.56623e-17	5.5499e-16	29.1141
858	ITIH3	1.37728	6.99545	14.1743	1.18953e-32	2.23294e-31	63.381	0.809039	7.37716	7.92323	1.04414e-13	1.06594e-12	20.4189	0.568237	6.86689	7.79327	1.00176e-13	2.00147e-12	20.5119
859	NR4A3	2.35049	9.48699	14.1718	1.21211e-32	2.27315e-31	63.3623	1.34706	10.1623	7.557	1.01752e-12	9.29163e-12	18.1823	1.00343	9.28502	8.26931	4.04138e-15	1.01216e-13	23.6596
860	ARL4D	2.06572	7.87701	14.1693	1.23434e-32	2.31261e-31	63.3442	1.49031	8.25351	10.065	6.27405e-20	1.27568e-18	34.5396	0.575412	7.54082	5.28114	2.42517e-07	1.61074e-06	6.2009
861	FGF14	1.78631	7.32597	14.1553	1.36885e-32	2.55729e-31	63.2412	1.18214	7.72701	11.2587	1.22885e-23	4.05333e-22	42.9791	0.604161	7.09045	6.66799	1.19333e-10	1.39937e-09	13.589
862	DACT1	2.04527	9.61037	14.1504	1.41849e-32	2.64749e-31	63.2057	0.954055	10.3524	8.27542	1.10768e-14	1.27224e-13	22.6255	1.09121	9.54755	10.3895	6.93426e-22	4.1992e-20	38.9823
863	CACNA2D1	2.27188	9.76719	14.1485	1.43874e-32	2.68273e-31	63.1916	1.37248	10.37	9.88656	2.18541e-19	4.18265e-18	33.3071	0.899405	9.53549	7.75356	1.30219e-13	2.54964e-12	20.255
864	LPP	1.92865	14.5929	14.1446	1.48084e-32	2.75859e-31	63.1629	1.4854	14.8779	10.487	3.1753e-21	7.53748e-20	37.4874	0.443257	14.2304	5.40067	1.32611e-07	9.19163e-07	6.78303
865	APOD	3.94181	10.977	14.1387	1.5467e-32	2.8758e-31	63.1195	2.18976	12.1585	9.10117	4.77843e-17	7.16764e-16	27.9906	1.75205	10.6741	7.95328	3.45063e-14	7.3845e-13	21.5564
866	RTL3	1.07577	6.17603	14.136	1.57738e-32	2.93006e-31	63.1	0.885756	6.29448	12.8067	1.34238e-28	9.18078e-27	54.2844	0.190012	5.94418	4.27133	2.58925e-05	0.000116481	1.73004
867	THBS3	1.1332	10.2463	14.128	1.67328e-32	3.10525e-31	63.0412	0.760829	10.493	9.70128	7.91593e-19	1.42969e-17	32.0363	0.372369	10.0913	5.85267	1.23317e-08	1.02337e-07	9.08025
868	CTIF	1.23338	10.9111	14.1202	1.77194e-32	3.28523e-31	62.9841	0.848107	11.1654	9.96659	1.24983e-19	2.47185e-18	33.8589	0.385274	10.732	5.62003	4.26393e-08	3.22266e-07	7.87917
869	IL3RA	1.15973	9.08252	14.12	1.77535e-32	3.28844e-31	62.9822	0.687935	9.39921	8.81554	3.23111e-16	4.40422e-15	26.1064	0.471799	8.97081	7.28494	2.69328e-12	4.28646e-11	17.2903
870	ID4	2.00754	9.30953	14.1158	1.83022e-32	3.38686e-31	62.9519	1.02228	9.97707	8.64827	9.76696e-16	1.24701e-14	25.0165	0.985263	9.20344	8.92459	4.04037e-17	1.36967e-15	28.1825
871	CHRNA3	2.65823	7.73405	14.1064	1.96133e-32	3.61921e-31	62.883	2.20038	8.01847	10.272	1.45918e-20	3.18544e-19	35.9804	0.457841	7.1551	4.03803	6.80353e-05	0.00028105	0.815539
872	KL	1.59245	7.67707	14.1036	2.00252e-32	3.69173e-31	62.8623	1.06109	8.02946	9.68877	8.63192e-19	1.55184e-17	31.9508	0.531353	7.46336	6.32606	8.80561e-10	8.94741e-09	11.6429
873	MID2	1.8613	8.81475	14.0979	2.08798e-32	3.84204e-31	62.8207	1.15094	9.28985	11.7972	2.39333e-25	1.00674e-23	46.8753	0.710362	8.6112	7.60446	3.46011e-13	6.32521e-12	19.298
874	ZNF843	0.912209	6.94996	14.0976	2.09304e-32	3.84774e-31	62.8183	0.609883	7.15037	11.0563	5.3351e-23	1.60793e-21	41.527	0.302326	6.82648	6.42419	5.00056e-10	5.26998e-09	12.1935
875	RSPO2	2.05363	7.02526	14.0904	2.20756e-32	4.05445e-31	62.7652	1.2526	7.56167	7.83054	1.86822e-13	1.8465e-12	19.8471	0.801026	6.80961	8.22357	5.5296e-15	1.3622e-13	23.352
876	GAP43	1.67713	6.95215	14.0901	2.2122e-32	4.05916e-31	62.7631	1.37806	7.13882	13.0274	2.57803e-29	1.93947e-27	55.9178	0.299064	6.59217	3.80206	0.000172865	0.000653632	-0.0623011
877	KATNAL1	1.56638	9.58242	14.0875	2.25449e-32	4.13288e-31	62.7443	1.11277	9.88016	11.6344	7.91019e-25	3.11314e-23	45.6925	0.45361	9.33646	6.08084	3.5217e-09	3.24926e-08	10.2959
878	PDE5A	1.89169	11.0998	14.0645	2.67046e-32	4.88626e-31	62.5757	1.4616	11.376	11.8171	2.06757e-25	8.7726e-24	47.0201	0.430093	10.7418	4.46506	1.12332e-05	5.45212e-05	2.52401
879	RGS5	2.04639	13.6802	14.0605	2.75157e-32	5.02528e-31	62.5459	1.14919	14.2848	7.64261	6.00809e-13	5.61751e-12	18.6996	0.897204	13.5166	7.74659	1.36349e-13	2.659e-12	20.2099
880	ARID5A	1.14923	10.7681	14.0545	2.87493e-32	5.23591e-31	62.5022	0.661026	11.0965	8.79614	3.67526e-16	4.9784e-15	25.9795	0.488205	10.6681	7.97917	2.90031e-14	6.30335e-13	21.7267
881	A4GALT	1.81866	9.68754	14.0502	2.96884e-32	5.40191e-31	62.4702	1.02357	10.2233	10.636	1.09681e-21	2.75753e-20	38.538	0.795085	9.54094	8.05595	1.72902e-14	3.93252e-13	22.2338
882	STEAP4	2.46059	9.62156	14.0492	2.98899e-32	5.43352e-31	62.4634	1.33375	10.3826	8.29737	9.6155e-15	1.11553e-13	22.7648	1.12683	9.4497	8.19664	6.64795e-15	1.62137e-13	23.1713
883	TTBK2	1.06089	9.89787	14.0441	3.10393e-32	5.63198e-31	62.4259	0.814003	10.0568	11.4162	3.90327e-24	1.38311e-22	44.1134	0.246888	9.70004	4.53256	8.33918e-06	4.13786e-05	2.80793
884	STON1-GTF2A1L	0.88023	6.11603	14.0402	3.19605e-32	5.79376e-31	62.3967	0.648834	6.2667	10.4461	4.24905e-21	9.91784e-20	37.1995	0.231396	5.96564	6.48131	3.58686e-10	3.86764e-09	12.5169
885	PLEKHO2	1.25621	10.7765	14.0162	3.81222e-32	6.89159e-31	62.2212	0.649293	11.1874	8.75661	4.77622e-16	6.36829e-15	25.7213	0.606919	10.7051	8.879	5.60336e-17	1.85451e-15	27.8611
886	MSN	1.49715	13.9106	14.0083	4.04123e-32	7.29211e-31	62.1631	0.701508	14.4515	8.97423	1.1211e-16	1.61359e-15	27.1498	0.795643	13.863	9.75528	8.90924e-20	4.10035e-18	34.1998
887	IL33	2.61299	9.72661	14.0005	4.28077e-32	7.70303e-31	62.1057	1.35698	10.5768	7.42767	2.24108e-12	1.97546e-11	17.4074	1.25601	9.57485	7.80198	9.4562e-14	1.89512e-12	20.5684
888	SHC4	1.22244	7.15314	13.9955	4.44213e-32	7.98604e-31	62.0689	0.797884	7.43545	8.30385	9.22188e-15	1.07241e-13	22.8059	0.424555	6.99772	6.23758	1.45872e-09	1.43813e-08	11.1522
889	HDX	1.2323	7.31745	13.9894	4.64533e-32	8.34369e-31	62.0243	0.749967	7.64051	10.2151	2.18212e-20	4.65455e-19	35.5828	0.482336	7.18891	7.41904	1.14646e-12	1.9449e-11	18.1256
890	CCDC3	1.46846	10.629	13.9888	4.66459e-32	8.37058e-31	62.0202	0.87634	11.0263	7.8397	1.76414e-13	1.74717e-12	19.9035	0.592125	10.4849	6.87197	3.49614e-11	4.49602e-10	14.7863
891	FAM181B	1.12326	6.40177	13.9808	4.94824e-32	8.87145e-31	61.9614	0.768161	6.63639	9.43909	4.81234e-18	8.02466e-17	30.2549	0.355101	6.24083	5.82338	1.4447e-08	1.18732e-07	8.92684
892	DENND2A	1.37974	8.85273	13.9743	5.19255e-32	9.29244e-31	61.9134	0.977351	9.117	9.78898	4.30965e-19	7.9751e-18	32.6366	0.402391	8.63754	5.36925	1.55571e-07	1.06659e-06	6.62897
893	TXNDC15	0.851911	11.116	13.9658	5.52505e-32	9.86941e-31	61.8516	0.534895	11.3277	9.97726	1.16e-19	2.30117e-18	33.9326	0.317016	11.0187	6.72356	8.56286e-11	1.02938e-09	13.9125
894	CHL1	2.18732	8.51289	13.9629	5.64702e-32	1.00781e-30	61.8299	1.31959	9.09453	8.52936	2.13103e-15	2.64151e-14	24.2481	0.867726	8.29074	7.02399	1.377e-11	1.91839e-10	15.6958
895	CDH23	1.63806	8.04302	13.9495	6.22955e-32	1.10873e-30	61.7321	0.925431	8.52306	8.5245	2.19984e-15	2.72162e-14	24.2168	0.712626	7.90918	7.86767	6.11343e-14	1.25856e-12	20.9958
896	CNTN2	1.50393	6.74887	13.9435	6.51456e-32	1.15736e-30	61.6876	1.18331	6.95339	10.8156	3.02626e-22	8.24973e-21	39.811	0.320625	6.45321	4.94241	1.26696e-06	7.40414e-06	4.61084
897	ADRB3	1.47848	6.36708	13.9387	6.74628e-32	1.19743e-30	61.6528	1.21132	6.53413	11.5428	1.54751e-24	5.83223e-23	45.0286	0.267161	6.05155	5.23513	3.05091e-07	1.99651e-06	5.97976
898	FGL2	2.71015	11.0807	13.9369	6.83692e-32	1.21242e-30	61.6395	1.51788	11.8843	8.66262	8.8861e-16	1.142e-14	25.1097	1.19228	10.8661	8.75119	1.39434e-16	4.33597e-15	26.9653
899	ARL10	1.41546	8.89915	13.9168	7.92723e-32	1.40323e-30	61.4921	0.800675	9.31324	8.70347	6.78712e-16	8.85041e-15	25.3751	0.61478	8.78297	7.68733	2.01313e-13	3.82671e-12	19.8283
900	ADCY4	1.27838	9.35294	13.9078	8.4719e-32	1.49829e-30	61.426	0.763936	9.69805	8.07617	3.96616e-14	4.24853e-13	21.3707	0.514445	9.22689	6.94562	2.23002e-11	2.98557e-10	15.2251
901	RILPL1	1.1106	9.06341	13.9016	8.86709e-32	1.56676e-30	61.3806	0.847313	9.23322	11.5907	1.08955e-24	4.20347e-23	45.3758	0.26329	8.85882	4.61095	5.87417e-06	2.99138e-05	3.1423
902	SGCE	2.03467	9.70042	13.8995	9.00153e-32	1.58908e-30	61.3656	1.29998	10.1902	11.8874	1.23198e-25	5.36693e-24	47.5324	0.734687	9.45624	6.86443	3.66008e-11	4.68528e-10	14.7416
903	ITGA5	1.85618	12.7347	13.8801	1.03869e-31	1.82705e-30	61.223	1.14553	13.2101	8.37388	5.8636e-15	6.95947e-14	23.2516	0.710652	12.5329	7.63686	2.80113e-13	5.21811e-12	19.5048
904	ZSCAN18	2.25018	9.14039	13.8662	1.15077e-31	2.02056e-30	61.121	1.49276	9.64299	12.062	3.39928e-26	1.64579e-24	48.8066	0.757414	8.84183	6.54681	2.44417e-10	2.7179e-09	12.8904
905	MAGEE2	0.492623	5.78002	13.8594	1.20947e-31	2.12172e-30	61.0715	0.389251	5.84584	10.517	2.56394e-21	6.1686e-20	37.6988	0.103372	5.68232	4.0453	6.60612e-05	0.000273936	0.843341
906	TAL1	1.06036	7.53068	13.8593	1.21065e-31	2.12188e-30	61.0705	0.616454	7.82911	7.62706	6.61318e-13	6.15092e-12	18.6054	0.443904	7.43503	6.92897	2.46932e-11	3.27902e-10	15.1256
907	ADCYAP1	1.72856	6.849	13.8504	1.29241e-31	2.26317e-30	61.0054	1.09044	7.27494	8.92011	1.6101e-16	2.26899e-15	26.7929	0.638127	6.64879	7.32783	2.05184e-12	3.33616e-11	17.5563
908	SMYD1	3.5396	7.3203	13.8463	1.33208e-31	2.33055e-30	60.9753	3.05585	7.60989	10.7885	3.67705e-22	9.92044e-21	39.6184	0.483754	6.48421	3.66698	0.000288848	0.00104473	-0.543188
909	ANKRD53	1.02925	6.9595	13.8366	1.43024e-31	2.50005e-30	60.9045	0.732967	7.15387	11.455	2.94014e-24	1.06498e-22	44.3937	0.296279	6.79695	5.95306	7.13626e-09	6.19828e-08	9.61057
910	TSPAN18	2.21287	10.8998	13.8359	1.43771e-31	2.50862e-30	60.8993	1.58294	11.3127	11.8529	1.58926e-25	6.84712e-24	47.2804	0.629926	10.5467	5.61524	4.37261e-08	3.29589e-07	7.85483
911	RIC3	1.91513	7.31967	13.8038	1.82149e-31	3.16415e-30	60.6637	1.22813	7.77743	8.50855	2.4415e-15	3.00162e-14	24.1142	0.687	7.0875	6.54336	2.49422e-10	2.7657e-09	12.8707
912	CCM2L	1.25999	7.92463	13.7938	1.96082e-31	3.40015e-30	60.5903	0.806187	8.22708	10.9811	9.18807e-23	2.67837e-21	40.9895	0.453802	7.77282	6.76481	6.6849e-11	8.22369e-10	14.154
913	LRRC4C	1.28693	6.72586	13.7756	2.24182e-31	3.88396e-30	60.457	0.835802	7.02602	9.349	8.90524e-18	1.44433e-16	29.6477	0.451131	6.5644	6.73905	7.80389e-11	9.46337e-10	14.003
914	PMP2	1.3312	6.2535	13.7753	2.24668e-31	3.88895e-30	60.4548	1.06792	6.42001	10.6567	9.46245e-22	2.40371e-20	38.684	0.263285	5.98118	5.45515	1.00369e-07	7.12858e-07	7.05192
915	SLC12A4	1.28163	11.1572	13.7704	2.32923e-31	4.02472e-30	60.4189	0.765727	11.5033	10.9841	8.98593e-23	2.62728e-21	41.0115	0.515907	11.0309	7.77682	1.11686e-13	2.21111e-12	20.4054
916	PEAR1	1.36412	9.34595	13.7695	2.34353e-31	4.04585e-30	60.4128	0.818816	9.71162	8.97394	1.12327e-16	1.61553e-15	27.1478	0.545299	9.20955	7.27839	2.80737e-12	4.4499e-11	17.2497
917	C1QTNF3	1.91874	8.52932	13.7659	2.40705e-31	4.14818e-30	60.3862	1.38606	8.87777	9.3193	1.09026e-17	1.76243e-16	29.448	0.532677	8.21613	4.72134	3.5574e-06	1.90065e-05	3.62164
918	CARTPT	2.54221	6.66109	13.7601	2.51263e-31	4.32251e-30	60.3434	2.13081	6.91437	10.4036	5.74636e-21	1.3239e-19	36.9012	0.411403	6.09372	4.63203	5.34148e-06	2.7444e-05	3.23309
919	DTNA	2.56246	8.67614	13.7556	2.59702e-31	4.46378e-30	60.3105	1.80458	9.1744	11.3668	5.59488e-24	1.94035e-22	43.7573	0.75788	8.28195	5.74691	2.1777e-08	1.7443e-07	8.52937
920	MS4A4E	0.733415	6.34951	13.7473	2.75948e-31	4.73469e-30	60.2501	0.458607	6.5331	7.64059	6.08355e-13	5.6772e-12	18.6874	0.274807	6.26666	6.98523	1.7486e-11	2.38845e-10	15.4625
921	PHYHIP	1.43662	7.49317	13.7381	2.95462e-31	5.06507e-30	60.1821	0.88043	7.86547	7.98965	6.8662e-14	7.18555e-13	20.831	0.55619	7.34016	6.85924	3.77719e-11	4.82888e-10	14.7108
922	SLC18A3	1.48816	6.18567	13.7367	2.98498e-31	5.11262e-30	60.1719	1.28328	6.30848	10.4179	5.18979e-21	1.20275e-19	37.0019	0.204881	5.83492	3.55916	0.000430482	0.00150227	-0.915567
923	CBX6	2.26252	11.6047	13.715	3.50169e-31	5.9663e-30	60.0129	1.62413	12.0228	12.7436	2.1503e-28	1.39734e-26	53.8179	0.638382	11.2407	5.31971	1.99816e-07	1.34679e-06	6.38759
924	CASQ1	1.44874	6.53116	13.7091	3.65516e-31	6.21156e-30	59.9702	1.21878	6.67232	11.3574	5.99113e-24	2.06678e-22	43.6896	0.229962	6.2055	4.73969	3.26996e-06	1.76006e-05	3.70224
925	WNT9B	0.635082	6.10737	13.702	3.85169e-31	6.53984e-30	59.9181	0.393182	6.26914	7.97041	7.75413e-14	8.04846e-13	20.7115	0.241899	6.03767	6.72347	8.56761e-11	1.02938e-09	13.912
926	ZBTB20	1.64611	9.65303	13.7018	3.85896e-31	6.54651e-30	59.9162	1.10326	10.0127	9.37754	7.32961e-18	1.20073e-16	29.8398	0.542841	9.4288	5.65088	3.62519e-08	2.7742e-07	8.03614
927	PPP1R3C	2.59653	8.44346	13.6892	4.23367e-31	7.17596e-30	59.8239	1.76067	8.99643	9.90719	1.89255e-19	3.64712e-18	33.4491	0.835858	8.07919	6.3136	9.45729e-10	9.56487e-09	11.5735
928	NPAS4	1.17303	6.30085	13.6888	4.24422e-31	7.18761e-30	59.8215	0.96603	6.42987	11.6847	5.47024e-25	2.19258e-23	46.0574	0.206997	6.04794	5.43531	1.11114e-07	7.81231e-07	6.95374
929	GLI2	1.98998	9.39615	13.6804	4.516e-31	7.63465e-30	59.7597	1.098	9.99791	9.49484	3.28397e-18	5.60021e-17	30.632	0.89198	9.24714	8.22569	5.45001e-15	1.34429e-13	23.3662
930	PLPP3	1.25546	11.6364	13.6778	4.60183e-31	7.77304e-30	59.7409	0.5964	12.0843	7.35065	3.57299e-12	3.0532e-11	16.9498	0.659059	11.5923	9.20595	5.26028e-18	1.97488e-16	30.187
931	ATL1	1.09421	8.41407	13.6628	5.14029e-31	8.66012e-30	59.6307	0.774443	8.6241	10.3635	7.63662e-21	1.72885e-19	36.6202	0.319765	8.24375	5.19723	3.68164e-07	2.3704e-06	5.7988
932	TMEM255A	1.59377	7.70095	13.6504	5.62901e-31	9.45906e-30	59.5403	0.849822	8.20383	7.1638	1.09493e-11	8.8208e-11	15.8518	0.743953	7.59692	7.97867	2.91019e-14	6.3178e-13	21.7234
933	SH3BGRL	1.70614	12.7091	13.6253	6.77202e-31	1.13408e-29	59.3562	1.09992	13.1128	10.8356	2.62191e-22	7.22318e-21	39.9527	0.606217	12.4993	6.88982	3.13614e-11	4.09226e-10	14.8923
934	PTGS1	1.90752	10.4827	13.6203	7.02754e-31	1.17587e-29	59.3194	1.11159	11.0177	8.64832	9.76389e-16	1.24701e-14	25.0169	0.795936	10.3092	7.2114	4.28322e-12	6.59164e-11	16.8367
935	MAB21L1	0.966303	6.25418	13.6187	7.10832e-31	1.18837e-29	59.308	0.67782	6.44397	9.52295	2.70763e-18	4.66619e-17	30.8224	0.288484	6.10692	5.66851	3.30297e-08	2.54154e-07	8.1262
936	EMP3	1.70466	10.5978	13.6167	7.21626e-31	1.20435e-29	59.293	0.930993	11.12	8.90325	1.80197e-16	2.52121e-15	26.682	0.773664	10.4751	8.29916	3.29159e-15	8.31829e-14	23.861
937	PDE1C	1.7876	8.26069	13.6067	7.76388e-31	1.29464e-29	59.2201	1.19702	8.65209	8.66711	8.62694e-16	1.11015e-14	25.1388	0.590581	8.01774	6.45569	4.16455e-10	4.43916e-09	12.3715
938	RELN	2.15893	7.53278	13.6025	8.00827e-31	1.33312e-29	59.1893	1.26773	8.13147	7.8276	1.90292e-13	1.8789e-12	19.829	0.891208	7.33151	7.04018	1.24591e-11	1.7482e-10	15.7935
939	GPR17	1.3559	6.76762	13.5931	8.58402e-31	1.42533e-29	59.1202	1.02775	6.97967	10.6184	1.24418e-21	3.10409e-20	38.4134	0.328145	6.5213	5.55644	5.94569e-08	4.37868e-07	7.55773
940	ITGB3	1.41667	8.21099	13.5864	9.01745e-31	1.49476e-29	59.0711	0.85332	8.58865	7.57066	9.35687e-13	8.58042e-12	18.2647	0.563349	8.06781	7.284	2.70947e-12	4.30521e-11	17.2844
941	RPS6KA2	1.28293	11.1563	13.5737	9.89961e-31	1.63406e-29	58.9782	0.686378	11.5595	8.6281	1.1153e-15	1.41658e-14	24.8858	0.596555	11.0714	8.1304	1.04393e-14	2.46609e-13	22.7287
942	SLC24A3	2.03846	9.38388	13.565	1.05541e-30	1.73915e-29	58.9145	0.899349	10.1599	7.37129	3.15401e-12	2.72373e-11	17.0722	1.13911	9.34795	10.4375	4.77628e-22	3.02343e-20	39.3497
943	AARD	1.53608	6.70621	13.5588	1.10457e-30	1.81864e-29	58.8691	1.2205	6.90668	12.0079	5.06821e-26	2.37732e-24	48.4113	0.315582	6.39808	4.64513	5.03431e-06	2.60437e-05	3.28967
944	HTR7	0.963944	6.49769	13.5528	1.15395e-30	1.89674e-29	58.8256	0.626838	6.72194	9.02278	8.09579e-17	1.18617e-15	27.4707	0.337106	6.37633	6.8651	3.64527e-11	4.67245e-10	14.7455
945	LAMB2	1.46065	13.3579	13.5516	1.16423e-30	1.91044e-29	58.8168	0.917765	13.7204	10.6121	1.30146e-21	3.24287e-20	38.3689	0.542881	13.1906	6.90428	2.87142e-11	3.77199e-10	14.9784
946	OSTM1	0.980612	11.0254	13.5347	1.31805e-30	2.15742e-29	58.6932	0.620158	11.266	9.0532	6.59963e-17	9.71323e-16	27.6722	0.360454	10.911	6.58295	1.97558e-10	2.22851e-09	13.0978
947	KLF10	1.2514	12.4813	13.5201	1.46801e-30	2.39886e-29	58.5859	0.925282	12.6935	10.4218	5.0484e-21	1.17137e-19	37.0292	0.326115	12.266	5.44709	1.04609e-07	7.39215e-07	7.01197
948	RASGRF2	1.29463	9.30719	13.5079	1.60573e-30	2.61951e-29	58.4967	0.66822	9.73133	7.3643	3.29018e-12	2.83077e-11	17.0307	0.626412	9.23413	8.74947	1.41147e-16	4.38228e-15	26.9533
949	RAMP2	1.62535	10.545	13.5052	1.6375e-30	2.6669e-29	58.4771	0.997481	10.9653	9.64776	1.14605e-18	2.03789e-17	31.671	0.627865	10.3712	6.66948	1.18278e-10	1.38867e-09	13.5976
950	MYOM1	2.25347	8.65041	13.4994	1.70922e-30	2.77908e-29	58.4345	1.75715	8.96812	10.7609	4.48396e-22	1.19328e-20	39.4223	0.496318	8.21564	4.45251	1.18683e-05	5.73055e-05	2.47163
951	PDGFRA	1.98889	11.4132	13.4973	1.73504e-30	2.81871e-29	58.4195	0.85581	12.1857	7.161	1.1133e-11	8.95517e-11	15.8355	1.13308	11.3894	10.3921	6.79845e-22	4.12974e-20	39.0018
952	NOVA2	1.16298	8.64289	13.4965	1.74581e-30	2.8315e-29	58.4134	0.673296	8.97219	7.88529	1.32543e-13	1.33637e-12	20.1845	0.489683	8.53944	7.42955	1.07173e-12	1.82606e-11	18.1915
953	PCBP3	1.82017	7.88546	13.494	1.77822e-30	2.8793e-29	58.3951	1.20895	8.29098	10.9212	1.41492e-22	4.05211e-21	40.5626	0.611218	7.6432	6.37644	6.59069e-10	6.81003e-09	11.9248
954	PCDHB7	1.31072	7.4922	13.4859	1.88748e-30	3.05369e-29	58.3357	0.964686	7.7176	12.0064	5.12458e-26	2.39801e-24	48.4004	0.346038	7.26902	4.86131	1.85834e-06	1.04964e-05	4.24344
955	CYP7B1	1.52218	7.76395	13.4821	1.94021e-30	3.13124e-29	58.3083	0.728968	8.30278	7.15552	1.15017e-11	9.24294e-11	15.8036	0.793215	7.7074	9.37784	1.48815e-18	6.00171e-17	31.4289
956	NOG	1.15763	6.56589	13.4746	2.05055e-30	3.30658e-29	58.2532	0.753305	6.83484	7.84804	1.67439e-13	1.66587e-12	19.9548	0.404326	6.41988	6.05648	4.03268e-09	3.68078e-08	10.1644
957	ATP6V1G2	1.0546	6.72251	13.4709	2.10751e-30	3.39563e-29	58.2259	0.876741	6.83267	12.0332	4.20475e-26	2.00598e-24	48.5961	0.177859	6.49086	4.10685	5.13973e-05	0.000217557	1.08053
958	TTC7B	1.50354	9.79357	13.4456	2.53698e-30	4.08422e-29	58.0413	1.06663	10.0804	12.6456	4.46658e-28	2.77353e-26	53.0943	0.436908	9.55825	5.71127	2.63317e-08	2.0738e-07	8.34552
959	GPR135	1.23236	7.78637	13.4382	2.67863e-30	4.30517e-29	57.9872	1.07136	7.88193	11.9524	7.63034e-26	3.48714e-24	48.0064	0.160995	7.49142	3.04187	0.00255253	0.00740873	-2.55837
960	CADM2	1.89959	6.85559	13.3945	3.69266e-30	5.90585e-29	57.6676	1.53648	7.08427	10.8656	2.11185e-22	5.90955e-21	40.1666	0.363111	6.46047	4.31874	2.11649e-05	9.69747e-05	1.92146
961	TRABD2B	1.79013	8.21043	13.3918	3.76687e-30	6.01469e-29	57.6478	1.03728	8.71667	8.02728	5.41018e-14	5.73463e-13	21.0654	0.752854	8.05073	6.96716	1.95401e-11	2.64318e-10	15.3541
962	TXNIP	1.92193	14.4826	13.3727	4.33419e-30	6.89802e-29	57.5081	1.06654	15.0595	8.17314	2.13616e-14	2.36465e-13	21.9794	0.855387	14.3355	7.98928	2.70986e-14	5.92233e-13	21.7933
963	C16orf86	0.788486	7.05655	13.3656	4.56681e-30	7.24468e-29	57.4561	0.559328	7.20701	11.6464	7.24392e-25	2.86245e-23	45.7796	0.229159	6.93317	5.49486	8.18145e-08	5.8791e-07	7.24931
964	MORN5	1.89132	6.49482	13.3594	4.77934e-30	7.57568e-29	57.4108	1.6663	6.62587	11.2634	1.1874e-23	3.92323e-22	43.013	0.225021	6.03074	3.64216	0.000316903	0.00113903	-0.629807
965	TMCC2	1.17453	7.64909	13.3591	4.79179e-30	7.58927e-29	57.4082	0.72917	7.94685	10.675	8.29551e-22	2.135e-20	38.8141	0.445365	7.51915	6.98982	1.69988e-11	2.32841e-10	15.4901
966	CALCOCO1	1.25972	11.8159	13.3559	4.90301e-30	7.75913e-29	57.3854	0.90524	12.048	11.1543	2.62233e-23	8.28639e-22	42.2294	0.354483	11.6127	5.62848	4.07878e-08	3.09469e-07	7.9221
967	PPM1F	0.901383	10.7924	13.3552	4.92926e-30	7.79436e-29	57.38	0.671857	10.9414	9.33197	1.0001e-17	1.61936e-16	29.5332	0.229526	10.6345	4.27978	2.49822e-05	0.000112619	1.76401
968	SYT15	0.942766	6.62538	13.3488	5.16866e-30	8.15973e-29	57.3328	0.713618	6.77353	10.7638	4.39147e-22	1.17346e-20	39.4429	0.229148	6.45463	4.50407	9.46077e-06	4.64956e-05	2.68763
969	NR3C1	1.63024	11.1754	13.3476	5.21249e-30	8.22228e-29	57.3244	0.725782	11.7914	9.00322	9.2316e-17	1.33954e-15	27.3413	0.904459	11.1433	10.2332	2.32775e-21	1.33521e-19	37.7892
970	COL6A1	1.78886	14.4857	13.3432	5.38341e-30	8.47141e-29	57.2923	1.05913	14.9756	8.7736	4.26782e-16	5.72948e-15	25.8322	0.729728	14.3144	6.99269	1.6702e-11	2.29096e-10	15.5073
971	COL16A1	1.81054	11.2387	13.3238	6.20874e-30	9.75445e-29	57.1503	0.973702	11.8041	7.76993	2.7276e-13	2.6438e-12	19.4753	0.836838	11.1162	7.78875	1.0321e-13	2.0558e-12	20.4827
972	NAP1L5	1.35525	8.22328	13.3171	6.52113e-30	1.02288e-28	57.1014	1.03614	8.42895	12.2758	6.98363e-27	3.64266e-25	50.3728	0.319111	7.97248	4.82819	2.16988e-06	1.21092e-05	4.09491
973	NID1	1.58978	13.1266	13.3158	6.58635e-30	1.03228e-28	57.0915	0.908487	13.5851	8.79198	3.77823e-16	5.10022e-15	25.9523	0.681289	12.9913	7.68379	2.06042e-13	3.909e-12	19.8056
974	PDK4	3.14996	11.1534	13.3151	6.61914e-30	1.03659e-28	57.0866	1.79912	12.0627	8.1158	3.0813e-14	3.34835e-13	21.619	1.35084	10.8859	8.00375	2.45856e-14	5.41549e-13	21.8887
975	NBEA	2.60248	8.83537	13.3092	6.91269e-30	1.08083e-28	57.0434	1.63892	9.47865	10.2346	1.90144e-20	4.09155e-19	35.7189	0.963556	8.5354	7.15697	6.02589e-12	9.01809e-11	16.5031
976	TAC1	1.9343	6.4814	13.2909	7.90629e-30	1.23421e-28	56.9097	1.60121	6.68832	10.0687	6.11302e-20	1.24813e-18	34.5652	0.333089	6.06009	4.13984	4.48702e-05	0.000191723	1.209
977	GPR20	1.07613	6.91639	13.287	8.13394e-30	1.26672e-28	56.8814	0.723395	7.15003	9.11631	4.31454e-17	6.52182e-16	28.0913	0.352736	6.76869	6.04723	4.24514e-09	3.85135e-08	10.1146
978	CEP68	1.05489	10.7935	13.2791	8.61744e-30	1.34095e-28	56.824	0.838629	10.9309	11.8921	1.19036e-25	5.22052e-24	47.5664	0.216256	10.5817	3.80871	0.000168484	0.000638054	-0.0382088
979	FOXF2	2.28256	9.78242	13.2629	9.71166e-30	1.50882e-28	56.705	1.36592	10.3973	9.42433	5.3235e-18	8.80201e-17	30.1553	0.916641	9.55636	7.98477	2.79321e-14	6.0841e-13	21.7636
980	CNTNAP3B	1.38324	6.87571	13.2566	1.01645e-29	1.57792e-28	56.6596	0.893593	7.20169	7.67386	4.95283e-13	4.68232e-12	18.8893	0.489645	6.70462	6.26357	1.2584e-09	1.24945e-08	11.2958
981	LMO1	1.7272	6.38973	13.2532	1.04281e-29	1.615e-28	56.6341	1.47833	6.54012	10.6989	6.99382e-22	1.82156e-20	38.9828	0.248873	5.98839	4.32206	2.08662e-05	9.58082e-05	1.93496
982	USP51	1.36103	7.51557	13.2473	1.0887e-29	1.68473e-28	56.5912	0.916058	7.81026	12.0337	4.18778e-26	2.00276e-24	48.6002	0.444971	7.32817	6.08571	3.42737e-09	3.16522e-08	10.3223
983	NXN	1.98959	10.7787	13.2373	1.17119e-29	1.80951e-28	56.5185	1.17624	11.3248	10.8096	3.1589e-22	8.58168e-21	39.7685	0.813349	10.5891	7.34896	1.79381e-12	2.95096e-11	17.6877
984	GRIK3	2.15397	7.09603	13.2082	1.45073e-29	2.23788e-28	56.3055	1.75207	7.34838	11.8492	1.63235e-25	7.0173e-24	47.254	0.401892	6.64292	3.99287	8.16112e-05	0.00033268	0.643856
985	CHST7	1.08444	8.28468	13.1841	1.73094e-29	2.65546e-28	56.1297	0.636628	8.58551	8.67763	8.04918e-16	1.03922e-14	25.2071	0.44781	8.18366	7.09988	8.6037e-12	1.25029e-10	16.1552
986	WTIP	1.60559	9.13595	13.1591	2.07876e-29	3.17909e-28	55.9474	0.935352	9.58646	9.56456	2.0339e-18	3.53943e-17	31.1048	0.670236	8.99012	7.30391	2.38833e-12	3.85125e-11	17.4078
987	AC092042.3	0.547663	5.93506	13.151	2.20691e-29	3.3698e-28	55.8879	0.389272	6.03901	9.7261	6.66636e-19	1.21184e-17	32.2059	0.158391	5.84895	5.31412	2.05519e-07	1.3819e-06	6.36046
988	COL4A2	1.55401	14.8809	13.1498	2.2254e-29	3.39538e-28	55.8796	0.988925	15.2577	7.74836	3.11959e-13	3.01032e-12	19.3434	0.565084	14.6964	5.81155	1.53978e-08	1.26228e-07	8.86509
989	LHX6	1.36027	8.36334	13.1482	2.25148e-29	3.42982e-28	55.868	0.905709	8.66483	9.44683	4.5638e-18	7.63627e-17	30.3072	0.454562	8.18114	5.59352	4.89974e-08	3.66077e-07	7.74477
990	SDC3	1.50538	12.5717	13.1469	2.27333e-29	3.46042e-28	55.8584	1.08799	12.8447	10.3484	8.49901e-21	1.90862e-19	36.5145	0.417395	12.3257	5.16731	4.26721e-07	2.7179e-06	5.65671
991	KLF8	1.62336	8.22904	13.1395	2.40025e-29	3.64794e-28	55.8043	1.07248	8.59479	8.80842	3.38757e-16	4.60786e-15	26.0598	0.550881	8.01595	5.51487	7.37766e-08	5.34711e-07	7.34921
992	PCDH19	1.57911	7.24955	13.1083	3.01829e-29	4.56587e-28	55.5762	1.07458	7.58314	9.77738	4.67106e-19	8.61943e-18	32.5571	0.504532	7.02604	5.42713	1.15859e-07	8.09939e-07	6.91336
993	FHOD3	1.85523	8.12511	13.1082	3.02057e-29	4.56587e-28	55.5755	1.18395	8.57263	10.3779	6.89653e-21	1.57038e-19	36.7209	0.671281	7.90318	6.6432	1.38286e-10	1.60717e-09	13.4453
994	BACE1	1.27254	10.9528	13.107	3.04539e-29	4.59983e-28	55.5673	0.821228	11.2533	11.9221	9.54553e-26	4.2922e-24	47.7849	0.451314	10.7958	6.50379	3.14538e-10	3.42941e-09	12.6448
995	COL19A1	1.60707	6.71361	13.1059	3.07107e-29	4.63505e-28	55.559	1.13106	7.0266	8.31332	8.67526e-15	1.01065e-13	22.866	0.476014	6.46675	6.05655	4.03111e-09	3.68078e-08	10.1648
996	ZNF667	1.30686	7.09235	13.0998	3.21067e-29	4.83827e-28	55.5147	0.878507	7.37608	10.9158	1.47099e-22	4.20039e-21	40.5242	0.428354	6.91297	5.89612	9.74025e-09	8.21912e-08	9.30892
997	MAF	1.65349	11.2254	13.0927	3.38341e-29	5.09465e-28	55.4626	0.759651	11.8335	7.45842	1.85878e-12	1.64888e-11	17.5909	0.893838	11.1807	8.96251	3.07614e-17	1.0556e-15	28.4505
998	ANTXR2	2.02269	11.9419	13.0925	3.38886e-29	5.09893e-28	55.461	1.44215	12.3227	11.1667	2.39797e-23	7.62663e-22	42.3179	0.580543	11.6216	5.42106	1.19512e-07	8.33388e-07	6.88341
999	SNRK	0.848541	11.4189	13.0894	3.46633e-29	5.21148e-28	55.4385	0.505451	11.6491	7.68543	4.61046e-13	4.37345e-12	18.9597	0.34309	11.336	6.56657	2.17587e-10	2.43478e-09	13.0037
1000	LDLRAD2	1.17801	8.36222	13.0736	3.89073e-29	5.83162e-28	55.3235	0.835188	8.58732	9.37629	7.39252e-18	1.21002e-16	29.8313	0.342823	8.17811	5.24076	2.96667e-07	1.94464e-06	6.00673
1001	LRRN2	1.80357	8.22598	13.0706	3.9776e-29	5.95271e-28	55.3015	1.03293	8.74463	8.01111	5.99408e-14	6.31364e-13	20.9646	0.770648	8.07137	7.1154	7.81128e-12	1.14706e-10	16.2496
1002	CGNL1	2.23943	9.33958	13.0608	4.27267e-29	6.37478e-28	55.2303	1.29289	9.97624	7.91905	1.07197e-13	1.09151e-12	20.3931	0.946534	9.14225	6.76466	6.69095e-11	8.22596e-10	14.1531
1003	PJA2	1.16651	12.569	13.0549	4.46175e-29	6.63664e-28	55.1872	0.784971	12.8217	9.87996	2.28829e-19	4.36674e-18	33.2616	0.38154	12.4085	6.44699	4.38056e-10	4.65673e-09	12.3223
1004	ARHGAP24	1.52593	9.55514	13.0462	4.75786e-29	7.06634e-28	55.1232	0.739226	10.0893	7.58683	8.47176e-13	7.79067e-12	18.3622	0.786705	9.49407	8.42777	1.35261e-15	3.61435e-14	24.7339
1005	MYOZ3	1.21548	6.92146	13.0385	5.03284e-29	7.45775e-28	55.0673	0.979013	7.07071	11.4343	3.42064e-24	1.22094e-22	44.244	0.236468	6.67077	3.36345	0.000866594	0.00281963	-1.56526
1006	TMEM132C	1.68016	6.65454	13.0335	5.22078e-29	7.73039e-28	55.0308	1.2009	6.96874	10.6378	1.08264e-21	2.72893e-20	38.5509	0.479266	6.38693	5.29907	2.21668e-07	1.48031e-06	6.28754
1007	AVPR1A	1.65184	8.38988	13.0264	5.50073e-29	8.13876e-28	54.9788	1.05588	8.78712	8.66328	8.84749e-16	1.13778e-14	25.1139	0.595964	8.19139	6.48381	3.53496e-10	3.81378e-09	12.5311
1008	RNLS	1.37997	7.41283	13.0091	6.24405e-29	9.22459e-28	54.8527	0.769196	7.82461	8.57077	1.62496e-15	2.03224e-14	24.5151	0.610774	7.30547	7.56415	4.49711e-13	8.12221e-12	19.0414
1009	PLCXD3	2.10343	7.15752	13.0082	6.28585e-29	9.27234e-28	54.846	1.39359	7.62863	8.49124	2.73359e-15	3.33764e-14	24.0029	0.709837	6.87937	6.19082	1.9007e-09	1.84688e-08	10.895
1010	TPO	1.59454	6.95577	13.0062	6.37472e-29	9.39635e-28	54.8321	1.22082	7.19653	11.0122	7.33818e-23	2.1682e-21	41.2118	0.373721	6.65979	4.23802	2.98007e-05	0.000132327	1.59669
1011	TECPR2	0.961246	10.8549	13.0021	6.57076e-29	9.67801e-28	54.8019	0.776107	10.9716	11.1436	2.83548e-23	8.9024e-22	42.1521	0.185139	10.6557	3.57754	0.000402442	0.00141324	-0.852796
1012	THSD1	1.03337	8.22046	12.9941	6.96903e-29	1.02569e-27	54.7433	0.710059	8.43391	9.83317	3.16979e-19	5.97314e-18	32.9399	0.323309	8.07065	5.24395	2.91988e-07	1.9159e-06	6.02204
1013	NCALD	1.6354	9.57605	12.9929	7.02747e-29	1.03351e-27	54.735	1.28979	9.7963	12.1324	2.01944e-26	1.0051e-24	49.3219	0.345611	9.25298	3.79332	0.000178788	0.000674852	-0.0939119
1014	ISL1	1.8217	8.18207	12.9866	7.36341e-29	1.08048e-27	54.6886	1.2337	8.57114	8.82779	2.97856e-16	4.07417e-15	26.1866	0.588	7.92732	5.58568	5.10477e-08	3.80233e-07	7.70514
1015	EPHA6	1.44169	6.42743	12.9799	7.7331e-29	1.13388e-27	54.6398	1.25904	6.5352	11.8743	1.35736e-25	5.88691e-24	47.4365	0.182646	6.07944	3.03229	0.00263251	0.00761603	-2.58652
1016	ASPN	2.59395	11.0266	12.9782	7.82574e-29	1.1466e-27	54.6279	1.40577	11.8291	7.25319	6.4217e-12	5.31338e-11	16.3749	1.18818	10.8456	7.76639	1.19653e-13	2.35217e-12	20.3379
1017	ADD1	0.812936	13.5713	12.9635	8.7209e-29	1.27489e-27	54.5202	0.610696	13.7024	11.2011	1.86732e-23	6.07733e-22	42.5652	0.20224	13.4265	4.81317	2.32728e-06	1.28774e-05	4.02782
1018	PINK1	1.17523	10.672	12.962	8.81164e-29	1.2872e-27	54.5099	0.774064	10.9384	8.45869	3.37959e-15	4.08473e-14	23.794	0.401164	10.5189	5.34005	1.80346e-07	1.22146e-06	6.48644
1019	TCEAL3	1.64425	9.43053	12.9499	9.62947e-29	1.40352e-27	54.4215	1.00981	9.85512	10.8323	2.68417e-22	7.37392e-21	39.9295	0.634435	9.25429	7.01097	1.49222e-11	2.06713e-10	15.6173
1020	VCL	1.40746	13.9623	12.942	1.02075e-28	1.48555e-27	54.3635	0.995374	14.233	9.57367	1.91028e-18	3.33023e-17	31.1667	0.412082	13.7436	5.78382	1.78731e-08	1.44821e-07	8.72069
1021	CCDC8	1.94756	8.25479	12.9263	1.14444e-28	1.66433e-27	54.2497	1.13679	8.7997	8.90264	1.80931e-16	2.52968e-15	26.6779	0.810777	8.07676	6.88273	3.27438e-11	4.24433e-10	14.8502
1022	NIPSNAP3B	1.02592	7.12173	12.9171	1.22416e-28	1.7763e-27	54.1826	0.785011	7.27696	10.1107	4.54931e-20	9.41636e-19	34.8571	0.240909	6.93154	4.54195	7.99865e-06	3.98202e-05	2.84769
1023	DIP2C	1.47591	10.7988	12.9165	1.22992e-28	1.78335e-27	54.178	1.09564	11.046	12.099	2.58494e-26	1.26404e-24	49.0776	0.38027	10.5427	4.91727	1.42743e-06	8.25564e-06	4.49641
1024	ANGPT1	1.59371	8.47523	12.9112	1.27867e-28	1.85265e-27	54.1393	1.06829	8.8234	9.6068	1.52037e-18	2.68398e-17	31.392	0.525417	8.25806	6.17901	2.03169e-09	1.96247e-08	10.8302
1025	GRIN2A	2.33568	7.75337	12.91	1.28957e-28	1.86568e-27	54.1308	1.55447	8.27154	8.69789	7.04217e-16	9.15857e-15	25.3388	0.781213	7.44088	5.93723	7.78245e-09	6.70298e-08	9.5265
1026	TDRP	1.43203	7.7835	12.9027	1.36035e-28	1.96372e-27	54.0777	0.840321	8.18101	7.94244	9.25067e-14	9.50332e-13	20.538	0.591711	7.65028	6.57362	2.08726e-10	2.34502e-09	13.0442
1027	AHNAK2	3.18004	11.5779	12.9021	1.36651e-28	1.97116e-27	54.0732	1.89569	12.4397	8.99839	9.53575e-17	1.38162e-15	27.3093	1.28435	11.2668	6.83975	4.25143e-11	5.39986e-10	14.5954
1028	C3orf70	2.3953	9.43273	12.901	1.37767e-28	1.9858e-27	54.0651	1.84981	9.78313	11.0467	5.71676e-23	1.7124e-21	41.4587	0.54549	8.97989	4.09637	5.36529e-05	0.000225937	1.03992
1029	WNT2B	1.71487	9.30652	12.8979	1.40873e-28	2.02608e-27	54.0429	1.06456	9.74129	7.19122	9.29991e-12	7.55425e-11	16.0118	0.650303	9.11682	6.70224	9.72816e-11	1.15603e-09	13.7881
1030	BCL2	1.52328	9.61637	12.8928	1.46265e-28	2.10209e-27	54.0055	1.02118	9.94908	8.98509	1.04244e-16	1.50592e-15	27.2215	0.502096	9.40874	5.3878	1.41585e-07	9.76514e-07	6.71986
1031	TGFBR3	2.12489	10.9572	12.8888	1.50653e-28	2.16197e-27	53.9761	1.62903	11.2765	11.1834	2.12422e-23	6.8564e-22	42.4378	0.495856	10.5617	4.02101	7.28773e-05	0.000299031	0.750642
1032	RUSC2	1.27325	11.0894	12.8781	1.6285e-28	2.33187e-27	53.8986	1.00614	11.2595	11.1317	3.08908e-23	9.63675e-22	42.0674	0.267102	10.8368	3.70363	0.000251662	0.000920763	-0.414285
1033	MEF2D	0.979446	12.5138	12.8734	1.68542e-28	2.40986e-27	53.8644	0.636145	12.7422	10.6612	9.1567e-22	2.34124e-20	38.7165	0.343301	12.3909	6.4101	5.42576e-10	5.68441e-09	12.114
1034	NGF	0.916016	6.49137	12.8663	1.77575e-28	2.5353e-27	53.8125	0.674407	6.64874	10.2794	1.38482e-20	3.05035e-19	36.0321	0.241608	6.33528	4.71725	3.62476e-06	1.93294e-05	3.60369
1035	MACF1	1.32005	13.7293	12.8644	1.80059e-28	2.56889e-27	53.7986	0.827804	14.0581	8.64413	1.00367e-15	1.27894e-14	24.9897	0.492251	13.579	6.93665	2.35602e-11	3.13708e-10	15.1715
1036	CCDC89	0.722618	6.52589	12.8587	1.87722e-28	2.67433e-27	53.7571	0.540361	6.64412	11.6854	5.44391e-25	2.18651e-23	46.0622	0.182257	6.39843	4.66883	4.52125e-06	2.35886e-05	3.39239
1037	NRG2	1.40229	6.96506	12.8553	1.92507e-28	2.73452e-27	53.7321	0.917422	7.28738	7.98957	6.86962e-14	7.18555e-13	20.8305	0.484866	6.78566	5.85684	1.20564e-08	1.00351e-07	9.10213
1038	EFHD1	1.71445	8.78605	12.8522	1.96829e-28	2.78984e-27	53.71	1.03118	9.24416	9.87003	2.45223e-19	4.66139e-18	33.1933	0.683264	8.61354	7.08379	9.50831e-12	1.36752e-10	16.0575
1039	DPP6	2.43157	7.14551	12.8504	1.99508e-28	2.82528e-27	53.6965	2.12543	7.32592	11.1185	3.40041e-23	1.05575e-21	41.9725	0.306146	6.55759	3.26891	0.0012013	0.00376865	-1.8669
1040	PPP1R1A	2.71128	7.6535	12.8488	2.01809e-28	2.85422e-27	53.6851	2.27637	7.9209	11.0236	6.75918e-23	2.00985e-21	41.2931	0.434919	7.0464	3.506	0.000522215	0.00178826	-1.09538
1041	ACKR3	1.50168	10.1098	12.8483	2.02635e-28	2.86383e-27	53.6811	0.85606	10.5445	7.3181	4.34805e-12	3.67377e-11	16.7573	0.645619	9.98314	7.57717	4.13244e-13	7.51913e-12	19.1241
1042	RCVRN	0.536097	6.03682	12.8426	2.11162e-28	2.98219e-27	53.6401	0.322723	6.17988	7.32794	4.09769e-12	3.47424e-11	16.8154	0.213374	5.98274	6.98403	1.76158e-11	2.40115e-10	15.4553
1043	HLF	2.36774	8.58546	12.8281	2.34831e-28	3.30453e-27	53.5343	1.98977	8.81768	10.4906	3.09568e-21	7.36636e-20	37.5125	0.377971	8.05434	3.23202	0.0013618	0.00422137	-1.98242
1044	BMP3	2.86168	7.52584	12.8223	2.44923e-28	3.44406e-27	53.4924	2.29988	7.88081	9.89103	2.11838e-19	4.06629e-18	33.3378	0.561797	6.93827	3.95073	9.65694e-05	0.000385962	0.485215
1045	ATXN1	1.21781	11.333	12.8189	2.5114e-28	3.52896e-27	53.4675	0.658816	11.7105	10.1381	3.75317e-20	7.81919e-19	35.0471	0.558996	11.2486	8.33882	2.50416e-15	6.44492e-14	24.1293
1046	TCP11L1	1.02777	9.7739	12.8108	2.66583e-28	3.74058e-27	53.4081	0.746101	9.95795	9.74188	5.97553e-19	1.08929e-17	32.3139	0.281665	9.60425	4.88251	1.68202e-06	9.58353e-06	4.33901
1047	PENK	2.28691	6.87125	12.8038	2.80503e-28	3.93308e-27	53.3575	1.87506	7.12865	10.2596	1.59369e-20	3.45976e-19	35.8933	0.41185	6.38247	4.07491	5.85695e-05	0.000244947	0.957043
1048	CFH	2.00398	11.4678	12.7957	2.97534e-28	4.15995e-27	53.2988	0.889431	12.2269	7.61398	7.16831e-13	6.63837e-12	18.5262	1.11455	11.4298	9.95007	2.0377e-20	1.03526e-18	35.6524
1049	DYSF	1.47663	10.8841	12.7954	2.9816e-28	4.16275e-27	53.2967	0.895796	11.2732	7.98856	6.91346e-14	7.22368e-13	20.8243	0.580831	10.7315	6.45286	4.23346e-10	4.51016e-09	12.3556
1050	EXTL1	0.873633	6.47552	12.7915	3.06861e-28	4.28117e-27	53.2681	0.597804	6.65774	9.21137	2.26919e-17	3.52824e-16	28.725	0.275829	6.35015	5.18369	3.93626e-07	2.52106e-06	5.73442
1051	ADRA1A	0.861832	6.39576	12.7843	3.23449e-28	4.50938e-27	53.2157	0.645149	6.53629	9.48902	3.41788e-18	5.81337e-17	30.5926	0.216684	6.2434	4.86201	1.85223e-06	1.0468e-05	4.24659
1052	REEP1	2.4183	8.69557	12.7821	3.28683e-28	4.57704e-27	53.1997	1.7674	9.12025	9.98734	1.08094e-19	2.15308e-18	34.0023	0.650896	8.29025	4.81198	2.3402e-06	1.29416e-05	4.02252
1053	FAM162B	0.910664	7.11473	12.7821	3.2877e-28	4.57704e-27	53.1995	0.536179	7.36624	7.92786	1.01409e-13	1.03581e-12	20.4476	0.374485	7.02908	6.60695	1.71436e-10	1.95641e-09	13.2359
1054	STARD8	1.26806	9.04917	12.7791	3.36096e-28	4.67238e-27	53.1775	0.63916	9.47546	7.86065	1.54712e-13	1.54396e-12	20.0325	0.628898	8.98555	8.88081	5.53118e-17	1.83684e-15	27.8739
1055	NPTXR	2.499	9.1059	12.7475	4.23392e-28	5.84029e-27	52.9477	1.45219	9.80966	8.75403	4.8587e-16	6.46504e-15	25.7044	1.04681	8.8808	7.11489	7.83597e-12	1.14896e-10	16.2465
1056	GPX3	2.37607	11.3609	12.7329	4.70943e-28	6.49165e-27	52.8418	1.26065	12.1151	7.97583	7.49283e-14	7.79159e-13	20.7452	1.11542	11.2091	8.60665	3.87317e-16	1.12402e-14	25.9618
1057	CEP112	1.27147	8.51856	12.731	4.77697e-28	6.56732e-27	52.8277	0.871749	8.78255	11.3153	8.1418e-24	2.74575e-22	43.3862	0.39972	8.33523	5.70583	2.71038e-08	2.1278e-07	8.31755
1058	CCDC102A	1.10727	9.09503	12.7309	4.77776e-28	6.56732e-27	52.8275	0.724414	9.34954	8.49103	2.73726e-15	3.3384e-14	24.0016	0.382861	8.95337	5.61589	4.35769e-08	3.2859e-07	7.85814
1059	CRLF1	1.81437	7.70908	12.7107	5.53992e-28	7.60427e-27	52.6802	1.35627	8.00629	8.45467	3.46928e-15	4.18625e-14	23.7683	0.458107	7.38932	4.63597	5.24726e-06	2.70096e-05	3.25009
1060	ZFP28	1.48756	7.73561	12.699	6.03212e-28	8.26248e-27	52.5955	0.924632	8.11192	9.47019	3.88886e-18	6.57442e-17	30.4652	0.562926	7.57045	6.48544	3.50154e-10	3.78189e-09	12.5403
1061	CRTC3	0.920327	11.9582	12.6979	6.08096e-28	8.32355e-27	52.5875	0.651868	12.1345	9.99479	1.02607e-19	2.04796e-18	34.0537	0.268459	11.8147	4.87371	1.75318e-06	9.94843e-06	4.29928
1062	NPTX1	2.93377	7.69052	12.6943	6.24247e-28	8.53865e-27	52.5614	2.18979	8.1734	9.71697	7.10135e-19	1.28613e-17	32.1435	0.743982	7.17515	4.8803	1.69963e-06	9.6754e-06	4.32903
1063	SLC26A10	0.830721	6.25659	12.6905	6.41985e-28	8.77514e-27	52.5335	0.618502	6.39442	9.35461	8.57087e-18	1.39241e-16	29.6854	0.21222	6.11146	6.07423	3.65366e-09	3.35676e-08	10.2602
1064	RYR3	1.88083	7.82545	12.6793	6.96471e-28	9.50661e-27	52.4525	1.60763	7.99076	10.4897	3.11599e-21	7.40569e-20	37.506	0.273198	7.38954	3.60779	0.000360005	0.00127729	-0.748866
1065	LGALS1	1.72532	13.1111	12.6675	7.59282e-28	1.03351e-26	52.3665	1.09941	13.5284	8.91882	1.62408e-16	2.28704e-15	26.7844	0.625909	12.9056	5.83354	1.36755e-08	1.12819e-07	8.98002
1066	HCFC2	1.0702	9.93681	12.6632	7.83852e-28	1.06621e-26	52.3348	0.705222	10.1792	9.09429	5.00509e-17	7.48468e-16	27.9449	0.364974	9.79727	6.45917	4.08102e-10	4.35725e-09	12.3913
1067	GLIS2	1.65653	10.451	12.657	8.19705e-28	1.11343e-26	52.2903	0.807224	11.0275	7.51448	1.32028e-12	1.19008e-11	17.9267	0.849309	10.3822	8.54989	5.76934e-16	1.60982e-14	25.5704
1068	HTRA1	1.63778	12.053	12.653	8.44133e-28	1.14502e-26	52.2611	1.01415	12.47	8.98602	1.03597e-16	1.49768e-15	27.2276	0.623629	11.8731	6.12896	2.69159e-09	2.53723e-08	10.557
1069	FGF1	1.07932	7.5361	12.6489	8.69552e-28	1.17869e-26	52.2316	0.719273	7.77487	8.77626	4.19322e-16	5.6332e-15	25.8496	0.360044	7.3912	5.9007	9.50051e-09	8.03763e-08	9.33308
1070	ADAM23	1.76991	8.09437	12.6437	9.03719e-28	1.22415e-26	52.1932	1.09131	8.54835	10.2478	1.73216e-20	3.7479e-19	35.811	0.678603	7.90243	6.47336	3.75714e-10	4.04234e-09	12.4717
1071	NKX3-2	2.13817	7.42656	12.6379	9.42503e-28	1.2758e-26	52.1514	1.58641	7.78524	9.10268	4.72994e-17	7.10581e-16	28.0006	0.551765	7.0559	5.23063	3.11998e-07	2.03762e-06	5.95819
1072	ADGRL2	1.69729	10.8106	12.6283	1.01089e-27	1.3646e-26	52.0817	0.78419	11.4317	7.18014	9.93443e-12	8.05375e-11	15.9472	0.913096	10.7624	8.59557	4.18722e-16	1.21157e-14	25.8852
1073	MAPK4	2.52385	7.46165	12.6278	1.0148e-27	1.36893e-26	52.0779	1.97738	7.81082	9.94223	1.48184e-19	2.89848e-18	33.6907	0.54647	6.96985	4.14096	4.46646e-05	0.000191043	1.21335
1074	NHLRC4	0.666589	6.59042	12.6269	1.02113e-27	1.37558e-26	52.0717	0.437753	6.74247	9.2841	1.38525e-17	2.20469e-16	29.2118	0.228836	6.50428	6.23655	1.46733e-09	1.44589e-08	11.1464
1075	HAS1	1.55006	6.77816	12.6239	1.0436e-27	1.40487e-26	52.05	1.06696	7.09702	7.98178	7.21658e-14	7.52433e-13	20.7821	0.483101	6.55248	6.59852	1.802e-10	2.05164e-09	13.1873
1076	ACTC1	2.23159	8.19996	12.6121	1.13771e-27	1.52631e-26	51.9641	1.47638	8.70128	7.78346	2.50702e-13	2.43854e-12	19.5581	0.755214	7.90596	5.92903	8.13952e-09	6.99205e-08	9.483
1077	CHST3	1.7982	10.0563	12.6115	1.14311e-27	1.53251e-26	51.9594	0.979263	10.6092	7.6912	4.44849e-13	4.23212e-12	18.9948	0.818935	9.92833	7.07287	1.01755e-11	1.45173e-10	15.9913
1078	ACACB	1.84577	10.6696	12.6074	1.1779e-27	1.57807e-26	51.9296	1.29419	11.0325	10.323	1.01752e-20	2.26168e-19	36.3366	0.551578	10.3886	5.41811	1.21326e-07	8.45738e-07	6.86886
1079	MFGE8	1.43724	12.4171	12.6059	1.19049e-27	1.59275e-26	51.919	0.651027	12.9522	7.15211	1.17376e-11	9.42089e-11	15.7837	0.786211	12.383	9.69734	1.37774e-19	6.2237e-18	33.7707
1080	TACC1	1.63987	13.0487	12.605	1.19858e-27	1.60248e-26	51.9123	1.05958	13.435	10.3657	7.5167e-21	1.70367e-19	36.6359	0.580287	12.8458	6.17191	2.11453e-09	2.03144e-08	10.7914
1081	MAP7D3	1.573	9.46585	12.5954	1.28499e-27	1.71566e-26	51.843	1.04206	9.81824	11.6806	5.63825e-25	2.2553e-23	46.0275	0.53094	9.2579	5.90548	9.25641e-09	7.85149e-08	9.35831
1082	YPEL4	0.904873	6.78456	12.5921	1.31627e-27	1.75502e-26	51.8191	0.536905	7.03155	10.5004	2.88606e-21	6.90114e-20	37.5818	0.367968	6.69732	7.42772	1.08438e-12	1.84599e-11	18.18
1083	KCTD8	1.24745	6.15822	12.5645	1.60968e-27	2.1375e-26	51.6188	0.934266	6.36131	8.61055	1.25166e-15	1.57748e-14	24.7722	0.31318	5.93745	5.38636	1.42626e-07	9.82659e-07	6.71278
1084	RGS2	1.9471	10.9874	12.5542	1.73546e-27	2.30296e-26	51.544	1.12356	11.5413	7.68477	4.62924e-13	4.38914e-12	18.9557	0.823546	10.8161	7.06044	1.09909e-11	1.56123e-10	15.916
1085	PAK3	1.71983	7.56604	12.5332	2.02364e-27	2.67268e-26	51.3911	1.00722	8.04485	8.69862	7.008e-16	9.12019e-15	25.3436	0.712615	7.40708	6.88818	3.1675e-11	4.12766e-10	14.8826
1086	ZNF483	1.2507	7.37915	12.5236	2.1703e-27	2.86251e-26	51.3215	0.892693	7.61391	9.0504	6.72512e-17	9.89048e-16	27.6536	0.358002	7.18058	5.27266	2.53021e-07	1.67538e-06	6.16005
1087	GNG2	1.42794	9.95358	12.5226	2.18566e-27	2.88082e-26	51.3145	0.74154	10.4182	7.36573	3.26194e-12	2.81073e-11	17.0392	0.686399	9.87065	7.76941	1.17284e-13	2.30792e-12	20.3575
1088	FRMD4A	1.19418	10.0791	12.5207	2.21638e-27	2.91739e-26	51.3006	0.654417	10.4434	8.05401	4.56607e-14	4.87247e-13	21.2322	0.539767	9.99205	7.38418	1.43295e-12	2.39559e-11	17.9074
1089	PNMA8A	1.89844	7.6028	12.5137	2.33285e-27	3.06245e-26	51.2497	1.12721	8.12044	7.97026	7.76109e-14	8.04914e-13	20.7106	0.771231	7.41937	6.36979	6.84825e-10	7.05381e-09	11.8875
1090	GRID1	1.67276	7.71933	12.5033	2.51513e-27	3.2929e-26	51.1748	1.07744	8.11581	9.90928	1.86516e-19	3.60144e-18	33.4635	0.595322	7.51409	6.05085	4.16082e-09	3.7889e-08	10.134
1091	FBLN7	1.10628	7.66907	12.502	2.54022e-27	3.32353e-26	51.1649	0.637355	7.98452	7.59066	8.27496e-13	7.62044e-12	18.3853	0.468922	7.57228	7.18824	4.95378e-12	7.51714e-11	16.6946
1092	FRY	1.59822	10.3459	12.5009	2.5593e-27	3.34625e-26	51.1575	0.835602	10.8619	9.84327	2.95456e-19	5.57292e-18	33.0093	0.762615	10.2501	8.22864	5.3411e-15	1.32076e-13	23.386
1093	PHF1	0.953069	11.0373	12.4975	2.62354e-27	3.42796e-26	51.1328	0.587044	11.2822	8.11159	3.1652e-14	3.42809e-13	21.5926	0.366025	10.9343	6.63322	1.46732e-10	1.70028e-09	13.3875
1094	CCIN	0.618489	6.16145	12.4847	2.88191e-27	3.75551e-26	51.0394	0.439402	6.279	9.7426	5.94563e-19	1.08486e-17	32.3189	0.179087	6.06432	5.57745	5.32899e-08	3.95879e-07	7.66358
1095	GADD45B	1.71624	10.7166	12.4697	3.21487e-27	4.18382e-26	50.9306	0.951843	11.2321	8.05991	4.39817e-14	4.69843e-13	21.269	0.764394	10.5856	8.56391	5.2294e-16	1.47814e-14	25.6669
1096	VIT	1.48948	6.9344	12.4657	3.30861e-27	4.30009e-26	50.902	1.1277	7.16827	8.66197	8.92436e-16	1.14616e-14	25.1054	0.361783	6.66449	4.31567	2.14438e-05	9.80231e-05	1.90902
1097	ARHGAP22	1.10288	7.86448	12.4586	3.48506e-27	4.52641e-26	50.8503	0.656347	8.16413	8.23038	1.47991e-14	1.66554e-13	22.3405	0.446533	7.75713	6.62702	1.52223e-10	1.76078e-09	13.3517
1098	JPH4	0.947752	6.71561	12.4495	3.72286e-27	4.81904e-26	50.7846	0.631939	6.92503	9.27534	1.47017e-17	2.33225e-16	29.1531	0.315813	6.5882	5.9681	6.57093e-09	5.75581e-08	9.69063
1099	CPQ	1.44952	10.4441	12.4494	3.72514e-27	4.81904e-26	50.784	0.861948	10.8384	9.96218	1.28898e-19	2.54414e-18	33.8284	0.587567	10.3034	6.75611	7.04372e-11	8.62172e-10	14.103
1100	CTSF	2.04104	10.0331	12.4421	3.92801e-27	5.07476e-26	50.7312	1.19128	10.6042	10.5272	2.38473e-21	5.77293e-20	37.7704	0.84976	9.84659	7.13598	6.87016e-12	1.01803e-10	16.375
1101	EZH1	0.946003	10.8017	12.44	3.98894e-27	5.15007e-26	50.7159	0.676673	10.9783	8.82328	3.06905e-16	4.19209e-15	26.1571	0.26933	10.6508	4.99269	9.96615e-07	5.94504e-06	4.84124
1102	SNAP91	1.42262	6.55518	12.4203	4.60695e-27	5.93623e-26	50.5726	1.01674	6.82127	8.52217	2.23353e-15	2.76156e-14	24.2019	0.405881	6.32863	5.1064	5.75142e-07	3.57817e-06	5.36955
1103	TRAM1L1	0.971159	6.75691	12.4187	4.65996e-27	6.00058e-26	50.5612	0.598035	7.00656	8.91189	1.70099e-16	2.38664e-15	26.7388	0.373124	6.65199	6.17197	2.11387e-09	2.03144e-08	10.7917
1104	NALCN	1.56575	7.31657	12.4024	5.2448e-27	6.73594e-26	50.4436	0.892642	7.76971	7.4464	1.99984e-12	1.76839e-11	17.5192	0.673111	7.18445	7.05871	1.11094e-11	1.57578e-10	15.9055
1105	PCP4L1	2.22079	7.12398	12.3944	5.5597e-27	7.13568e-26	50.3856	1.79405	7.39292	9.97655	1.16571e-19	2.31017e-18	33.9277	0.42674	6.66322	3.64178	0.000317347	0.00114021	-0.631116
1106	AHNAK	1.63789	15.2947	12.3915	5.67891e-27	7.2839e-26	50.3645	0.958435	15.7512	8.30307	9.26836e-15	1.07718e-13	22.801	0.679454	15.1437	6.71786	8.86056e-11	1.05937e-09	13.8792
1107	LOXL1	1.64365	10.9213	12.3874	5.85091e-27	7.49959e-26	50.3348	0.773203	11.513	7.2197	7.84638e-12	6.42963e-11	16.1784	0.870443	10.8675	8.82028	8.52604e-17	2.74292e-15	27.4486
1108	CCDC136	2.11238	8.28866	12.3787	6.23291e-27	7.984e-26	50.2719	1.67247	8.56854	9.76492	5.09312e-19	9.36291e-18	32.4716	0.43991	7.86799	4.34866	1.86189e-05	8.62386e-05	2.04323
1109	CCDC36	0.8662	6.79585	12.3735	6.47412e-27	8.28755e-26	50.2341	0.606457	6.96679	9.18089	2.78933e-17	4.30618e-16	28.5214	0.259743	6.66444	5.35951	1.63441e-07	1.11616e-06	6.58137
1110	PBX1	1.93696	11.7238	12.369	6.68923e-27	8.55732e-26	50.2016	1.35565	12.1064	11.721	4.18974e-25	1.71806e-23	46.3213	0.581307	11.4302	5.18186	3.972e-07	2.54146e-06	5.72572
1111	C8orf46	1.38203	6.61109	12.3688	6.69938e-27	8.56469e-26	50.2001	1.12663	6.77125	10.645	1.02876e-21	2.60032e-20	38.6014	0.255394	6.31909	4.47474	1.07655e-05	5.23814e-05	2.56452
1112	C20orf194	1.74074	10.1349	12.3648	6.89554e-27	8.80972e-26	50.1714	1.05718	10.5928	9.49111	3.36918e-18	5.73777e-17	30.6067	0.68356	9.9545	6.88301	3.26879e-11	4.23988e-10	14.8519
1113	FMN2	1.71687	7.00362	12.3572	7.28765e-27	9.29246e-26	50.1164	1.31663	7.26132	10.4829	3.26948e-21	7.73322e-20	37.4585	0.400241	6.68382	4.08844	5.54203e-05	0.000232773	1.00928
1114	ZNF362	1.08005	10.933	12.3567	7.31775e-27	9.32477e-26	50.1123	0.664206	11.2113	9.30502	1.2015e-17	1.92476e-16	29.3522	0.415846	10.8168	6.18102	2.00877e-09	1.94416e-08	10.8412
1115	MYOZ2	0.794217	6.05367	12.353	7.51568e-27	9.57075e-26	50.0857	0.609732	6.17241	9.30018	1.24177e-17	1.98602e-16	29.3197	0.184486	5.90539	5.32645	1.93151e-07	1.30412e-06	6.4203
1116	MITF	1.67716	9.79205	12.3525	7.54366e-27	9.60013e-26	50.082	0.978562	10.2616	9.81854	3.50943e-19	6.56256e-18	32.8394	0.698594	9.63893	7.2883	2.6367e-12	4.21354e-11	17.311
1117	SOX5	1.48664	7.91414	12.3466	7.87578e-27	1.00098e-25	50.0392	0.949665	8.27208	10.1768	2.85783e-20	6.03012e-19	35.3163	0.536971	7.73582	6.27573	1.17416e-09	1.17356e-08	11.3631
1118	CRIM1	1.13541	12.4261	12.3427	8.10356e-27	1.02926e-25	50.0108	0.787296	12.6556	8.85067	2.55806e-16	3.52364e-15	26.3366	0.348113	12.2578	4.87628	1.7321e-06	9.84025e-06	4.31088
1119	KLHL5	1.42656	10.9051	12.3363	8.48606e-27	1.07644e-25	49.9649	0.805934	11.3232	8.13292	2.76244e-14	3.01693e-13	21.7264	0.62063	10.7886	7.87765	5.7203e-14	1.18276e-12	21.061
1120	PTCHD1	2.53896	7.51766	12.3325	8.72244e-27	1.10499e-25	49.9376	2.04062	7.83253	10.1292	3.9939e-20	8.30187e-19	34.9857	0.498342	6.9963	4.18015	3.79659e-05	0.000164477	1.36719
1121	ZSCAN23	0.883822	6.37421	12.3318	8.76876e-27	1.11014e-25	49.9323	0.578671	6.57704	7.92082	1.0601e-13	1.07997e-12	20.404	0.305151	6.2609	5.30509	2.15065e-07	1.44064e-06	6.31669
1122	CNGA3	1.22201	6.47317	12.3076	1.04553e-26	1.31599e-25	49.7573	0.958606	6.64139	10.3988	5.94487e-21	1.36641e-19	36.8677	0.263404	6.23443	4.69502	4.01273e-06	2.11846e-05	3.50645
1123	LARP6	1.88151	8.82233	12.2941	1.15346e-26	1.44812e-25	49.6596	1.21965	9.26279	11.439	3.30347e-24	1.18128e-22	44.2785	0.66186	8.58746	5.97376	6.36944e-09	5.6019e-08	9.72084
1124	TMEM55A	1.5366	9.37019	12.2759	1.31647e-26	1.64853e-25	49.5281	1.23199	9.56289	13.1904	7.6004e-30	6.31699e-28	57.1271	0.30461	9.05622	3.82429	0.000158634	0.000603438	0.0183504
1125	OTUD7A	1.09142	7.60217	12.2635	1.44093e-26	1.79978e-25	49.4382	0.747735	7.82918	8.98403	1.04991e-16	1.5156e-15	27.2144	0.343685	7.44509	5.10628	5.75474e-07	3.5791e-06	5.369
1126	CFD	2.49713	10.4718	12.2585	1.49413e-26	1.86385e-25	49.4022	1.74654	10.9658	9.21628	2.19499e-17	3.42104e-16	28.7578	0.750584	10.0939	5.49024	8.37911e-08	6.01893e-07	7.22625
1127	ADCY9	1.27345	11.3571	12.2565	1.51616e-26	1.89012e-25	49.3876	0.84642	11.6404	9.61926	1.39526e-18	2.47203e-17	31.4768	0.427032	11.1873	5.56358	5.72872e-08	4.2349e-07	7.59366
1128	MAB21L2	1.65593	6.72873	12.2524	1.56133e-26	1.94272e-25	49.3584	1.34964	6.92083	9.28255	1.39991e-17	2.22258e-16	29.2014	0.306291	6.379	4.04815	6.53027e-05	0.000270963	0.854247
1129	PYGO1	1.84222	8.75256	12.2428	1.6751e-26	2.08164e-25	49.2884	1.19864	9.18067	10.0761	5.8005e-20	1.18929e-18	34.6171	0.643578	8.52029	6.08899	3.36536e-09	3.11974e-08	10.34
1130	TBC1D19	0.887981	8.31538	12.2225	1.94072e-26	2.40256e-25	49.142	0.617202	8.49381	10.6449	1.02896e-21	2.60032e-20	38.6012	0.270779	8.183	5.46431	9.57575e-08	6.82835e-07	7.09733
1131	EID1	1.21946	12.412	12.2224	1.94251e-26	2.40325e-25	49.1411	0.887311	12.6289	11.387	4.82853e-24	1.68653e-22	43.903	0.332147	12.2096	5.00572	9.36223e-07	5.6139e-06	4.90127
1132	PRNP	1.64456	12.5959	12.2197	1.98067e-26	2.44892e-25	49.1217	1.31176	12.8069	12.3966	2.84887e-27	1.59211e-25	51.2603	0.332795	12.2633	3.62796	0.000334088	0.00119356	-0.679127
1133	SLC5A7	1.51604	6.34283	12.2087	2.14584e-26	2.64645e-25	49.0421	1.31495	6.46255	10.3592	7.87317e-21	1.78034e-19	36.5901	0.201097	5.98157	3.83062	0.000154787	0.000590068	0.0414023
1134	NFIC	1.39468	13.7653	12.1803	2.63715e-26	3.23402e-25	48.837	1.0099	14.0169	9.93334	1.57678e-19	3.0719e-18	33.6294	0.384789	13.5364	4.53355	8.30254e-06	4.12177e-05	2.81213
1135	PIRT	1.25899	6.4118	12.1763	2.71462e-26	3.32694e-25	48.8082	1.09006	6.51258	10.7087	6.51744e-22	1.70429e-20	39.0526	0.168928	6.11279	2.95749	0.00334064	0.00942083	-2.80344
1136	ASXL3	1.36622	7.0199	12.1652	2.941e-26	3.59312e-25	48.7285	0.899379	7.32999	9.66107	1.0454e-18	1.8657e-17	31.7617	0.466845	6.84223	5.90246	9.41e-09	7.96794e-08	9.34236
1137	RRAS	1.48578	11.8794	12.164	2.96699e-26	3.62036e-25	48.7198	0.903444	12.2695	8.10585	3.28321e-14	3.54805e-13	21.5566	0.58234	11.7248	6.35065	7.6459e-10	7.81776e-09	11.7803
1138	NTRK1	0.707552	6.55061	12.1561	3.14247e-26	3.8297e-25	48.6626	0.416325	6.74622	7.46951	1.73737e-12	1.54538e-11	17.6572	0.291227	6.48421	6.80465	5.25771e-11	6.5671e-10	14.3882
1139	MLNR	1.41379	6.30537	12.1502	3.28102e-26	3.99357e-25	48.6197	1.25462	6.39693	10.8726	2.00898e-22	5.62974e-21	40.216	0.159164	5.95379	3.30444	0.00106347	0.00338444	-1.75447
1140	PRND	1.45931	7.12467	12.1496	3.29458e-26	4.00477e-25	48.6156	1.00276	7.42609	7.87697	1.39656e-13	1.40157e-12	20.1331	0.456555	6.9131	5.03315	8.20461e-07	4.96541e-06	5.02807
1141	HSPG2	1.68152	15.1114	12.1496	3.29504e-26	4.00477e-25	48.6155	1.05889	15.527	7.88763	1.30616e-13	1.31829e-12	20.1989	0.622625	14.9176	5.81373	1.52176e-08	1.24856e-07	8.8765
1142	PDE8B	1.27945	8.6121	12.1424	3.4706e-26	4.21122e-25	48.5638	0.953754	8.82356	9.61515	1.43532e-18	2.53841e-17	31.4489	0.325691	8.38798	4.99183	1.00071e-06	5.96764e-06	4.8373
1143	FO681492.1	0.805447	6.40903	12.1401	3.52975e-26	4.28034e-25	48.547	0.568843	6.5645	8.95003	1.31824e-16	1.87526e-15	26.9901	0.236604	6.28429	4.7307	3.40781e-06	1.82822e-05	3.66273
1144	CORO6	1.33046	7.28991	12.1263	3.90078e-26	4.71857e-25	48.4476	1.07923	7.4479	9.31585	1.11617e-17	1.79712e-16	29.4249	0.251239	7.01158	3.9838	8.46329e-05	0.000343733	0.60957
1145	KLHDC8B	1.2935	9.36899	12.1153	4.22599e-26	5.10249e-25	48.3679	0.872773	9.64753	10.0296	8.03923e-20	1.61777e-18	34.2947	0.42073	9.18977	5.39441	1.36909e-07	9.46601e-07	6.75226
1146	NXPE3	1.23636	9.90759	12.1113	4.34929e-26	5.24812e-25	48.3393	0.714894	10.2583	7.54235	1.11319e-12	1.01275e-11	18.0941	0.521469	9.79807	6.4694	3.84486e-10	4.10959e-09	12.4493
1147	ZNF626	1.55414	7.91575	12.1016	4.66599e-26	5.62334e-25	48.2694	0.915362	8.34476	8.61652	1.20347e-15	1.52164e-14	24.8109	0.638774	7.76942	6.63353	1.46457e-10	1.69811e-09	13.3894
1148	FZD1	1.30851	11.0033	12.0835	5.32175e-26	6.39806e-25	48.1386	0.768517	11.3661	9.06769	5.98679e-17	8.87806e-16	27.7683	0.539997	10.8813	6.70754	9.42485e-11	1.12272e-09	13.819
1149	TOR1AIP1	0.919787	12.1607	12.0835	5.32191e-26	6.39806e-25	48.1386	0.73063	12.2809	11.007	7.61696e-23	2.24379e-21	41.1749	0.189157	11.9763	3.91175	0.000112694	0.000443698	0.339807
1150	SV2B	1.63588	7.58111	12.0744	5.68434e-26	6.81702e-25	48.0731	1.00751	8.00153	9.4654	4.01872e-18	6.7764e-17	30.4327	0.628372	7.4043	6.2007	1.79756e-09	1.75363e-08	10.9492
1151	RBP7	1.27621	7.43514	12.0565	6.47231e-26	7.72884e-25	47.944	0.813533	7.74363	7.56698	9.57112e-13	8.76867e-12	18.2424	0.462678	7.28295	5.91211	8.92738e-09	7.60869e-08	9.39341
1152	ARHGAP10	1.63939	10.0506	12.0482	6.87321e-26	8.20256e-25	47.8842	1.19293	10.3422	10.7346	5.41451e-22	1.42349e-20	39.2358	0.446458	9.77852	4.85815	1.88607e-06	1.06377e-05	4.22924
1153	PNRC1	0.940642	13.0313	12.0226	8.2693e-26	9.83267e-25	47.7003	0.61231	13.2497	7.88018	1.36868e-13	1.37572e-12	20.1529	0.328332	12.9125	5.47321	9.14739e-08	6.54436e-07	7.14153
1154	GALR1	0.85435	6.03158	12.0204	8.40126e-26	9.98352e-25	47.6845	0.669998	6.14933	9.83011	3.23798e-19	6.0899e-18	32.9189	0.184352	5.86477	4.57933	6.77e-06	3.41292e-05	3.00681
1155	LATS2	1.03683	11.146	11.9968	9.96791e-26	1.18093e-24	47.5145	0.514303	11.5004	7.32454	4.18264e-12	3.5432e-11	16.7953	0.522532	11.0983	8.19311	6.80975e-15	1.65876e-13	23.1477
1156	APOLD1	1.48028	10.6644	11.9859	1.07914e-25	1.27541e-24	47.4355	0.912781	11.044	7.22664	7.52731e-12	6.18371e-11	16.2191	0.567501	10.5038	5.88025	1.06184e-08	8.91018e-08	9.22523
1157	PPM1M	0.991498	9.67643	11.9814	1.11451e-25	1.31562e-24	47.4035	0.553354	9.97181	8.03231	5.24031e-14	5.56161e-13	21.0967	0.438144	9.59894	6.99786	1.61778e-11	2.2253e-10	15.5385
1158	OLFM1	1.91521	8.90935	11.9798	1.12731e-25	1.32993e-24	47.3921	1.14884	9.4233	7.78348	2.50674e-13	2.43854e-12	19.5582	0.76637	8.71825	5.87104	1.1163e-08	9.33511e-08	9.17675
1159	FAM228B	1.05313	8.31687	11.9784	1.13868e-25	1.34254e-24	47.3821	0.801301	8.47942	10.758	4.5779e-22	1.21498e-20	39.4018	0.251833	8.12398	4.16887	3.97892e-05	0.00017154	1.32276
1160	PKIA	1.74757	8.12603	11.976	1.15924e-25	1.3643e-24	47.3643	1.13922	8.53061	9.21278	2.24759e-17	3.49744e-16	28.7344	0.608354	7.90457	5.697	2.84051e-08	2.22153e-07	8.27216
1161	CITED2	1.38543	11.2997	11.9629	1.27375e-25	1.49458e-24	47.2706	0.800845	11.6929	7.66587	5.20376e-13	4.90297e-12	18.8408	0.584586	11.1771	7.2532	3.29182e-12	5.16757e-11	17.0941
1162	KLHL41	1.08508	6.60578	11.9626	1.27677e-25	1.49722e-24	47.2683	0.959964	6.67814	10.6925	7.32058e-22	1.89759e-20	38.9377	0.125112	6.33747	3.14936	0.00179619	0.00540683	-2.23683
1163	TMEM43	0.858741	12.4752	11.9539	1.36029e-25	1.5923e-24	47.2053	0.668155	12.5973	9.75455	5.47288e-19	1.00234e-17	32.4006	0.190586	12.3103	3.41397	0.000725614	0.00240356	-1.40082
1164	FHL3	1.21565	10.6339	11.9456	1.44368e-25	1.6889e-24	47.1461	0.806425	10.9055	9.23571	1.92402e-17	3.0107e-16	28.8877	0.409223	10.4726	5.21698	3.33869e-07	2.16743e-06	5.89295
1165	DOCK11	1.57712	10.4382	11.9431	1.46984e-25	1.71848e-24	47.1282	1.02586	10.8049	8.66034	9.02075e-16	1.15702e-14	25.0948	0.551263	10.2395	5.46726	9.43167e-08	6.74133e-07	7.11197
1166	ARMC9	1.11971	9.9553	11.943	1.47185e-25	1.7198e-24	47.1269	0.79996	10.1649	8.42155	4.30345e-15	5.16097e-14	23.5561	0.319747	9.77714	4.69771	3.96382e-06	2.0949e-05	3.51818
1167	SNTG2	0.805844	6.25771	11.9361	1.54673e-25	1.80621e-24	47.0775	0.584376	6.40246	9.42629	5.25279e-18	8.6998e-17	30.1685	0.221468	6.12501	4.333	1.99121e-05	9.18152e-05	1.97942
1168	EMILIN3	1.18657	6.92554	11.9328	1.58447e-25	1.84918e-24	47.0536	0.892183	7.11623	7.71614	3.811e-13	3.64515e-12	19.1467	0.29439	6.71373	3.92474	0.000107055	0.000423802	0.388126
1169	VAT1L	1.47886	8.06122	11.9256	1.66912e-25	1.9445e-24	47.0018	1.03572	8.35285	7.38452	2.91141e-12	2.53211e-11	17.1507	0.443145	7.8367	4.55202	7.64784e-06	3.82099e-05	2.89047
1170	TRIM6	1.084	7.34066	11.9208	1.7276e-25	2.01142e-24	46.9675	0.707322	7.59114	8.29258	9.91756e-15	1.14718e-13	22.7343	0.376676	7.20294	5.2019	3.59763e-07	2.31937e-06	5.82102
1171	MOB3A	0.931917	11.9362	11.9067	1.9128e-25	2.21649e-24	46.8663	0.613558	12.1476	8.22134	1.56838e-14	1.75803e-13	22.2833	0.318359	11.8149	5.01975	8.7518e-07	5.28513e-06	4.96604
1172	GFOD1	1.56138	9.96543	11.8863	2.21706e-25	2.5645e-24	46.7195	1.15598	10.2291	8.91676	1.64647e-16	2.31524e-15	26.7709	0.405403	9.69604	4.36118	1.76425e-05	8.21834e-05	2.09443
1173	TSPYL2	1.40672	10.0331	11.8734	2.43347e-25	2.80818e-24	46.6269	1.06484	10.2541	10.309	1.12346e-20	2.48584e-19	36.2388	0.341883	9.77827	4.73136	3.39757e-06	1.82422e-05	3.66561
1174	SPRY1	0.937108	11.7348	11.8714	2.46926e-25	2.8478e-24	46.6123	0.614406	11.9492	7.64895	5.77725e-13	5.41721e-12	18.7381	0.322701	11.6142	5.16861	4.24015e-07	2.70242e-06	5.66284
1175	TSHZ2	1.97377	10.3006	11.864	2.60508e-25	2.99737e-24	46.5591	1.23066	10.7972	10.875	1.97385e-22	5.54719e-21	40.2335	0.743106	10.0795	6.18697	1.94242e-09	1.88367e-08	10.8739
1176	RNF112	0.829086	6.62068	11.8554	2.77071e-25	3.18233e-24	46.4978	0.605805	6.76636	9.43509	4.94593e-18	8.2194e-17	30.2279	0.223281	6.48178	5.23424	3.06447e-07	2.00405e-06	5.97549
1177	SNX18	1.00552	11.0232	11.8515	2.84964e-25	3.27107e-24	46.4699	0.575626	11.3126	9.31583	1.11631e-17	1.79712e-16	29.4247	0.429898	10.9372	6.80759	5.16521e-11	6.47223e-10	14.4055
1178	LONRF2	2.4789	8.30259	11.8465	2.95567e-25	3.39078e-24	46.4335	1.7472	8.78356	9.07931	5.53647e-17	8.23523e-16	27.8454	0.731695	7.92049	4.99076	1.00588e-06	5.99118e-06	4.83235
1179	EDA2R	1.22118	7.19753	11.8329	3.26085e-25	3.73214e-24	46.3358	0.708966	7.54192	7.26698	5.91199e-12	4.91242e-11	16.456	0.512216	7.08788	6.26807	1.22658e-09	1.22034e-08	11.3207
1180	VLDLR	1.95632	9.05056	11.8314	3.2948e-25	3.76879e-24	46.3255	1.33051	9.46438	9.6957	8.22763e-19	1.48462e-17	31.9982	0.625813	8.77406	4.85547	1.90993e-06	1.07599e-05	4.21719
1181	SMIM3	1.39321	10.1127	11.8273	3.39456e-25	3.87384e-24	46.2959	0.80663	10.5072	8.55459	1.80673e-15	2.2495e-14	24.4107	0.586576	9.98876	6.55925	2.27173e-10	2.5348e-09	12.9617
1182	TRIM61	0.522541	6.11212	11.8226	3.51223e-25	4.00112e-24	46.262	0.379683	6.20545	9.26421	1.58563e-17	2.50726e-16	29.0785	0.142858	6.02569	4.2067	3.39854e-05	0.000148582	1.47212
1183	PRDM5	1.47607	7.9301	11.8174	3.64707e-25	4.15231e-24	46.2245	0.859789	8.34435	8.27164	1.13502e-14	1.30086e-13	22.6016	0.616281	7.79609	6.51198	2.99813e-10	3.278e-09	12.6915
1184	C22orf23	0.938796	6.91507	11.8148	3.71608e-25	4.22597e-24	46.2059	0.734639	7.04558	9.01349	8.61694e-17	1.25876e-15	27.4092	0.204157	6.7326	4.39965	1.49414e-05	7.07124e-05	2.25246
1185	PHYHD1	1.83083	8.32682	11.8127	3.77316e-25	4.28838e-24	46.1907	1.09882	8.81771	8.25887	1.23228e-14	1.40463e-13	22.5206	0.732012	8.14383	6.10211	3.12771e-09	2.9188e-08	10.4111
1186	SLITRK2	1.03807	6.29922	11.7967	4.23472e-25	4.79903e-24	46.076	0.730982	6.50112	8.36035	6.40057e-15	7.56009e-14	23.1653	0.307087	6.13957	4.89542	1.58272e-06	9.07328e-06	4.39736
1187	SKI	0.799116	12.9476	11.7951	4.28339e-25	4.85137e-24	46.0646	0.56202	13.1035	7.80725	2.16108e-13	2.11883e-12	19.704	0.237095	12.825	4.32363	2.07272e-05	9.52148e-05	1.9413
1188	CRHBP	0.800459	6.44056	11.7936	4.32882e-25	4.89998e-24	46.0541	0.541912	6.61165	8.21926	1.58948e-14	1.7776e-13	22.2702	0.258548	6.32872	5.82223	1.45366e-08	1.19419e-07	8.92085
1189	ROM1	0.708703	7.63043	11.7715	5.07813e-25	5.72167e-24	45.8954	0.563274	7.7228	8.88653	2.01458e-16	2.80065e-15	26.572	0.145429	7.48817	3.14542	0.00181979	0.00546692	-2.2488
1190	PCDHA3	0.837061	6.31723	11.7663	5.27343e-25	5.9383e-24	45.8578	0.616277	6.46103	9.47776	3.69233e-18	6.25298e-17	30.5163	0.220784	6.17459	4.27272	2.57401e-05	0.000115901	1.73565
1191	ASTN1	1.44384	6.62006	11.7485	5.99557e-25	6.73598e-24	45.7302	1.02076	6.89801	8.53041	2.11637e-15	2.625e-14	24.2549	0.423082	6.3959	4.48529	1.02777e-05	5.01202e-05	2.6087
1192	CLDN11	1.79302	7.92722	11.7431	6.23209e-25	6.99367e-24	45.6918	1.01323	8.4525	7.56392	9.75229e-13	8.93046e-12	18.224	0.779796	7.78058	6.84153	4.20597e-11	5.34908e-10	14.6059
1193	RAB3IL1	1.40926	9.38272	11.7403	6.35955e-25	7.12853e-24	45.6716	0.806655	9.78829	7.95118	8.75501e-14	9.0178e-13	20.5921	0.602607	9.26214	6.59016	1.89321e-10	2.1455e-09	13.1392
1194	ZFYVE1	0.714968	10.3639	11.7295	6.87431e-25	7.6923e-24	45.5942	0.460405	10.5334	7.84338	1.72391e-13	1.71166e-12	19.9261	0.254564	10.2762	4.99778	9.7259e-07	5.80881e-06	4.86467
1195	GNAI2	0.88767	14.1654	11.7293	6.8834e-25	7.69808e-24	45.5929	0.490557	14.4333	7.98887	6.89984e-14	7.2133e-13	20.8262	0.397113	14.0986	7.08463	9.45921e-12	1.36146e-10	16.0626
1196	KCNS2	0.869742	6.38883	11.7221	7.24903e-25	8.09309e-24	45.5415	0.56152	6.59404	7.32052	4.28503e-12	3.62392e-11	16.7716	0.308222	6.28143	6.6071	1.71285e-10	1.95641e-09	13.2368
1197	CSRP2	1.48999	9.23462	11.6812	9.73486e-25	1.08067e-23	45.2483	0.873523	9.64879	8.27329	1.12301e-14	1.28833e-13	22.612	0.616465	9.09643	6.65636	1.27883e-10	1.49426e-09	13.5215
1198	CD300LG	1.01774	6.20534	11.6305	1.40168e-24	1.54114e-23	44.8859	0.748032	6.38107	8.00237	6.33526e-14	6.65866e-13	20.9102	0.269708	6.03257	5.44743	1.04425e-07	7.38185e-07	7.01367
1199	VEGFB	1.11932	11.8595	11.6074	1.6555e-24	1.8141e-23	44.7204	0.782165	12.0814	9.83271	3.17996e-19	5.98653e-18	32.9367	0.33715	11.6904	4.62423	5.53305e-06	2.83687e-05	3.19944
1200	TRPS1	1.84483	9.87233	11.6031	1.70752e-24	1.87006e-23	44.6897	1.0346	10.4184	8.15172	2.44989e-14	2.69062e-13	21.8446	0.810227	9.72554	6.85785	3.80935e-11	4.86681e-10	14.7026
1201	COL4A6	2.56839	8.2943	11.6007	1.73664e-24	1.89981e-23	44.6728	1.84991	8.76458	8.4258	4.18615e-15	5.03264e-14	23.5833	0.718482	7.87789	5.14839	4.68311e-07	2.95966e-06	5.56722
1202	KLHDC1	1.01262	7.96616	11.5983	1.76679e-24	1.93172e-23	44.6557	0.740049	8.144	8.90989	1.72386e-16	2.41538e-15	26.7256	0.272571	7.79645	4.43689	1.27065e-05	6.10361e-05	2.40666
1203	CYTH3	0.994975	11.3048	11.5926	1.84093e-24	2.01053e-23	44.6149	0.645082	11.5377	8.7479	5.05998e-16	6.68738e-15	25.6645	0.349894	11.1806	5.23485	3.05515e-07	1.99862e-06	5.97842
1204	SNCA	1.36461	7.5597	11.5831	1.97189e-24	2.14995e-23	44.5465	0.883458	7.87995	8.87882	2.12069e-16	2.94559e-15	26.5214	0.481147	7.38994	5.43345	1.12175e-07	7.87844e-07	6.94456
1205	WWC3	1.32453	11.3282	11.5819	1.98808e-24	2.16519e-23	44.5384	0.837121	11.6535	9.41263	5.76695e-18	9.50309e-17	30.0764	0.487411	11.174	5.67634	3.16894e-08	2.44708e-07	8.16628
1206	CHST15	1.8317	10.929	11.5797	2.02032e-24	2.19908e-23	44.5224	1.0693	11.4414	9.50204	3.12578e-18	5.34443e-17	30.6807	0.762397	10.7615	6.82742	4.58131e-11	5.78879e-10	14.5225
1207	RPRM	1.41875	6.57838	11.5766	2.06509e-24	2.24407e-23	44.5006	1.16904	6.73397	9.52834	2.60927e-18	4.50461e-17	30.859	0.249707	6.27216	3.16415	0.00171006	0.00516823	-2.19174
1208	JAKMIP2	1.42756	7.41947	11.5649	2.24728e-24	2.43528e-23	44.4166	1.05968	7.65859	9.91709	1.76624e-19	3.43075e-18	33.5173	0.367884	7.17174	5.13943	4.89371e-07	3.07785e-06	5.52489
1209	LRRC4	1.36784	7.81032	11.5569	2.38067e-24	2.57555e-23	44.3593	1.0236	8.03359	8.97771	1.09527e-16	1.57874e-15	27.1727	0.344237	7.56867	4.56548	7.20216e-06	3.61031e-05	2.94776
1210	LGI1	1.12436	6.30231	11.5322	2.84142e-24	3.06553e-23	44.1834	0.85499	6.47621	8.91351	1.68269e-16	2.36277e-15	26.7495	0.269369	6.09664	4.6269	5.46677e-06	2.80436e-05	3.21095
1211	PRX	0.985026	8.29955	11.5303	2.88031e-24	3.10236e-23	44.1699	0.721265	8.47156	8.63143	1.09109e-15	1.38854e-14	24.9074	0.263761	8.13374	4.0245	7.18588e-05	0.000295176	0.763926
1212	CRY2	0.979168	10.8524	11.5294	2.90035e-24	3.12222e-23	44.163	0.702196	11.0339	9.45716	4.25223e-18	7.13937e-17	30.377	0.276972	10.6953	4.70608	3.81503e-06	2.02337e-05	3.55476
1213	SCN11A	0.841028	6.41015	11.5153	3.20824e-24	3.44042e-23	44.0627	0.582155	6.58085	7.76133	2.87763e-13	2.7837e-12	19.4227	0.258873	6.28601	4.5514	7.66893e-06	3.82722e-05	2.88785
1214	EOGT	0.987151	10.8289	11.5136	3.24728e-24	3.48037e-23	44.0507	0.662139	11.0443	7.31033	4.55635e-12	3.83817e-11	16.7114	0.325012	10.6942	5.45439	1.00763e-07	7.15136e-07	7.04814
1215	CCDC50	0.926275	12.1327	11.5134	3.25347e-24	3.4851e-23	44.0488	0.660179	12.3073	8.71454	6.30864e-16	8.2595e-15	25.4471	0.266096	11.9861	4.8848	1.66403e-06	9.48659e-06	4.34932
1216	IGSF10	1.76915	7.63478	11.5097	3.33957e-24	3.57341e-23	44.0228	1.22251	7.99535	8.26324	1.19804e-14	1.36879e-13	22.5484	0.546646	7.37475	5.00802	9.25913e-07	5.55548e-06	4.91191
1217	CAMK1	1.01697	8.53061	11.5073	3.39765e-24	3.63159e-23	44.0057	0.803329	8.66667	10.8071	3.21694e-22	8.72723e-21	39.7505	0.213645	8.32904	3.29401	0.00110232	0.00349171	-1.78759
1218	PAM	1.2981	12.6499	11.505	3.45484e-24	3.68868e-23	43.9891	0.893194	12.9171	10.6506	9.8795e-22	2.50315e-20	38.6414	0.404902	12.461	4.8886	1.63448e-06	9.32628e-06	4.3665
1219	MYO9A	0.96301	11.1417	11.4996	3.59201e-24	3.82886e-23	43.9504	0.729736	11.2925	8.78813	3.87584e-16	5.22478e-15	25.9271	0.233274	10.9669	3.98022	8.58534e-05	0.000347608	0.596071
1220	HSPA12A	1.58464	8.76692	11.4976	3.64408e-24	3.88225e-23	43.9361	1.16131	9.04295	11.3563	6.03849e-24	2.07945e-22	43.6818	0.423332	8.49968	4.31413	2.15852e-05	9.85545e-05	1.90278
1221	FREM1	2.23083	8.14934	11.4932	3.76088e-24	4.00233e-23	43.9047	1.71687	8.47987	10.3473	8.56326e-21	1.92084e-19	36.507	0.513961	7.73065	3.49575	0.000541905	0.00184727	-1.1298
1222	CYB5R3	0.846053	14.035	11.4912	3.81407e-24	4.05479e-23	43.8907	0.637405	14.1701	9.90515	1.9197e-19	3.69216e-18	33.4351	0.208649	13.8833	3.82433	0.000158611	0.000603438	0.0184829
1223	MGARP	0.613729	6.15511	11.4832	4.03836e-24	4.28597e-23	43.8339	0.477689	6.24225	8.33941	7.32907e-15	8.60483e-14	23.032	0.13604	6.03715	4.06343	6.13731e-05	0.000255471	0.912865
1224	DUSP3	1.06299	12.6359	11.48	4.1328e-24	4.38382e-23	43.8109	0.786471	12.8157	9.42964	5.13368e-18	8.50973e-17	30.1911	0.276521	12.4527	4.92496	1.37634e-06	7.9885e-06	4.53138
1225	2020-09-05	1.69068	9.00434	11.4797	4.14365e-24	4.39056e-23	43.8083	1.12444	9.37996	9.59702	1.62649e-18	2.85842e-17	31.3254	0.566244	8.77854	5.20391	3.56206e-07	2.29795e-06	5.83059
1226	CTF1	1.97343	8.56245	11.4661	4.56755e-24	4.82405e-23	43.7115	1.3841	8.95019	10.2306	1.95519e-20	4.19336e-19	35.6913	0.589329	8.26181	4.77305	2.8036e-06	1.52694e-05	3.84951
1227	FOXD3	1.26884	6.50847	11.4438	5.35676e-24	5.61813e-23	43.5531	1.01651	6.66815	10.3817	6.71048e-21	1.53517e-19	36.748	0.252334	6.24962	3.5429	0.000456802	0.00158395	-0.97084
1228	UTRN	1.34588	12.1941	11.4379	5.59035e-24	5.85998e-23	43.5107	0.72244	12.6154	7.47855	1.64423e-12	1.46586e-11	17.7113	0.62344	12.1038	7.14747	6.3944e-12	9.54768e-11	16.4451
1229	KCTD12	1.80419	12.8959	11.4289	5.96138e-24	6.23554e-23	43.4468	1.12149	13.3523	10.0046	9.57754e-20	1.91943e-18	34.1218	0.682694	12.6956	5.83399	1.36427e-08	1.12595e-07	8.98234
1230	XKR4	1.63075	6.97136	11.4217	6.27578e-24	6.5469e-23	43.3957	1.31115	7.17326	10.1409	3.6786e-20	7.70379e-19	35.0669	0.319598	6.63625	3.68484	0.000270118	0.000982613	-0.480498
1231	TWSG1	1.08353	11.8226	11.4207	6.32351e-24	6.58965e-23	43.3882	0.69421	12.082	8.32898	7.84054e-15	9.16135e-14	22.9656	0.389323	11.6916	5.52884	6.8627e-08	5.01143e-07	7.41912
1232	ZIK1	1.12362	7.46475	11.4054	7.05678e-24	7.33425e-23	43.2791	0.687122	7.75699	7.26013	6.15976e-12	5.11613e-11	16.4157	0.436503	7.34585	5.45234	1.01825e-07	7.21891e-07	7.03801
1233	PHACTR1	1.3267	8.97508	11.4016	7.25023e-24	7.5313e-23	43.2522	0.864255	9.28266	8.10058	3.39533e-14	3.66112e-13	21.5235	0.462449	8.80727	5.39698	1.35127e-07	9.35934e-07	6.7649
1234	BCL6	1.23716	11.3546	11.3996	7.35611e-24	7.63723e-23	43.2378	0.720676	11.7017	7.31783	4.355e-12	3.67806e-11	16.7557	0.516487	11.2422	6.27052	1.20956e-09	1.20464e-08	11.3342
1235	SEMA6C	1.39626	9.22367	11.3941	7.65289e-24	7.93693e-23	43.1985	1.07919	9.42728	11.0513	5.5294e-23	1.66392e-21	41.4917	0.31707	8.95923	3.47449	0.000584931	0.00198217	-1.2008
1236	DGKG	1.83831	8.36784	11.3852	8.15624e-24	8.43659e-23	43.1352	1.4156	8.63965	9.44429	4.64403e-18	7.7588e-17	30.29	0.422716	8.02241	3.91245	0.000112384	0.000442676	0.342399
1237	COLQ	0.840533	7.34873	11.3786	8.54947e-24	8.83251e-23	43.0884	0.554269	7.53884	7.27675	5.5754e-12	4.64854e-11	16.5134	0.286264	7.23893	5.00178	9.54074e-07	5.71218e-06	4.88313
1238	ANKRD65	1.76708	8.20221	11.3722	8.94723e-24	9.22064e-23	43.0432	1.20585	8.57314	11.1685	2.36562e-23	7.54838e-22	42.3313	0.561234	7.95036	4.96502	1.13759e-06	6.71429e-06	4.71422
1239	VEGFD	1.54951	6.82434	11.3587	9.85508e-24	1.01242e-22	42.9471	1.19442	7.05258	9.20794	2.3225e-17	3.60541e-16	28.7021	0.355092	6.53254	4.54345	7.94537e-06	3.95852e-05	2.85407
1240	PHLDA3	1.81564	10.891	11.3584	9.87633e-24	1.01407e-22	42.945	1.10147	11.3695	9.22538	2.06374e-17	3.22161e-16	28.8186	0.714164	10.7035	5.89453	9.82531e-09	8.28733e-08	9.30049
1241	CD109	1.85909	10.0027	11.3297	1.21308e-23	1.24035e-22	42.7407	1.08751	10.5212	7.36735	3.23018e-12	2.78459e-11	17.0488	0.771577	9.83156	5.98165	6.09918e-09	5.38357e-08	9.7629
1242	PLPPR2	1.2185	10.9198	11.3276	1.23095e-23	1.2573e-22	42.7261	0.925992	11.1087	11.1773	2.2193e-23	7.11631e-22	42.3944	0.29251	10.6972	3.71927	0.000237207	0.000872139	-0.358914
1243	VAMP2	0.984101	11.7199	11.3131	1.36539e-23	1.39099e-22	42.6231	0.645147	11.9451	8.02268	5.57011e-14	5.89245e-13	21.0367	0.338954	11.5933	5.29546	2.25717e-07	1.50632e-06	6.27009
1244	CNN3	1.30341	12.3786	11.3129	1.36738e-23	1.3923e-22	42.6217	0.823672	12.6987	9.95085	1.39521e-19	2.74274e-18	33.7502	0.47974	12.2269	5.5282	6.88554e-08	5.02354e-07	7.41591
1245	LRRTM1	1.31952	6.39507	11.309	1.40665e-23	1.43079e-22	42.5935	1.06611	6.55476	10.2787	1.39238e-20	3.06011e-19	36.0267	0.253406	6.12122	3.68662	0.000268317	0.000976971	-0.474241
1246	ZNF333	0.78451	9.3467	11.3083	1.41367e-23	1.43718e-22	42.5886	0.598841	9.46643	9.2725	1.49889e-17	2.37396e-16	29.134	0.185668	9.20201	3.82262	0.000159661	0.000606993	0.0122873
1247	DAPK3	0.882582	11.4353	11.3079	1.41749e-23	1.44032e-22	42.5859	0.68125	11.5646	9.10709	4.5913e-17	6.91346e-16	28.03	0.201332	11.2686	3.59644	0.000375407	0.00132592	-0.78795
1248	CRMP1	1.43154	9.14355	11.3037	1.46052e-23	1.48327e-22	42.5562	0.813219	9.55991	8.79775	3.63616e-16	4.93227e-15	25.9901	0.618323	9.02426	6.53281	2.65364e-10	2.93249e-09	12.8103
1249	ZNF382	1.17199	7.67971	11.2997	1.50316e-23	1.52499e-22	42.5276	0.843854	7.89451	9.29547	1.28214e-17	2.04723e-16	29.2881	0.328134	7.48985	4.49404	9.88904e-06	4.843e-05	2.64543
1250	FAM198B	1.54346	11.6652	11.2995	1.50531e-23	1.52637e-22	42.5261	0.824728	12.151	7.29747	4.9227e-12	4.13148e-11	16.6355	0.718732	11.5636	6.96076	2.03227e-11	2.74169e-10	15.3158
1251	PCDHB15	1.20341	7.85281	11.2838	1.6838e-23	1.70384e-22	42.4148	0.851106	8.08424	9.75395	5.49578e-19	1.00408e-17	32.3965	0.352302	7.66581	4.27661	2.53196e-05	0.000114087	1.75128
1252	MYRIP	1.66742	7.94811	11.2816	1.71039e-23	1.72984e-22	42.3992	1.1651	8.27882	8.13134	2.79054e-14	3.04592e-13	21.7165	0.502317	7.69635	4.1276	4.71945e-05	0.000200941	1.16121
1253	NIPAL4	1.85313	7.18157	11.2797	1.73445e-23	1.75327e-22	42.3853	1.30021	7.54533	7.68888	4.51293e-13	4.29134e-12	18.9807	0.552918	6.89901	4.70002	3.92218e-06	2.07457e-05	3.52828
1254	PRMT2	0.741981	11.5425	11.2751	1.79158e-23	1.80729e-22	42.3531	0.487383	11.7117	8.95187	1.30211e-16	1.85502e-15	27.0022	0.254598	11.4466	5.24448	2.91223e-07	1.91216e-06	6.02457
1255	IGIP	0.915285	9.46764	11.2728	1.82212e-23	1.8362e-22	42.3363	0.63175	9.6547	7.8144	2.06662e-13	2.03045e-12	19.748	0.283535	9.33349	4.94758	1.23617e-06	7.24151e-06	4.63445
1256	LRP1	1.45534	14.5432	11.2567	2.04367e-23	2.05101e-22	42.2223	0.797733	14.987	7.24762	6.63952e-12	5.48434e-11	16.3422	0.657607	14.437	6.97679	1.84176e-11	2.49998e-10	15.4119
1257	FAM19A4	1.92748	6.48822	11.2482	2.17201e-23	2.1787e-22	42.1618	1.58732	6.70024	8.74794	5.05859e-16	6.68738e-15	25.6647	0.340159	6.07267	4.38533	1.58972e-05	7.48137e-05	2.19348
1258	C1orf216	0.789703	9.3903	11.2479	2.17558e-23	2.18116e-22	42.1601	0.580587	9.52655	8.85029	2.5645e-16	3.53002e-15	26.3342	0.209116	9.25616	4.00772	7.68849e-05	0.000314485	0.700129
1259	FAM172A	0.909494	10.4319	11.2368	2.35541e-23	2.35421e-22	42.0812	0.697187	10.5686	9.75912	5.30222e-19	9.73817e-18	32.4319	0.212307	10.2627	3.6969	0.000258128	0.000942856	-0.438025
1260	RBFOX3	2.00885	7.05082	11.2347	2.39026e-23	2.38782e-22	42.0666	1.71174	7.23114	9.15671	3.28461e-17	5.03109e-16	28.3602	0.297104	6.58799	3.08088	0.00224945	0.00660947	-2.4429
1261	EID3	0.616183	6.99697	11.2311	2.45259e-23	2.44759e-22	42.041	0.390723	7.14738	8.09582	3.49983e-14	3.7655e-13	21.4937	0.22546	6.92456	6.00088	5.48599e-09	4.88198e-08	9.8657
1262	SLC35F1	1.3914	7.18497	11.2219	2.62049e-23	2.61248e-22	41.9752	1.051	7.40517	9.99794	1.00365e-19	2.00526e-18	34.0755	0.3404	6.9341	4.25008	2.83247e-05	0.000126232	1.64487
1263	ST5	1.15521	12.0629	11.2162	2.72882e-23	2.71454e-22	41.935	0.812815	12.288	9.9594	1.31425e-19	2.59141e-18	33.8093	0.342399	11.8855	4.72607	3.48101e-06	1.86289e-05	3.6424
1264	RAB12	1.00502	10.8069	11.1748	3.66446e-23	3.62737e-22	41.642	0.73183	10.9853	9.53244	2.53677e-18	4.38719e-17	30.8868	0.273186	10.6399	4.35605	1.80365e-05	8.38187e-05	2.07344
1265	MAP4	0.828622	13.9398	11.1675	3.86177e-23	3.81496e-22	41.5899	0.643634	14.0584	9.82063	3.45865e-19	6.47379e-18	32.8538	0.184988	13.7812	3.62446	0.000338453	0.00120739	-0.691247
1266	TTLL7	2.18431	9.06978	11.1662	3.89613e-23	3.84696e-22	41.5811	1.71381	9.37024	10.492	3.06557e-21	7.31251e-20	37.5222	0.470496	8.64287	3.59478	0.000377709	0.00133357	-0.793652
1267	KLF17	0.842251	6.22744	11.1643	3.94971e-23	3.8979e-22	41.5675	0.588224	6.39469	8.64752	9.81521e-16	1.25235e-14	25.0117	0.254027	6.10042	5.34252	1.78111e-07	1.20841e-06	6.49847
1268	RIN3	1.28414	11.2253	11.159	4.10235e-23	4.0465e-22	41.5298	0.747059	11.5864	8.51288	2.37342e-15	2.92712e-14	24.142	0.537086	11.1092	6.1325	2.63862e-09	2.49089e-08	10.5763
1269	S100B	1.53723	7.84607	11.1561	4.18916e-23	4.13004e-22	41.509	1.02089	8.18865	7.64428	5.9464e-13	5.56249e-12	18.7098	0.516334	7.64154	5.37341	1.52325e-07	1.04616e-06	6.64931
1270	CAMK1D	1.69055	10.2071	11.155	4.22078e-23	4.15911e-22	41.5015	1.02066	10.6561	9.01271	8.66203e-17	1.26346e-15	27.4041	0.669886	10.035	5.76836	1.94171e-08	1.56232e-07	8.64044
1271	INAFM1	1.0736	9.80402	11.1447	4.54222e-23	4.4634e-22	41.4286	0.845291	9.94962	9.29525	1.2841e-17	2.04869e-16	29.2866	0.228313	9.59267	3.01136	0.00281531	0.00809637	-2.64774
1272	HHIPL1	1.31143	8.39046	11.1423	4.61973e-23	4.53396e-22	41.4118	0.728299	8.78369	8.37124	5.96461e-15	7.07078e-14	23.2348	0.583126	8.28982	6.77593	6.25208e-11	7.71063e-10	14.2192
1273	RANBP3L	0.888036	6.43381	11.1402	4.69138e-23	4.59967e-22	41.3965	0.647681	6.59071	7.4772	1.65775e-12	1.47657e-11	17.7033	0.240355	6.28566	4.32739	2.03963e-05	9.38488e-05	1.9566
1274	CD302	1.39686	9.33507	11.1349	4.86999e-23	4.77001e-22	41.3594	0.903974	9.66315	7.95995	8.2834e-14	8.55004e-13	20.6465	0.49289	9.16149	5.15437	4.54762e-07	2.88148e-06	5.59547
1275	KLF7	1.36948	10.7836	11.1235	5.2837e-23	5.15458e-22	41.2784	0.727113	11.2179	7.83185	1.85295e-13	1.83327e-12	19.8552	0.642363	10.6958	6.94274	2.26976e-11	3.03048e-10	15.2079
1276	SASH1	1.11821	11.0997	11.1114	5.7585e-23	5.6038e-22	41.1929	0.764492	11.3334	7.16199	1.10676e-11	8.9124e-11	15.8413	0.353714	10.9396	4.14774	4.34302e-05	0.000186293	1.23987
1277	RXRG	1.10529	6.37973	11.1112	5.76509e-23	5.60742e-22	41.1917	0.908484	6.50255	10.3339	9.41992e-21	2.10576e-19	36.4128	0.196806	6.14234	3.63553	0.000324814	0.00116319	-0.652838
1278	ZYX	1.08206	14.0928	11.0993	6.27673e-23	6.0869e-22	41.1072	0.800045	14.2763	9.57592	1.88084e-18	3.28476e-17	31.182	0.282014	13.9067	3.89806	0.00011894	0.000465384	0.289047
1279	SLC17A7	1.18336	6.96435	11.097	6.37667e-23	6.1777e-22	41.0915	0.850661	7.18221	8.93249	1.48223e-16	2.09787e-15	26.8745	0.332703	6.77336	4.40189	1.47971e-05	7.0097e-05	2.2617
1280	SULT1C4	1.27626	7.44551	11.0895	6.7273e-23	6.5045e-22	41.0384	0.908166	7.68704	8.51491	2.34212e-15	2.89034e-14	24.1551	0.368097	7.24432	3.88763	0.000123913	0.000482145	0.250508
1281	KCND3	2.14695	9.9209	11.0883	6.78696e-23	6.55894e-22	41.0296	1.30805	10.4827	9.9863	1.08888e-19	2.16667e-18	33.995	0.838896	9.69621	5.9516	7.1934e-09	6.23959e-08	9.60284
1282	TECTA	0.802864	6.76113	11.0879	6.8042e-23	6.57235e-22	41.0271	0.58943	6.90024	10.686	7.66967e-22	1.98438e-20	38.8916	0.213434	6.62518	4.32516	2.05913e-05	9.46571e-05	1.94756
1283	PTPRS	2.13307	10.8561	11.0831	7.04003e-23	6.79009e-22	40.9932	1.21833	11.4719	8.46317	3.28248e-15	3.97064e-14	23.8228	0.914741	10.675	6.44611	4.40294e-10	4.67798e-09	12.3173
1284	DYNC1I1	1.76911	7.88329	11.0794	7.22997e-23	6.96985e-22	40.9668	1.41718	8.10601	10.7066	6.61487e-22	1.72516e-20	39.0379	0.351928	7.52244	3.36131	0.000873106	0.00283828	-1.57219
1285	SESN3	1.80991	10.8518	11.0771	7.34763e-23	7.07282e-22	40.9507	1.03769	11.3715	7.58796	8.41312e-13	7.74039e-12	18.369	0.772215	10.6961	6.02796	4.72361e-09	4.25778e-08	10.0109
1286	GPER1	1.83209	7.92346	11.0718	7.63204e-23	7.33937e-22	40.913	1.33625	8.24712	9.31253	1.14165e-17	1.83189e-16	29.4026	0.495832	7.6178	4.30828	2.21304e-05	0.000100902	1.87909
1287	FAM13B	0.963515	10.7095	11.0707	7.69359e-23	7.39492e-22	40.905	0.714793	10.8712	8.09407	3.53913e-14	3.80569e-13	21.4827	0.248722	10.5425	4.03509	6.88479e-05	0.000284107	0.804329
1288	TGFBR2	1.28333	13.1759	11.0693	7.76672e-23	7.46155e-22	40.8956	0.689913	13.5769	7.85339	1.61918e-13	1.61258e-12	19.9877	0.59342	13.0893	6.70499	9.56964e-11	1.13789e-09	13.8042
1289	PURA	0.687371	11.7252	11.0631	8.11612e-23	7.78956e-22	40.8519	0.4669	11.871	7.86118	1.54194e-13	1.54037e-12	20.0358	0.220471	11.6283	4.80035	2.47024e-06	1.36299e-05	3.97072
1290	GOLGA8R	0.505173	6.23028	11.0629	8.12879e-23	7.79789e-22	40.8503	0.387916	6.30574	8.26296	1.20025e-14	1.37051e-13	22.5466	0.117257	6.13592	3.58993	0.000384518	0.00135468	-0.810315
1291	SERINC1	0.730273	13.1243	11.0589	8.36199e-23	8.01767e-22	40.8222	0.486301	13.2862	7.59017	8.29956e-13	7.6395e-12	18.3824	0.243972	13.0265	4.85666	1.89928e-06	1.07029e-05	4.22255
1292	PCDH7	2.46964	10.9605	11.0566	8.50243e-23	8.14833e-22	40.8057	1.26776	11.7745	7.45313	1.91962e-12	1.69823e-11	17.5593	1.20187	10.8247	7.46493	8.53842e-13	1.47667e-11	18.4139
1293	ZNF71	1.41872	8.65885	11.0431	9.35756e-23	8.95031e-22	40.7105	0.996327	8.9367	11.5769	1.20583e-24	4.59766e-23	45.2754	0.422397	8.44206	4.53568	8.22448e-06	4.08509e-05	2.82114
1294	SCG2	1.99084	7.87692	11.0392	9.61987e-23	9.19222e-22	40.683	1.41918	8.25189	8.81018	3.34821e-16	4.55747e-15	26.0714	0.571658	7.56179	4.44904	1.20498e-05	5.80958e-05	2.45718
1295	EIF4E3	1.34941	10.6891	11.0362	9.82546e-23	9.3795e-22	40.662	0.865065	11.0119	8.0328	5.22396e-14	5.54727e-13	21.0998	0.484347	10.5257	5.56074	5.81408e-08	4.28821e-07	7.57937
1296	PINLYP	1.06739	7.53139	11.0351	9.90863e-23	9.45428e-22	40.6536	0.808674	7.6986	10.3732	7.12878e-21	1.6195e-19	36.6882	0.258715	7.33769	3.62045	0.000343526	0.00122415	-0.705134
1297	TCEAL6	0.72095	5.91512	11.0307	1.02228e-22	9.74451e-22	40.6226	0.579097	6.00478	9.08834	5.20978e-17	7.77888e-16	27.9053	0.141854	5.76726	4.74662	3.16732e-06	1.70857e-05	3.73276
1298	GINM1	0.68552	11.1727	11.0288	1.03615e-22	9.87195e-22	40.6092	0.504731	11.2904	8.944	1.37255e-16	1.94685e-15	26.9503	0.180789	11.0559	3.92047	0.000108878	0.000430232	0.372235
1299	PCDHGA4	1.04536	7.07379	11.0153	1.13995e-22	1.08504e-21	40.5143	0.816567	7.22015	9.58124	1.81328e-18	3.17811e-17	31.2181	0.22879	6.87136	3.33221	0.00096615	0.00310872	-1.66582
1300	SHANK1	0.987437	6.81028	11.0131	1.15819e-22	1.10132e-21	40.4986	0.5952	7.07321	7.97964	7.3145e-14	7.62236e-13	20.7688	0.392236	6.71026	5.97277	6.40417e-09	5.62991e-08	9.71556
1301	SMIM10L2B	0.908664	6.9188	11.0069	1.20976e-22	1.14813e-21	40.4553	0.585557	7.13397	7.47148	1.71659e-12	1.52759e-11	17.669	0.323107	6.80717	4.98252	1.04634e-06	6.20572e-06	4.79449
1302	C10orf142	0.322532	5.71043	10.9842	1.42205e-22	1.34374e-21	40.2947	0.232369	5.76945	8.00308	6.30684e-14	6.63236e-13	20.9146	0.0901633	5.65811	4.47689	1.06645e-05	5.19027e-05	2.5735
1303	SYNGR1	2.02852	9.01812	10.9819	1.44477e-22	1.36454e-21	40.2789	1.07975	9.6595	7.33612	3.90062e-12	3.31722e-11	16.8638	0.948764	8.88668	6.67028	1.17719e-10	1.38294e-09	13.6023
1304	OSR1	1.4854	7.94631	10.9818	1.44662e-22	1.36564e-21	40.2777	1.15207	8.16011	9.31302	1.13785e-17	1.82728e-16	29.4059	0.333338	7.66293	3.40995	0.000736004	0.00243468	-1.41399
1305	HECTD2	1.20054	9.37302	10.9814	1.45026e-22	1.3684e-21	40.2752	0.868737	9.58999	8.96814	1.16779e-16	1.67463e-15	27.1095	0.331805	9.17629	4.21317	3.30774e-05	0.000145033	1.49779
1306	PHF21A	0.833665	11.0791	10.9708	1.56324e-22	1.47288e-21	40.2006	0.594132	11.2362	8.67616	8.12721e-16	1.0486e-14	25.1976	0.239533	10.9472	4.31904	2.11376e-05	9.68725e-05	1.92268
1307	NLGN4X	1.79061	7.82813	10.9648	1.63133e-22	1.53408e-21	40.1583	1.10563	8.28632	7.35842	3.40929e-12	2.92996e-11	16.9958	0.684979	7.63313	5.67924	3.12069e-08	2.41363e-07	8.18112
1308	GNAI1	1.52739	9.88598	10.9634	1.6475e-22	1.5478e-21	40.1485	0.920841	10.2926	7.61452	7.14464e-13	6.62156e-12	18.5295	0.606546	9.73118	5.51747	7.27916e-08	5.28117e-07	7.3622
1309	ZNF660	1.0709	7.55107	10.9562	1.73468e-22	1.62657e-21	40.0972	0.793264	7.73162	9.31547	1.11907e-17	1.80008e-16	29.4223	0.277636	7.36608	3.77815	0.000189517	0.000711505	-0.14858
1310	ADPRH	1.01691	9.18495	10.9457	1.86788e-22	1.75063e-21	40.0238	0.489912	9.54285	7.29663	4.94763e-12	4.14812e-11	16.6306	0.527001	9.14566	7.49648	6.96775e-13	1.22783e-11	18.6128
1311	NT5C1A	0.509842	5.85375	10.9384	1.9677e-22	1.84242e-21	39.972	0.365664	5.94821	7.7012	4.18117e-13	3.9875e-12	19.0557	0.144178	5.7719	4.78728	2.62472e-06	1.4381e-05	3.91263
1312	P3H3	1.51141	9.84444	10.9369	1.98868e-22	1.86117e-21	39.9615	0.853884	10.2874	8.14371	2.57858e-14	2.82402e-13	21.7942	0.657524	9.72093	6.27148	1.20296e-09	1.19928e-08	11.3396
1313	RBM43	0.950495	9.40969	10.903	2.52836e-22	2.35163e-21	39.723	0.699873	9.57292	8.41218	4.57353e-15	5.4748e-14	23.4962	0.250622	9.24768	3.85514	0.000140712	0.000541156	0.130976
1314	SOCS5	0.675518	10.752	10.8992	2.59743e-22	2.41472e-21	39.6962	0.533789	10.8423	8.59543	1.38231e-15	1.73654e-14	24.6744	0.141729	10.618	3.27793	0.00116482	0.00366714	-1.83847
1315	ZNF385B	1.72328	7.36546	10.8949	2.67699e-22	2.48279e-21	39.6662	1.13334	7.75737	8.06416	4.28075e-14	4.5805e-13	21.2956	0.589941	7.14193	5.83118	1.38508e-08	1.13977e-07	8.96767
1316	BDKRB1	1.12987	7.57677	10.88	2.97425e-22	2.74935e-21	39.5616	0.770228	7.8145	7.21814	7.91982e-12	6.48438e-11	16.1693	0.359637	7.41615	4.56555	7.19993e-06	3.61012e-05	2.94805
1317	MAP9	1.63654	9.07275	10.866	3.28513e-22	3.02529e-21	39.4629	1.00475	9.49558	7.91715	1.08487e-13	1.10406e-12	20.3813	0.631784	8.89751	5.5515	6.10048e-08	4.48423e-07	7.53289
1318	FGF5	1.01268	6.35866	10.851	3.65158e-22	3.35328e-21	39.3578	0.744437	6.53343	7.40134	2.62933e-12	2.30111e-11	17.2507	0.268238	6.18669	4.41777	1.38107e-05	6.58869e-05	2.32734
1319	PPP2R5B	0.75942	10.2148	10.8384	3.99371e-22	3.65887e-21	39.2689	0.517802	10.3745	8.29146	9.98894e-15	1.15452e-13	22.7273	0.241618	10.1068	4.56754	7.13626e-06	3.58094e-05	2.95653
1320	DTX3	1.68374	9.72266	10.8253	4.37932e-22	4.00278e-21	39.1773	1.12019	10.0965	10.5358	2.24382e-21	5.46564e-20	37.8306	0.56355	9.4976	5.1309	5.10231e-07	3.20389e-06	5.48474
1321	ZNF568	1.22828	7.96987	10.7982	5.30598e-22	4.81824e-21	38.9867	0.74943	8.29053	8.62944	1.10548e-15	1.40502e-14	24.8945	0.478854	7.84076	5.69557	2.86203e-08	2.23378e-07	8.26485
1322	HIPK4	0.623411	6.27936	10.788	5.70261e-22	5.16452e-21	38.9151	0.491683	6.36331	9.52244	2.71711e-18	4.67841e-17	30.819	0.131728	6.1562	3.51066	0.000513498	0.00176242	-1.07973
1323	SGTB	0.865038	9.34894	10.7859	5.78691e-22	5.23553e-21	38.9005	0.557815	9.55352	7.92216	1.05116e-13	1.07254e-12	20.4124	0.307222	9.24248	4.94255	1.26608e-06	7.40124e-06	4.6115
1324	ELOVL4	1.24978	7.25313	10.7853	5.81244e-22	5.25619e-21	38.8961	0.827921	7.53312	7.94426	9.14507e-14	9.39976e-13	20.5493	0.421857	7.08792	4.51247	9.11595e-06	4.48686e-05	2.72302
1325	C16orf62	1.30311	10.6276	10.7846	5.83829e-22	5.27713e-21	38.8917	0.647635	11.0722	7.55137	1.05328e-12	9.60026e-12	18.1484	0.655476	10.567	7.11649	7.75809e-12	1.14011e-10	16.2562
1326	PTPN14	1.01768	11.5838	10.7797	6.04654e-22	5.46031e-21	38.8569	0.656219	11.8245	7.50634	1.38765e-12	1.24736e-11	17.8778	0.361463	11.4586	5.16276	4.36389e-07	2.77496e-06	5.63515
1327	PHC1	1.13945	9.346	10.777	6.16266e-22	5.56004e-21	38.838	0.727201	9.62083	8.27123	1.13799e-14	1.30322e-13	22.599	0.412248	9.20967	5.27546	2.49499e-07	1.65319e-06	6.17355
1328	HACD1	1.70495	7.9948	10.7718	6.39092e-22	5.76066e-21	38.8019	1.30182	8.25473	9.02209	8.13366e-17	1.19083e-15	27.4661	0.403127	7.68016	3.8731	0.000131177	0.000507982	0.196935
1329	NOV	1.74327	8.66104	10.7688	6.52784e-22	5.88137e-21	38.7808	1.08369	9.10196	8.19905	1.8095e-14	2.01102e-13	22.1426	0.659582	8.46743	5.35946	1.63487e-07	1.11616e-06	6.5811
1330	ACTN2	2.11728	7.05008	10.7539	7.25191e-22	6.51573e-21	38.6764	1.7395	7.2859	8.52452	2.1996e-15	2.72162e-14	24.2169	0.377784	6.59574	4.05566	6.334e-05	0.000263378	0.883068
1331	SHISA4	1.46203	8.96452	10.7528	7.30738e-22	6.56255e-21	38.6688	0.885453	9.35088	8.50496	2.49937e-15	3.06891e-14	24.0911	0.576582	8.81426	5.6251	4.15198e-08	3.14534e-07	7.9049
1332	PPP2R2B	1.21306	7.3494	10.7495	7.48205e-22	6.71325e-21	38.6453	0.746563	7.66154	7.4325	2.17629e-12	1.92008e-11	17.4362	0.466492	7.21857	5.57133	5.50187e-08	4.07721e-07	7.63272
1333	CCSER2	0.991331	11.6882	10.7403	7.98296e-22	7.14303e-21	38.581	0.723088	11.8633	8.2414	1.37878e-14	1.5571e-13	22.4101	0.268243	11.5228	4.31136	2.18414e-05	9.9701e-05	1.89157
1334	SGCB	1.01948	11.4729	10.7392	8.04466e-22	7.19421e-21	38.5733	0.794802	11.6168	9.69093	8.50373e-19	1.53161e-17	31.9656	0.224683	11.2763	3.30339	0.00106731	0.00339457	-1.7578
1335	NEURL1B	1.45566	11.0926	10.7246	8.91846e-22	7.94739e-21	38.4709	1.07701	11.3389	8.97118	1.14426e-16	1.64209e-15	27.1296	0.378649	10.8418	3.58135	0.000396854	0.00139487	-0.839761
1336	RTL8C	1.38806	11.9161	10.7201	9.20551e-22	8.19944e-21	38.4395	0.909432	12.2342	9.15225	3.38512e-17	5.17694e-16	28.3305	0.47863	11.7379	4.90257	1.53022e-06	8.80329e-06	4.42971
1337	IL11RA	0.985355	8.33529	10.7198	9.22322e-22	8.20774e-21	38.4375	0.76722	8.475	9.06702	6.0139e-17	8.9115e-16	27.7638	0.218136	8.14576	3.38329	0.000808428	0.00265183	-1.50095
1338	SSH1	0.730814	11.8835	10.7128	9.69062e-22	8.60021e-21	38.3884	0.458172	12.0656	7.52433	1.24305e-12	1.12565e-11	17.9858	0.272642	11.8004	5.42992	1.14222e-07	8.0021e-07	6.9271
1339	KCNQ5	1.18741	6.83301	10.7054	1.02127e-21	9.05124e-21	38.3363	0.799171	7.09013	7.54064	1.12489e-12	1.02244e-11	18.0839	0.38824	6.66953	4.86997	1.78429e-06	1.01073e-05	4.28242
1340	SCUBE1	1.94082	8.67031	10.6964	1.08757e-21	9.62574e-21	38.2739	1.34309	9.06449	7.59614	8.0007e-13	7.38526e-12	18.4184	0.597734	8.38403	5.17587	4.09116e-07	2.61428e-06	5.69727
1341	FTO	0.73922	11.4517	10.6798	1.22233e-21	1.07989e-20	38.1579	0.594691	11.543	10.2302	1.96043e-20	4.19999e-19	35.6887	0.144529	11.2996	2.96212	0.00329221	0.00930107	-2.79017
1342	ULK2	1.23368	9.81933	10.6702	1.30805e-21	1.15302e-20	38.0906	0.834619	10.0834	9.37301	7.55969e-18	1.23532e-16	29.8093	0.399065	9.64725	4.73683	3.31327e-06	1.7819e-05	3.68965
1343	PID1	1.92364	9.32815	10.6659	1.34854e-21	1.18764e-20	38.0603	1.41062	9.66261	9.52789	2.61718e-18	4.5143e-17	30.856	0.513018	9.00328	3.84996	0.000143578	0.000551528	0.112027
1344	SH3PXD2A	1.17674	12.5677	10.6486	1.52336e-21	1.33919e-20	37.9392	0.764637	12.8419	8.87722	2.14348e-16	2.97351e-15	26.5109	0.412106	12.4199	5.03447	8.15227e-07	4.93832e-06	5.03422
1345	FAM69A	0.976346	10.0443	10.6471	1.53902e-21	1.35174e-20	37.9291	0.637112	10.2698	8.0429	4.89986e-14	5.21728e-13	21.1628	0.339233	9.9202	5.14036	4.87125e-07	3.0676e-06	5.52932
1346	CAB39L	1.5738	9.83194	10.645	1.56193e-21	1.37063e-20	37.9144	1.25975	10.0308	9.30125	1.23273e-17	1.97317e-16	29.3269	0.314055	9.51143	3.17593	0.00164427	0.00498325	-2.15572
1347	NOS1	1.72527	6.95788	10.6426	1.58805e-21	1.39293e-20	37.8979	1.41278	7.15333	8.92155	1.5947e-16	2.24891e-15	26.8024	0.312487	6.59007	3.1889	0.00157448	0.00479604	-2.11588
1348	DDIT4L	1.01706	6.72231	10.64	1.61813e-21	1.41845e-20	37.8793	0.679655	6.94599	7.2754	5.62069e-12	4.68231e-11	16.5055	0.337409	6.5848	4.47017	1.09841e-05	5.34053e-05	2.54537
1349	CAVIN3	1.51662	11.0333	10.6347	1.67956e-21	1.46924e-20	37.8423	0.978014	11.392	8.21347	1.64971e-14	1.8397e-13	22.2336	0.538603	10.8467	4.87482	1.74404e-06	9.9023e-06	4.30429
1350	HSPB3	0.942783	5.97713	10.6292	1.7455e-21	1.52556e-20	37.8041	0.792978	6.0691	8.50123	2.56098e-15	3.13865e-14	24.0671	0.149805	5.76529	3.52055	0.00049545	0.00170646	-1.04644
1351	TEF	1.23381	10.0096	10.6217	1.8401e-21	1.6068e-20	37.7516	0.872714	10.2468	8.02722	5.41213e-14	5.73463e-13	21.065	0.361098	9.81778	4.55188	7.6526e-06	3.82239e-05	2.88988
1352	MAGEL2	1.00989	6.66715	10.6128	1.95821e-21	1.70841e-20	37.6899	0.619257	6.92862	7.25572	6.32472e-12	5.23758e-11	16.3898	0.390634	6.55941	5.45808	9.88698e-08	7.02723e-07	7.06645
1353	AC011530.1	0.373799	5.72745	10.6019	2.11458e-21	1.84319e-20	37.6136	0.314035	5.76418	8.62249	1.15722e-15	1.46696e-14	24.8495	0.0597643	5.64365	3.05057	0.00248188	0.00722727	-2.53275
1354	IQSEC1	0.976559	11.9501	10.5963	2.19922e-21	1.91441e-20	37.5746	0.64266	12.1719	9.07883	5.55408e-17	8.25516e-16	27.8422	0.333899	11.8232	4.94225	1.26792e-06	7.40755e-06	4.61011
1355	ARMCX4	1.31599	8.83519	10.5821	2.42944e-21	2.10731e-20	37.4758	0.93985	9.08182	10.1633	3.1431e-20	6.59645e-19	35.2223	0.376139	8.62598	4.23557	3.01098e-05	0.000133488	1.5869
1356	ADD2	1.54909	7.46199	10.5787	2.48936e-21	2.15546e-20	37.4516	1.00866	7.82145	8.73387	5.55198e-16	7.28837e-15	25.573	0.540428	7.26629	4.93281	1.32605e-06	7.7195e-06	4.5671
1357	SRL	1.02461	7.17947	10.5775	2.50957e-21	2.17008e-20	37.4435	0.759656	7.35174	10.1398	3.7089e-20	7.75895e-19	35.0588	0.264958	7.00213	3.9011	0.000117523	0.000460486	0.300322
1358	DYNC2H1	1.35742	8.87364	10.5605	2.82704e-21	2.44029e-20	37.3253	0.737997	9.29189	7.17017	1.05424e-11	8.51052e-11	15.8889	0.619426	8.77768	6.39035	6.08244e-10	6.31489e-09	12.0029
1359	YPEL5	0.782726	11.7726	10.5376	3.32049e-21	2.85489e-20	37.1655	0.508991	11.9547	7.87834	1.38462e-13	1.39102e-12	20.1415	0.273735	11.6741	5.45536	1.00262e-07	7.12359e-07	7.05295
1360	MYH10	1.68582	11.3597	10.5365	3.34616e-21	2.87444e-20	37.1579	1.03999	11.7918	8.76843	4.41649e-16	5.91688e-15	25.7985	0.645822	11.1766	5.46108	9.73592e-08	6.92741e-07	7.08132
1361	C15orf52	1.86817	9.71802	10.534	3.40488e-21	2.92231e-20	37.1406	1.31816	10.0795	8.12122	2.97676e-14	3.23835e-13	21.6529	0.550019	9.42934	4.49045	1.00465e-05	4.91397e-05	2.63038
1362	SV2C	1.2543	6.76968	10.532	3.45406e-21	2.96192e-20	37.1264	1.00331	6.92863	8.30819	8.96739e-15	1.04344e-13	22.8335	0.250991	6.5146	3.62471	0.000338145	0.00120652	-0.690397
1363	ARHGAP6	1.71696	9.2427	10.5275	3.56441e-21	3.05521e-20	37.0951	1.24516	9.55107	10.5053	2.78729e-21	6.68131e-20	37.6162	0.471802	8.95993	3.96544	9.10757e-05	0.00036625	0.540407
1364	IQSEC3	1.33604	7.50547	10.5166	3.84755e-21	3.29213e-20	37.0192	0.867312	7.81735	9.00448	9.15354e-17	1.3292e-15	27.3496	0.468725	7.33805	5.36263	1.6088e-07	1.10029e-06	6.5966
1365	ZFP36L1	0.965657	14.5726	10.5098	4.0358e-21	3.45019e-20	36.9718	0.676351	14.763	8.28096	1.06887e-14	1.232e-13	22.6606	0.289306	14.426	4.14652	4.36494e-05	0.000187151	1.23511
1366	PARD3B	1.09681	10.5145	10.5075	4.10014e-21	3.50213e-20	36.9561	0.729654	10.758	8.3099	8.869e-15	1.03261e-13	22.8443	0.367152	10.3679	4.76069	2.9683e-06	1.60875e-05	3.79487
1367	PTPN21	0.924436	10.568	10.5025	4.24756e-21	3.62488e-20	36.921	0.620872	10.7691	8.03121	5.27717e-14	5.59769e-13	21.0898	0.303563	10.4414	4.72633	3.47696e-06	1.86123e-05	3.64352
1368	TEAD1	1.35627	12.0496	10.4841	4.83246e-21	4.11326e-20	36.793	0.964994	12.3063	9.05804	6.38811e-17	9.41608e-16	27.7043	0.391271	11.8358	4.37429	1.66735e-05	7.81159e-05	2.14814
1369	PPP1R3F	0.936652	8.05613	10.4808	4.94282e-21	4.20354e-20	36.7705	0.661689	8.2368	7.96686	7.92965e-14	8.2109e-13	20.6895	0.274962	7.91098	4.01693	7.40851e-05	0.000303541	0.73513
1370	LAMC1	1.27175	13.7863	10.4773	5.06524e-21	4.30205e-20	36.7462	0.829501	14.0804	8.29966	9.47477e-15	1.09986e-13	22.7793	0.442247	13.6249	4.94722	1.23829e-06	7.25176e-06	4.63281
1371	SV2A	1.53446	8.5474	10.4761	5.11125e-21	4.33736e-20	36.7373	0.998944	8.9036	10.3835	6.62633e-21	1.51769e-19	36.7604	0.535521	8.35365	5.18252	3.95919e-07	2.53409e-06	5.72883
1372	SEMA6D	1.6515	8.87965	10.4723	5.24784e-21	4.44748e-20	36.7111	1.13022	9.22402	7.35758	3.4267e-12	2.94362e-11	16.9908	0.521278	8.64259	4.05479	6.35658e-05	0.000264261	0.879707
1373	PRKACB	1.42133	11.1396	10.4575	5.82077e-21	4.91811e-20	36.6082	0.923521	11.4708	8.18518	1.97776e-14	2.19302e-13	22.0552	0.49781	10.9611	4.86709	1.80856e-06	1.02358e-05	4.26947
1374	RIMS3	1.47844	8.40149	10.4563	5.86854e-21	4.95381e-20	36.6001	1.17048	8.59743	9.2605	1.6261e-17	2.5671e-16	29.0537	0.307962	8.10711	2.96514	0.00326094	0.00922133	-2.78149
1375	TOX	1.96241	9.39638	10.4523	6.03746e-21	5.09021e-20	36.5719	1.25928	9.86485	7.55247	1.04621e-12	9.54025e-12	18.155	0.703134	9.15805	4.99392	9.90743e-07	5.91181e-06	4.84692
1376	BAALC	1.18054	6.88765	10.45	6.132e-21	5.16769e-20	36.5565	0.819432	7.12567	9.36457	8.0081e-18	1.30532e-16	29.7524	0.36111	6.71224	5.04349	7.80517e-07	4.75161e-06	5.07602
1377	HTR2B	1.38472	7.34711	10.4497	6.14731e-21	5.17612e-20	36.554	1.04574	7.56641	8.96527	1.19043e-16	1.7046e-15	27.0906	0.338982	7.09756	3.83597	0.000151609	0.000579422	0.060887
1378	KLHL29	1.3723	9.42615	10.4483	6.2052e-21	5.22262e-20	36.5447	0.906554	9.73539	8.75314	4.88729e-16	6.48985e-15	25.6987	0.465751	9.24605	4.73084	3.40575e-06	1.82761e-05	3.66331
1379	2020-09-06	1.40366	11.2736	10.437	6.71618e-21	5.6333e-20	36.4662	0.856352	11.6401	7.72048	3.70991e-13	3.55193e-12	19.1731	0.547308	11.1261	5.70065	2.78596e-08	2.18236e-07	8.29092
1380	ZKSCAN7	0.939597	7.42665	10.432	6.95536e-21	5.82892e-20	36.4314	0.596648	7.65541	8.1279	2.85241e-14	3.10999e-13	21.6949	0.342949	7.3158	4.92768	1.35871e-06	7.90024e-06	4.54375
1381	PNMA1	1.21639	11.4446	10.4162	7.76653e-21	6.49758e-20	36.3219	0.92783	11.6307	9.66498	1.01754e-18	1.81929e-17	31.7884	0.288561	11.2206	3.51254	0.000510024	0.00175203	-1.07341
1382	SBSPON	1.98124	8.76208	10.3956	8.96753e-21	7.48954e-20	36.1792	1.54301	9.04273	8.12982	2.81774e-14	3.0739e-13	21.7069	0.438233	8.3808	3.14703	0.00181009	0.00544195	-2.24389
1383	GREB1	1.46677	8.29659	10.3845	9.69249e-21	8.07776e-20	36.102	0.918428	8.66288	7.35746	3.42913e-12	2.94442e-11	16.9901	0.548346	8.13025	5.36178	1.6157e-07	1.10462e-06	6.59247
1384	SYNJ2BP-COX16	0.352093	6.21374	10.3843	9.70562e-21	8.08526e-20	36.1007	0.270889	6.26597	7.57679	9.01142e-13	8.27139e-12	18.3016	0.0812039	6.14771	3.25726	0.00124997	0.00390443	-1.90351
1385	DCDC2C	0.43744	5.78711	10.3522	1.21473e-20	1.00636e-19	35.8779	0.339498	5.84991	8.39611	5.0765e-15	6.05466e-14	23.3935	0.0979422	5.70354	3.40218	0.000756465	0.00249856	-1.43941
1386	WNK3	0.906123	6.99524	10.3463	1.26583e-20	1.0478e-19	35.837	0.608405	7.19247	7.21565	8.03827e-12	6.5786e-11	16.1548	0.297718	6.87124	4.53599	8.21313e-06	4.08153e-05	2.82246
1387	ADIPOQ	1.83548	6.37643	10.3407	1.31612e-20	1.08759e-19	35.7983	1.50989	6.57952	7.28174	5.41085e-12	4.51635e-11	16.5428	0.325593	5.98158	3.44567	0.000648403	0.00217096	-1.29646
1388	KCTD7	0.975093	9.50389	10.3288	1.42941e-20	1.18021e-19	35.7164	0.697935	9.68554	7.92787	1.01402e-13	1.03581e-12	20.4477	0.277158	9.34807	4.1518	4.27057e-05	0.000183426	1.25579
1389	TSPAN7	1.85979	9.3476	10.3194	1.52618e-20	1.25693e-19	35.6514	1.36604	9.66937	9.44208	4.71481e-18	7.86874e-17	30.2751	0.493745	9.03235	3.63202	0.000329087	0.00117634	-0.665043
1390	SERTM1	0.860592	5.91804	10.3177	1.54432e-20	1.27134e-19	35.6396	0.717619	6.0064	9.16226	3.16372e-17	4.85351e-16	28.3972	0.142973	5.72789	3.12382	0.00195434	0.00582905	-2.31418
1391	TCF23	1.24178	6.50682	10.3078	1.65466e-20	1.35874e-19	35.5711	1.01194	6.65098	8.20957	1.69151e-14	1.88417e-13	22.209	0.229835	6.24463	3.40232	0.000756085	0.00249773	-1.43894
1392	CCDC178	0.714635	6.2657	10.3071	1.66326e-20	1.36522e-19	35.566	0.507093	6.40196	8.90203	1.8166e-16	2.53805e-15	26.674	0.207542	6.15379	4.1735	3.90305e-05	0.000168603	1.341
1393	TMOD2	1.32056	9.69336	10.3051	1.68661e-20	1.38381e-19	35.5521	0.876851	9.98776	8.51828	2.29107e-15	2.83092e-14	24.1768	0.443704	9.51773	4.84907	1.96811e-06	1.10589e-05	4.18843
1394	HDAC5	1.03185	11.5218	10.297	1.78445e-20	1.46102e-19	35.4962	0.668182	11.7639	7.51457	1.31951e-12	1.18993e-11	17.9272	0.36367	11.3934	4.68287	4.24132e-06	2.22712e-05	3.45348
1395	PPP2R3A	1.49993	9.68717	10.2943	1.81845e-20	1.48762e-19	35.4774	0.939411	10.0616	7.21141	8.24434e-12	6.7388e-11	16.1299	0.560521	9.51696	5.36313	1.60475e-07	1.0979e-06	6.59903
1396	PRKAA2	2.49892	8.38162	10.2891	1.88478e-20	1.54059e-19	35.4419	1.76128	8.8665	8.15806	2.35265e-14	2.58963e-13	21.8844	0.737639	7.99646	4.26217	2.69151e-05	0.000120554	1.69329
1397	TLE4	1.2408	10.4638	10.281	1.99439e-20	1.62814e-19	35.3858	0.836915	10.7312	9.1259	4.0443e-17	6.12754e-16	28.1551	0.403889	10.292	4.39853	1.50137e-05	7.1003e-05	2.24787
1398	SATB1	1.45161	10.8232	10.2775	2.04303e-20	1.66715e-19	35.3619	1.06805	11.0731	9.51338	2.89157e-18	4.96568e-17	30.7576	0.383566	10.5762	3.68995	0.00026498	0.000965716	-0.462532
1399	UBE2E2	1.27799	9.68004	10.2753	2.07465e-20	1.69225e-19	35.3466	0.727803	10.0505	8.16517	2.24796e-14	2.47858e-13	21.9292	0.550184	9.57262	5.91721	8.68247e-09	7.40965e-08	9.42038
1400	FZD7	1.50015	10.5392	10.2567	2.36082e-20	1.92086e-19	35.2184	0.941496	10.9123	7.65381	5.60631e-13	5.26449e-12	18.7676	0.558657	10.368	4.95348	1.20194e-06	7.05578e-06	4.6614
1401	GAB1	1.07755	10.8902	10.2505	2.46592e-20	2.00388e-19	35.1751	0.742968	11.1109	8.23484	1.43811e-14	1.6213e-13	22.3687	0.334583	10.7326	4.31015	2.1955e-05	0.000100196	1.88665
1402	RERGL	1.31607	6.89125	10.25	2.47457e-20	2.01008e-19	35.1717	1.03492	7.07063	9.3183	1.09765e-17	1.77293e-16	29.4414	0.281149	6.63282	3.01297	0.00280084	0.00806008	-2.64304
1403	KLF12	1.49661	9.83429	10.2489	2.49325e-20	2.02273e-19	35.1642	0.915489	10.2233	7.62207	6.81963e-13	6.3339e-12	18.5752	0.581122	9.67577	5.19746	3.67749e-07	2.36851e-06	5.79988
1404	STAC	1.425	7.22212	10.2195	3.05901e-20	2.46637e-19	34.9612	0.928392	7.55241	7.35557	3.46841e-12	2.97293e-11	16.979	0.496603	7.04183	5.41754	1.21677e-07	8.47884e-07	6.86607
1405	C17orf51	0.967779	8.5751	10.2107	3.25124e-20	2.61704e-19	34.9008	0.676711	8.7667	8.66791	8.58141e-16	1.10502e-14	25.144	0.291068	8.42873	4.03054	7.01258e-05	0.000289122	0.786968
1406	SEMA4C	1.06743	11.1224	10.2082	3.30821e-20	2.66072e-19	34.8835	0.716417	11.355	8.66042	9.01581e-16	1.15702e-14	25.0954	0.351018	10.9765	4.68528	4.19511e-06	2.20463e-05	3.46395
1407	LRRC3B	0.577508	5.94826	10.1855	3.87249e-20	3.09672e-19	34.7272	0.449439	6.03029	8.29717	9.62791e-15	1.11631e-13	22.7635	0.128069	5.83729	3.67816	0.000276987	0.0010054	-0.503984
1408	ROR1	1.53441	9.90255	10.1795	4.03599e-20	3.2222e-19	34.6862	0.944841	10.297	7.81471	2.06262e-13	2.0284e-12	19.7499	0.589572	9.7368	5.08327	6.43679e-07	3.96547e-06	5.2613
1409	EBF4	1.66387	9.38359	10.1794	4.0393e-20	3.22353e-19	34.6854	1.07927	9.77261	9.24525	1.80355e-17	2.83581e-16	28.9515	0.584602	9.17553	4.98899	1.01441e-06	6.03278e-06	4.82425
1410	SLC16A2	1.88779	9.99029	10.178	4.07805e-20	3.25312e-19	34.6759	1.09568	10.5229	8.61831	1.18944e-15	1.50683e-14	24.8224	0.792107	9.82093	5.71934	2.52253e-08	1.99679e-07	8.38707
1411	PCDHB5	1.60495	7.56017	10.175	4.16356e-20	3.31728e-19	34.6553	1.17378	7.84144	8.67913	7.96977e-16	1.02965e-14	25.2169	0.431173	7.29075	3.50382	0.000526355	0.00179928	-1.10273
1412	WSCD1	1.47317	7.91794	10.1736	4.20665e-20	3.34888e-19	34.6451	0.976791	8.24735	9.08202	5.43617e-17	8.09837e-16	27.8634	0.496378	7.72273	4.63169	5.34986e-06	2.74726e-05	3.23159
1413	HMGCLL1	0.739004	6.20717	10.1642	4.48976e-20	3.56411e-19	34.5805	0.537126	6.33905	7.95693	8.44289e-14	8.71007e-13	20.6278	0.201878	6.08485	3.95931	9.33269e-05	0.000374533	0.517395
1414	ZNF570	1.18636	8.23547	10.1637	4.504e-20	3.57396e-19	34.5773	0.646678	8.59982	7.66613	5.19541e-13	4.89745e-12	18.8424	0.53968	8.15073	6.24854	1.37074e-09	1.35686e-08	11.2126
1415	SORCS3	0.919065	6.1558	10.1623	4.54772e-20	3.60719e-19	34.5677	0.722142	6.28148	8.39242	5.19934e-15	6.19738e-14	23.37	0.196923	5.97564	3.68591	0.000269037	0.000979409	-0.476747
1416	DIRAS3	1.30704	7.41254	10.161	4.58874e-20	3.63826e-19	34.5588	0.942384	7.65117	9.06791	5.97776e-17	8.8714e-16	27.7698	0.364655	7.20013	3.73397	0.000224337	0.000829496	-0.306672
1417	KCTD15	1.40625	10.1367	10.1562	4.74529e-20	3.76085e-19	34.5255	0.896882	10.4763	8.12123	2.97652e-14	3.23835e-13	21.653	0.509368	9.96877	4.85921	1.87669e-06	1.05879e-05	4.23402
1418	MATN2	2.13928	10.8031	10.1535	4.83284e-20	3.82714e-19	34.5074	1.24651	11.4032	7.55991	9.99535e-13	9.13465e-12	18.1998	0.892772	10.6087	5.44947	1.03339e-07	7.31565e-07	7.02376
1419	WLS	1.49091	11.8772	10.1473	5.04631e-20	3.99295e-19	34.4645	0.998695	12.2034	9.98096	1.13035e-19	2.24463e-18	33.9581	0.492213	11.6744	4.90291	1.52773e-06	8.79155e-06	4.43127
1420	CA5B	0.95922	9.20109	10.1456	5.10693e-20	4.03928e-19	34.4527	0.643492	9.41028	7.5131	1.33144e-12	1.19903e-11	17.9184	0.315728	9.07011	4.26645	2.64326e-05	0.00011861	1.71046
1421	PCDHGA11	0.717194	7.18993	10.1434	5.18637e-20	4.10046e-19	34.4373	0.49391	7.33729	8.87454	2.18205e-16	3.02273e-15	26.4933	0.223284	7.08538	4.40463	1.46217e-05	6.93841e-05	2.27304
1422	AQP1	2.09417	12.6764	10.132	5.60893e-20	4.41847e-19	34.3596	1.56598	13.019	10.2772	1.4072e-20	3.0892e-19	36.0163	0.528184	12.307	3.41571	0.000721167	0.00239004	-1.39512
1423	MICAL2	1.15859	13.0429	10.1312	5.64276e-20	4.44334e-19	34.3536	0.841824	13.2498	7.82021	1.99296e-13	1.96285e-12	19.7836	0.316762	12.8512	3.94124	0.000100282	0.000399494	0.449677
1424	C1QTNF1	1.66973	11.1018	10.1228	5.97959e-20	4.70289e-19	34.2961	1.06144	11.5075	8.67056	8.43317e-16	1.08665e-14	25.1612	0.608291	10.9042	4.85348	1.9278e-06	1.0848e-05	4.20827
1425	TMEM136	0.887633	7.76173	10.1227	5.98244e-20	4.70324e-19	34.2956	0.569518	7.97368	8.36901	6.05122e-15	7.16476e-14	23.2206	0.318115	7.65396	4.7091	3.76258e-06	1.99935e-05	3.568
1426	BMPR1B	1.81255	7.82215	10.115	6.3105e-20	4.95318e-19	34.2427	1.32369	8.14116	8.34068	7.26918e-15	8.53964e-14	23.0401	0.488857	7.51887	3.80141	0.000173298	0.000655144	-0.0646504
1427	MYL3	0.733491	6.1451	10.1088	6.58711e-20	5.16202e-19	34.2001	0.503297	6.29711	7.37639	3.05821e-12	2.65153e-11	17.1024	0.230194	6.03913	3.9399	0.000100815	0.000401311	0.444683
1428	SMO	1.70927	9.49832	10.0959	7.20141e-20	5.62763e-19	34.1116	0.975163	9.99251	8.70388	6.76888e-16	8.8336e-15	25.3778	0.734109	9.35374	5.77644	1.85943e-08	1.50229e-07	8.68238
1429	SERP2	1.11193	7.32327	10.0757	8.28182e-20	6.4616e-19	33.9729	0.777971	7.54309	8.26801	1.16181e-14	1.32895e-13	22.5786	0.333963	7.15486	3.97032	8.93177e-05	0.000359994	0.558779
1430	COL4A5	2.23761	9.64129	10.0501	9.88557e-20	7.69446e-19	33.7973	1.44947	10.1658	7.25508	6.34912e-12	5.25556e-11	16.386	0.788139	9.3625	5.03356	8.18826e-07	4.95859e-06	5.02998
1431	ZNF829	1.12952	7.70514	10.0415	1.04914e-19	8.15301e-19	33.7383	0.73923	7.96458	7.95609	8.48764e-14	8.75162e-13	20.6226	0.390291	7.5605	4.64064	5.13764e-06	2.65011e-05	3.27026
1432	COL25A1	0.744491	6.32334	10.0073	1.3278e-19	1.02777e-18	33.5046	0.564535	6.43962	8.00109	6.38659e-14	6.70681e-13	20.9022	0.179956	6.18798	3.18494	0.00159548	0.00484892	-2.12806
1433	PCDHGC5	0.616901	6.55353	9.99958	1.4009e-19	1.08093e-18	33.4514	0.466394	6.65087	7.57687	9.00658e-13	8.27083e-12	18.3021	0.150507	6.44209	3.03236	0.00263196	0.00761555	-2.58633
1434	KIF3C	1.24403	9.38854	9.99761	1.42006e-19	1.09442e-18	33.438	0.796286	9.68694	8.21983	1.58373e-14	1.77218e-13	22.2738	0.447746	9.2385	4.77249	2.8108e-06	1.52975e-05	3.84706
1435	SHC2	1.52335	9.71315	9.97575	1.65083e-19	1.27077e-18	33.2886	0.991428	10.067	7.84225	1.73616e-13	1.72295e-12	19.9192	0.531923	9.52094	4.33854	1.94455e-05	8.9812e-05	2.00195
1436	RGS22	0.827654	6.4455	9.96843	1.7363e-19	1.33446e-18	33.2385	0.550341	6.62946	7.99812	6.50778e-14	6.82166e-13	20.8837	0.277313	6.33502	4.57054	7.04131e-06	3.53875e-05	2.96931
1437	FIGN	1.54561	7.98781	9.93394	2.20146e-19	1.67878e-18	33.0031	1.01568	8.33989	8.89468	1.90796e-16	2.66189e-15	26.6256	0.52993	7.78774	4.64273	5.0894e-06	2.6287e-05	3.27927
1438	GPX7	1.34162	8.99493	9.88999	2.97778e-19	2.25495e-18	32.7034	0.743904	9.39805	7.77679	2.61339e-13	2.53813e-12	19.5173	0.597715	8.89258	6.05652	4.0318e-09	3.68078e-08	10.1646
1439	CHODL	1.26538	6.59248	9.87901	3.21101e-19	2.42032e-18	32.6286	0.966318	6.7853	7.97036	7.75631e-14	8.04846e-13	20.7112	0.299065	6.35889	4.70216	3.88399e-06	2.0566e-05	3.53763
1440	VWC2	1.23243	6.47173	9.86819	3.45859e-19	2.60192e-18	32.555	1.05664	6.57776	8.91782	1.63496e-16	2.3007e-15	26.7778	0.175785	6.18442	2.98927	0.00302084	0.0086272	-2.71191
1441	BRSK1	1.08588	8.11188	9.85818	3.70441e-19	2.78578e-18	32.4869	0.725835	8.35056	7.64182	6.03752e-13	5.63963e-12	18.6948	0.360045	7.96497	4.54596	7.85713e-06	3.91555e-05	2.86472
1442	FAM46B	2.1107	8.50908	9.85577	3.76617e-19	2.83005e-18	32.4705	1.60455	8.83588	7.37456	3.09237e-12	2.67522e-11	17.0915	0.506151	8.12323	3.41207	0.000730513	0.00241856	-1.40705
1443	HOXB4	1.3524	8.83365	9.84154	4.15214e-19	3.10934e-18	32.3737	0.889639	9.14106	8.2142	1.64191e-14	1.8331e-13	22.2383	0.462762	8.65811	4.48433	1.03209e-05	5.03181e-05	2.6047
1444	FBXL5	0.713716	12.1456	9.83981	4.20182e-19	3.14533e-18	32.3619	0.487722	12.295	7.59236	8.18847e-13	7.54435e-12	18.3956	0.225995	12.0436	4.50119	9.58156e-06	4.70184e-05	2.67553
1445	HIPK3	0.809846	12.8299	9.82802	4.55546e-19	3.39835e-18	32.2818	0.616023	12.9551	7.49908	1.45056e-12	1.30091e-11	17.8343	0.193823	12.6817	3.26871	0.00120211	0.00377057	-1.86752
1446	RNF11	0.683133	12.2931	9.7909	5.87355e-19	4.34354e-18	32.0297	0.474722	12.4304	7.21908	7.87545e-12	6.45075e-11	16.1748	0.208411	12.1913	4.22681	3.12393e-05	0.000138125	1.55198
1447	SYNGAP1	0.802289	10.5447	9.78483	6.12272e-19	4.51986e-18	31.9885	0.570164	10.697	7.22399	7.64783e-12	6.27482e-11	16.2036	0.232124	10.4186	3.91128	0.000112903	0.000444254	0.33806
1448	INA	1.36514	6.76847	9.77459	6.5669e-19	4.83617e-18	31.9191	1.05743	6.96592	9.00935	8.8596e-17	1.29035e-15	27.3818	0.307711	6.50874	3.63589	0.000324386	0.00116209	-0.651608
1449	PRTG	1.41802	7.86245	9.74718	7.92016e-19	5.79351e-18	31.7333	1.00736	8.132	8.24963	1.3077e-14	1.48307e-13	22.4622	0.410663	7.63979	4.14278	4.43301e-05	0.000189737	1.22046
1450	YPEL1	0.97747	7.62367	9.73974	8.33317e-19	6.08879e-18	31.6829	0.71244	7.79669	8.97635	1.10529e-16	1.59201e-15	27.1638	0.26503	7.46084	3.74292	0.00021683	0.000804172	-0.274789
1451	C1RL	0.8706	11.3199	9.73717	8.48043e-19	6.19407e-18	31.6655	0.546667	11.5362	8.13973	2.64502e-14	2.89517e-13	21.7692	0.323934	11.2204	4.81218	2.33806e-06	1.29334e-05	4.02339
1452	EPN2	0.754205	10.7845	9.73297	8.72744e-19	6.37211e-18	31.637	0.563424	10.9083	7.61448	7.14627e-13	6.62156e-12	18.5293	0.190781	10.6517	3.12129	0.00197068	0.00587064	-2.32181
1453	SHISA9	1.24546	6.5179	9.72439	9.25385e-19	6.73884e-18	31.579	0.988761	6.68102	8.0241	5.52031e-14	5.84608e-13	21.0456	0.256699	6.26849	3.12558	0.00194301	0.00580056	-2.30885
1454	PDE9A	1.60344	8.64208	9.70672	1.04393e-18	7.57676e-18	31.4594	1.05708	9.00492	7.24123	6.89837e-12	5.68614e-11	16.3047	0.546353	8.43277	4.37371	1.67156e-05	7.82567e-05	2.14575
1455	TUSC3	1.51668	9.29048	9.69537	1.12794e-18	8.16224e-18	31.3827	0.845384	9.74307	7.49142	1.52001e-12	1.35884e-11	17.7884	0.671298	9.17249	5.65923	3.46897e-08	2.66195e-07	8.07876
1456	RAB6B	1.41185	8.89376	9.69525	1.12893e-18	8.16638e-18	31.3818	1.07044	9.11437	8.70235	6.83777e-16	8.91051e-15	25.3678	0.34141	8.63714	3.26042	0.00123661	0.00386824	-1.8936
1457	NOD1	0.732386	9.85604	9.68927	1.17591e-18	8.49049e-18	31.3414	0.512196	10.001	7.33189	4.00122e-12	3.3954e-11	16.8388	0.22019	9.74523	3.72696	0.000230387	0.000849779	-0.331597
1458	SORBS2	1.98178	10.7422	9.68755	1.18974e-18	8.58404e-18	31.3298	1.30735	11.1901	7.88518	1.3264e-13	1.33665e-12	20.1837	0.674431	10.4831	4.67043	4.48853e-06	2.34434e-05	3.39933
1459	GPR155	1.6793	10.0262	9.68515	1.2094e-18	8.70658e-18	31.3136	1.1004	10.411	7.42096	2.33424e-12	2.05388e-11	17.3674	0.578901	9.81049	4.83863	2.06663e-06	1.1576e-05	4.14162
1460	FGD1	1.13154	9.60024	9.66804	1.35888e-18	9.74683e-18	31.198	0.851918	9.78129	10.6092	1.32832e-21	3.30558e-20	38.3487	0.279617	9.39767	3.31412	0.00102855	0.00328625	-1.72364
1461	UBE2QL1	1.37167	7.24532	9.65718	1.46323e-18	1.04685e-17	31.1247	0.89167	7.56465	8.11557	3.08588e-14	3.35146e-13	21.6175	0.48	7.07279	5.29867	2.22108e-07	1.48274e-06	6.28563
1462	AP1M1	0.672726	11.4131	9.63429	1.70981e-18	1.22013e-17	30.9703	0.443896	11.565	7.58241	8.70522e-13	8.0016e-12	18.3355	0.22883	11.3251	4.17434	3.88942e-05	0.000168052	1.34431
1463	DPY19L2	1.19164	7.25831	9.62834	1.7804e-18	1.26866e-17	30.9302	0.848405	7.4835	7.29836	4.8964e-12	4.11752e-11	16.6408	0.343238	7.07023	4.066	6.07325e-05	0.00025302	0.922778
1464	BTG2	1.53941	13.032	9.62787	1.78612e-18	1.27227e-17	30.927	1.17597	13.2663	8.26988	1.1479e-14	1.31381e-13	22.5904	0.363433	12.7476	3.69502	0.000259971	0.000949054	-0.44468
1465	RIPOR1	0.929306	11.9649	9.62678	1.79939e-18	1.28125e-17	30.9196	0.620288	12.1698	8.76481	4.52384e-16	6.05241e-15	25.7748	0.309018	11.8396	4.34925	1.85715e-05	8.608e-05	2.04566
1466	TCEAL4	1.12964	11.1637	9.61669	1.92723e-18	1.3678e-17	30.8516	0.804416	11.3771	8.87874	2.12185e-16	2.94559e-15	26.5209	0.325227	10.9853	3.76954	0.000195877	0.000731873	-0.179536
1467	DNAH10OS	0.84241	7.29043	9.6154	1.94417e-18	1.37882e-17	30.8429	0.60456	7.44623	7.73014	3.49375e-13	3.35812e-12	19.2321	0.237851	7.15499	4.07466	5.86293e-05	0.000245093	0.956079
1468	EFCC1	1.10683	8.40302	9.60646	2.06597e-18	1.46044e-17	30.7827	0.7952	8.6071	7.44236	2.0496e-12	1.81158e-11	17.495	0.311626	8.22461	3.64835	0.000309671	0.00111488	-0.608241
1469	FAIM2	1.63061	8.24704	9.5984	2.18218e-18	1.54037e-17	30.7284	1.24439	8.4961	8.9238	1.57095e-16	2.22021e-15	26.8172	0.386215	7.94646	3.00672	0.00285738	0.00820229	-2.66125
1470	ALPK3	1.82442	9.94573	9.58145	2.44842e-18	1.7227e-17	30.6143	1.35188	10.253	8.88766	1.99936e-16	2.78344e-15	26.5795	0.472538	9.63035	3.43195	0.00068082	0.00226593	-1.34173
1471	ZNF569	1.04523	7.83964	9.56638	2.71213e-18	1.90346e-17	30.5129	0.659184	8.09733	7.71387	3.86513e-13	3.69331e-12	19.1329	0.386051	7.71867	4.82649	2.18721e-06	1.21885e-05	4.08729
1472	LY6H	0.99033	6.68473	9.55175	2.99489e-18	2.09439e-17	30.4146	0.735245	6.85053	7.83079	1.86526e-13	1.84451e-12	19.8487	0.255085	6.51281	3.81066	0.000167225	0.0006339	-0.0311685
1473	ACSS3	1.4681	8.00667	9.50779	4.03381e-18	2.7999e-17	30.1194	0.881467	8.40005	9.41499	5.67478e-18	9.37489e-17	30.0923	0.586634	7.85976	5.29442	2.26897e-07	1.51316e-06	6.26507
1474	ZSCAN26	0.678648	9.18615	9.43666	6.5235e-18	4.47718e-17	29.643	0.505623	9.29851	7.51598	1.30821e-12	1.18192e-11	17.9357	0.173025	9.06742	3.32635	0.000985965	0.00316363	-1.68458
1475	EPHA5	0.764682	6.24107	9.42015	7.29208e-18	4.99241e-17	29.5326	0.576156	6.36311	8.00717	6.14553e-14	6.46967e-13	20.9401	0.188525	6.10395	3.55169	0.000442383	0.00153941	-0.94097
1476	DRP2	0.976576	7.01644	9.40726	7.95371e-18	5.41694e-17	29.4466	0.766829	7.15034	8.36983	6.01943e-15	7.13144e-14	23.2258	0.209747	6.82526	2.94163	0.00351155	0.00984743	-2.84877
1477	GAS6	1.35333	12.3991	9.33332	1.30815e-17	8.81719e-17	28.9535	0.8317	12.7482	8.10335	3.33591e-14	3.603e-13	21.5409	0.521628	12.2538	4.85709	1.89547e-06	1.06845e-05	4.22448
1478	LMO2	1.08448	9.32058	9.31898	1.4404e-17	9.68519e-17	28.8581	0.584355	9.65845	7.29525	4.98888e-12	4.17913e-11	16.6224	0.50013	9.24663	5.88164	1.05387e-08	8.8547e-08	9.23253
1479	HOOK3	0.967103	12.3879	9.31828	1.44721e-17	9.72761e-17	28.8535	0.730994	12.5406	7.61391	7.1712e-13	6.63837e-12	18.5259	0.236109	12.2133	3.10277	0.00209418	0.00619231	-2.37747
1480	TRIM9	1.17225	7.24124	9.31071	1.52265e-17	1.02102e-16	28.8031	0.794498	7.49116	9.78375	4.46919e-19	8.26251e-18	32.6007	0.37775	7.07698	4.31994	2.10567e-05	9.65467e-05	1.92633
1481	FAM171B	1.17368	8.92812	9.30235	1.61052e-17	1.07809e-16	28.7475	0.656421	9.27679	7.2817	5.41223e-12	4.51635e-11	16.5426	0.517264	8.83567	5.56212	5.7726e-08	4.26405e-07	7.58629
1482	KLF11	1.01129	10.3905	9.30038	1.63198e-17	1.09171e-16	28.7344	0.701114	10.595	8.55856	1.76029e-15	2.19447e-14	24.4364	0.310175	10.2407	3.99102	8.22197e-05	0.000334696	0.63685
1483	FAM117A	1.22749	10.1148	9.28531	1.80554e-17	1.20328e-16	28.6343	0.757143	10.4294	7.35348	3.5126e-12	3.00684e-11	16.9665	0.470343	9.9815	5.03328	8.19948e-07	4.96384e-06	5.02867
1484	ABHD8	1.08288	9.36985	9.28108	1.85741e-17	1.23659e-16	28.6062	0.67574	9.64191	7.39646	2.70822e-12	2.36405e-11	17.2216	0.40714	9.24824	4.67846	4.32738e-06	2.26744e-05	3.43428
1485	PDE4D	1.28499	10.7593	9.20594	3.07109e-17	2.01039e-16	28.1081	0.911811	11.0043	7.86378	1.51701e-13	1.51779e-12	20.0518	0.373179	10.5581	3.59323	0.000379879	0.00134075	-0.798995
1486	JMY	0.904526	10.8192	9.17842	3.69051e-17	2.40301e-16	27.9261	0.676874	10.9669	7.67407	4.94622e-13	4.67834e-12	18.8906	0.227652	10.6594	3.30771	0.00105157	0.00335213	-1.74408
1487	FGF13	1.50504	7.97403	9.14245	4.69085e-17	3.03919e-16	27.6886	1.08965	8.24563	8.92662	1.54153e-16	2.18021e-15	26.8358	0.415394	7.72711	3.38932	0.000791493	0.00260282	-1.48134
1488	GRK4	0.569494	8.26223	9.14062	4.7482e-17	3.07533e-16	27.6765	0.408014	8.36804	7.75841	2.93041e-13	2.83335e-12	19.4048	0.16148	8.17102	3.56042	0.000428508	0.00149672	-0.911284
1489	KRT222	0.746446	6.23659	9.12062	5.42461e-17	3.4949e-16	27.5446	0.572475	6.3486	10.5946	1.47407e-21	3.6451e-20	38.2458	0.173971	6.09753	3.14197	0.00184067	0.00552456	-2.25926
1490	CHIC1	1.56779	9.09499	9.11908	5.48075e-17	3.52875e-16	27.5344	1.01552	9.46256	8.27369	1.1201e-14	1.28575e-13	22.6146	0.552277	8.89969	4.40723	1.44578e-05	6.86895e-05	2.28377
1491	TRAK2	0.675325	11.5933	9.11721	5.54915e-17	3.57115e-16	27.5221	0.475944	11.7243	7.79595	2.31905e-13	2.2669e-12	19.6347	0.199381	11.4892	3.66472	0.000291297	0.0010528	-0.55108
1492	RAB34	1.61685	10.8155	9.11335	5.69341e-17	3.66206e-16	27.4967	0.946081	11.2662	8.22255	1.55627e-14	1.74545e-13	22.291	0.670765	10.6664	5.05589	7.35076e-07	4.49175e-06	5.13367
1493	MAOB	2.17711	10.1466	9.10608	5.97557e-17	3.83849e-16	27.4488	1.49109	10.5997	7.97565	7.50156e-14	7.79652e-13	20.744	0.686013	9.83345	3.84618	0.000145707	0.00055839	0.0981957
1494	BEST1	0.781531	7.95502	9.09174	6.57362e-17	4.2116e-16	27.3544	0.517867	8.13001	7.52894	1.2085e-12	1.09589e-11	18.0135	0.263664	7.85164	4.13001	4.67286e-05	0.000199131	1.1706
1495	KCNIP3	1.39126	8.0113	9.08988	6.65508e-17	4.26099e-16	27.3422	0.965742	8.29176	7.29459	5.0089e-12	4.19409e-11	16.6185	0.425516	7.80455	3.70476	0.000250589	0.000917371	-0.410284
1496	ZNF415	1.25076	8.03681	9.08401	6.9199e-17	4.42331e-16	27.3035	0.853254	8.29954	8.19221	1.89064e-14	2.09999e-13	22.0995	0.397502	7.85868	3.92602	0.000106515	0.000422005	0.392888
1497	KHDRBS2	0.652785	6.07521	9.06512	7.84476e-17	4.99979e-16	27.1793	0.500093	6.17356	7.53937	1.13371e-12	1.02998e-11	18.0762	0.152692	5.95389	3.35689	0.000886677	0.00287953	-1.58646
1498	SNX21	0.894474	9.82485	9.0573	8.26253e-17	5.25749e-16	27.1279	0.62896	9.99946	7.17462	1.02669e-11	8.30863e-11	15.9149	0.265514	9.68775	3.43145	0.000682034	0.00226949	-1.34338
1499	SOGA1	1.37272	12.066	9.03522	9.56554e-17	6.05803e-16	26.9829	0.99789	12.3109	8.8732	2.20168e-16	3.0456e-15	26.4845	0.374828	11.8387	3.4107	0.000734057	0.00242865	-1.41154
1500	ZFP82	1.06219	7.89167	9.01954	1.06131e-16	6.69005e-16	26.8801	0.682082	8.1449	8.22633	1.51897e-14	1.70754e-13	22.3148	0.380111	7.76242	4.35893	1.78144e-05	8.29049e-05	2.08522
1501	ARHGAP1	0.64512	13.4516	9.01102	1.12289e-16	7.06454e-16	26.8242	0.451008	13.5794	8.03671	5.09594e-14	5.41721e-13	21.1242	0.194112	13.3541	3.61923	0.000345078	0.00122923	-0.709343
1502	TSPYL4	0.79744	10.6846	9.00866	1.14058e-16	7.17153e-16	26.8087	0.57997	10.8267	7.95416	8.59153e-14	8.85408e-13	20.6106	0.217471	10.5524	3.3907	0.00078766	0.00259196	-1.47684
1503	SMARCA2	1.05898	12.0469	8.99115	1.28071e-16	8.01365e-16	26.694	0.764398	12.2396	9.18829	2.65305e-17	4.10227e-16	28.5708	0.294586	11.8743	3.35574	0.000890243	0.00288919	-1.59017
1504	TRIM23	0.589298	9.08923	8.9869	1.31725e-16	8.23436e-16	26.6662	0.444698	9.1828	7.33419	3.94629e-12	3.35314e-11	16.8523	0.1446	8.98321	3.06087	0.0024005	0.00701012	-2.5023
1505	SEZ6L	1.28776	6.6903	8.98498	1.33407e-16	8.33157e-16	26.6536	1.01613	6.86337	8.61418	1.22216e-15	1.54427e-14	24.7957	0.271629	6.43564	3.15469	0.00176472	0.00532109	-2.22061
1506	GJC2	1.15252	7.63559	8.97895	1.38835e-16	8.65671e-16	26.6141	0.84139	7.83864	7.84018	1.75882e-13	1.74367e-12	19.9064	0.31113	7.4429	3.29523	0.0010977	0.00347991	-1.78372
1507	TMEM221	0.468808	6.42145	8.97359	1.43841e-16	8.95461e-16	26.579	0.351117	6.49776	7.37524	3.07965e-12	2.66658e-11	17.0956	0.117691	6.33847	3.01509	0.00278194	0.0080116	-2.63687
1508	TUBG2	0.920829	9.49207	8.89407	2.43047e-16	1.48146e-15	26.0598	0.689163	9.64233	8.39206	5.21144e-15	6.20803e-14	23.3677	0.231666	9.32936	3.31103	0.00103958	0.00331717	-1.7335
1509	S1PR2	0.901697	9.23817	8.81828	3.99932e-16	2.40107e-15	25.5669	0.584268	9.44942	7.70664	4.04261e-13	3.85724e-12	19.0888	0.317429	9.12573	4.23097	3.06972e-05	0.000135846	1.56858
1510	APBA1	1.04344	8.80181	8.81069	4.20321e-16	2.5173e-15	25.5177	0.73616	9.00377	8.73414	5.5421e-16	7.28029e-15	25.5748	0.307284	8.64061	3.58111	0.000397206	0.00139586	-0.840586
1511	LDB1	0.665273	11.6647	8.77466	5.32218e-16	3.16107e-15	25.2841	0.487273	11.7808	7.62719	6.60768e-13	6.14873e-12	18.6062	0.178	11.5526	3.22281	0.00140485	0.00433968	-2.01106
1512	DUSP22	0.719013	10.7881	8.77115	5.44565e-16	3.22877e-15	25.2614	0.533963	10.9083	8.22076	1.57429e-14	1.76364e-13	22.2796	0.18505	10.6632	3.05941	0.00241185	0.00704118	-2.50661
1513	CCDC92	0.806125	11.3424	8.74392	6.50693e-16	3.84286e-15	25.0853	0.563245	11.5023	7.79161	2.38264e-13	2.32557e-12	19.6081	0.24288	11.2207	3.70896	0.000246644	0.000904793	-0.395434
1514	SNAP25	1.89879	7.53302	8.72063	7.57598e-16	4.45004e-15	24.9348	1.47529	7.80447	8.6881	7.51183e-16	9.74346e-15	25.2752	0.423497	7.16942	2.94013	0.00352818	0.00988557	-2.85306
1515	RNF130	0.918508	11.7486	8.70742	8.25767e-16	4.83593e-15	24.8495	0.549997	11.9958	7.51636	1.30519e-12	1.17974e-11	17.9379	0.36851	11.6575	4.8183	2.27229e-06	1.26088e-05	4.05073
1516	SCN3B	1.21267	7.35935	8.64714	1.22272e-15	7.05705e-15	24.4612	0.891719	7.56846	8.80343	3.50173e-16	4.75982e-15	26.0272	0.320947	7.15328	3.18887	0.00157465	0.00479604	-2.11598
1517	BEX3	1.64677	10.4802	8.62353	1.42541e-15	8.17866e-15	24.3095	0.946547	10.9513	7.43492	2.14452e-12	1.89291e-11	17.4506	0.70022	10.3372	4.92277	1.39074e-06	8.06729e-06	4.52139
1518	SORBS3	1.00349	12.1257	8.62301	1.43016e-15	8.20348e-15	24.3062	0.658882	12.3546	8.09737	3.46544e-14	3.73055e-13	21.5034	0.34461	11.9961	4.08758	5.56166e-05	0.000233396	1.00593
1519	CYP46A1	0.697945	6.89352	8.59965	1.66428e-15	9.47695e-15	24.1563	0.493538	7.02781	7.73787	3.32987e-13	3.21006e-12	19.2793	0.204407	6.78511	3.53689	0.000466895	0.00161579	-0.991189
1520	ZNF583	0.915932	7.75127	8.59123	1.75759e-15	9.99085e-15	24.1023	0.66413	7.91585	9.23485	1.93527e-17	3.02589e-16	28.882	0.251802	7.60048	3.26667	0.00121052	0.00379329	-1.87395
1521	UCHL1	1.85257	8.72078	8.58244	1.86067e-15	1.05553e-14	24.046	1.30512	9.08068	7.72351	3.64074e-13	3.48741e-12	19.1916	0.547452	8.43556	3.48113	0.000571156	0.00193955	-1.17866
1522	DST	1.45724	13.0409	8.57926	1.89942e-15	1.07689e-14	24.0256	0.987536	13.3517	7.67478	4.92449e-13	4.66004e-12	18.8949	0.469705	12.8368	3.7973	0.000176068	0.0006651	-0.0795293
1523	CSRNP3	1.13688	7.86387	8.5522	2.26291e-15	1.27557e-14	23.8524	0.799354	8.08584	7.99838	6.4972e-14	6.81423e-13	20.8853	0.337522	7.68964	3.38175	0.000812813	0.00266464	-1.50596
1524	CHST10	1.07928	8.39039	8.49116	3.35608e-15	1.87183e-14	23.4627	0.677315	8.65885	7.69148	4.44073e-13	4.2268e-12	18.9965	0.401968	8.26722	4.22316	3.17208e-05	0.000139838	1.53748
1525	KIF7	1.13349	8.63683	8.48079	3.58813e-15	1.99556e-14	23.3966	0.793998	8.86024	8.20799	1.70866e-14	1.90218e-13	22.199	0.339493	8.46466	3.47822	0.000577169	0.00195725	-1.18839
1526	TRIM55	0.664312	6.09374	8.17541	2.52227e-14	1.31526e-13	21.4694	0.519362	6.18644	7.17282	1.03771e-11	8.39089e-11	15.9044	0.144949	5.96487	3.41966	0.00071114	0.00236001	-1.38214
1527	KLHL30	0.837609	6.91453	8.14198	3.11582e-14	1.61274e-13	21.2607	0.601444	7.06921	7.24765	6.63837e-12	5.48434e-11	16.3423	0.236165	6.77969	3.33348	0.000961903	0.00309658	-1.66175
1528	PARD6G	0.966194	8.92313	8.02709	6.4207e-14	3.23683e-13	20.5467	0.689949	9.10426	7.235	7.1602e-12	5.89947e-11	16.2682	0.276245	8.76957	3.112	0.0020318	0.00602699	-2.34978
1529	MAPRE2	0.787267	12.1237	7.9254	1.21224e-13	5.97415e-13	19.9194	0.559011	12.2735	7.37573	3.07053e-12	2.65986e-11	17.0985	0.228256	12.0002	3.02945	0.00265669	0.00768143	-2.59486
1530	SCN9A	1.28557	7.66449	7.91997	1.25389e-13	6.17095e-13	19.886	0.909718	7.91137	7.27577	5.60811e-12	4.67382e-11	16.5077	0.375851	7.46447	3.16882	0.0016837	0.0050925	-2.17748
1531	MAPK8IP1	1.38528	9.04371	7.91809	1.26872e-13	6.24151e-13	19.8744	0.998472	9.29686	7.88899	1.29501e-13	1.30974e-12	20.2073	0.386805	8.81875	2.98589	0.0030534	0.00871382	-2.72167
1532	ZNF516	0.934578	10.3171	7.84439	2.00518e-13	9.70103e-13	19.4227	0.663597	10.495	7.86346	1.52009e-13	1.52009e-12	20.0498	0.270981	10.1705	3.1904	0.00156661	0.00477603	-2.11128
1533	CNTLN	1.01644	8.82403	7.81966	2.33692e-13	1.1242e-12	19.2717	0.679724	9.04723	7.84372	1.72023e-13	1.70974e-12	19.9282	0.336716	8.68636	3.63226	0.000328795	0.00117551	-0.664216
1534	OSBPL6	1.09063	7.9285	7.7885	2.83305e-13	1.35521e-12	19.0818	0.755699	8.14932	7.35603	3.45877e-12	2.96596e-11	16.9817	0.334932	7.76713	3.27719	0.00116777	0.00367523	-1.8408
1535	TCTN1	0.828497	9.87118	7.35377	3.97985e-12	1.74152e-11	16.4774	0.580963	10.034	7.99936	6.45709e-14	6.77579e-13	20.8914	0.247534	9.74502	3.04101	0.00255966	0.00742393	-2.56092
1536	MAGED2	0.720522	12.4137	7.20363	9.71862e-12	4.11553e-11	15.5985	0.500138	12.559	7.22865	7.4375e-12	6.11764e-11	16.2309	0.220384	12.3067	3.03989	0.00256889	0.00744628	-2.5642
