# Supplementary material for: Down-regulated expression of CDK5RAP3 and UFM1 suggests a poor prognosis in gastric cancer patients
Source: Front Oncol. 2022 Oct 27;12:927751. doi: 10.3389/fonc.2022.927751 (PMC9647057; doi:10.3389/fonc.2022.927751)
Supplement: Supplementary file 3 [file DataSheet_3.zip]

Archive with 46 entries (42 files):
- 927751 RAW DATA UPDATE/
- 927751 RAW DATA UPDATE/WB raw data/
- 927751 RAW DATA UPDATE/WB raw data/FIG 2 J UFM1 .tif
- 927751 RAW DATA UPDATE/WB raw data/FIG 2 K CDK5RAP3.tif
- 927751 RAW DATA UPDATE/WB raw data/FIG 2 K UFM1.tif
- 927751 RAW DATA UPDATE/WB raw data/FIG2 K GAPDH.tif
- 927751 RAW DATA UPDATE/WB raw data/FIG2-I CDK5RAP3.tif
- 927751 RAW DATA UPDATE/WB raw data/FIG2-I UFM1.tif
- 927751 RAW DATA UPDATE/WB raw data/FIG2-J CDK5RAP3.tif
- 927751 RAW DATA UPDATE/WB raw data/FIG2-J GAPDH.tif
- 927751 RAW DATA UPDATE/WB raw data/FIG2-J PAKT.tif
- 927751 RAW DATA UPDATE/WB raw data/FIG3-E CDK5RAP3-2.tif
- 927751 RAW DATA UPDATE/WB raw data/FIG3-E CDK5RAP3.tif
- 927751 RAW DATA UPDATE/WB raw data/FIG3-E GAPDH-2.tif
- 927751 RAW DATA UPDATE/WB raw data/FIG3-E GAPDH.tif
- 927751 RAW DATA UPDATE/WB raw data/FIG3-E UFM1-2.tif
- 927751 RAW DATA UPDATE/WB raw data/FIG3-E UFM1.tif
- 927751 RAW DATA UPDATE/WB raw data/c53ufm1 WB instruction.pptx
- 927751 RAW DATA UPDATE/bioinformatics RAW DATA/
- 927751 RAW DATA UPDATE/bioinformatics RAW DATA/R code.txt
- 927751 RAW DATA UPDATE/bioinformatics RAW DATA/df_CDK5RAP3_GSE118916.Rda
- 927751 RAW DATA UPDATE/bioinformatics RAW DATA/df_CDK5RAP3_GSE122401.Rda
- 927751 RAW DATA UPDATE/bioinformatics RAW DATA/df_CDK5RAP3_GSE130823.Rda
- 927751 RAW DATA UPDATE/bioinformatics RAW DATA/df_CDK5RAP3_signaling.Rda
- 927751 RAW DATA UPDATE/bioinformatics RAW DATA/df_TCGA_heatmap.Rda
- 927751 RAW DATA UPDATE/bioinformatics RAW DATA/df_TN_GEO datasets.csv
- 927751 RAW DATA UPDATE/bioinformatics RAW DATA/df_cluster_survival2.xlsx
- 927751 RAW DATA UPDATE/bioinformatics RAW DATA/df_corr_13861.Rda
- 927751 RAW DATA UPDATE/bioinformatics RAW DATA/df_corr_27342.Rda
- 927751 RAW DATA UPDATE/bioinformatics RAW DATA/df_corr_29272.Rda
- 927751 RAW DATA UPDATE/bioinformatics RAW DATA/df_corr_63089.Rda
- 927751 RAW DATA UPDATE/bioinformatics RAW DATA/df_corr_TCGA.Rda
- 927751 RAW DATA UPDATE/bioinformatics RAW DATA/df_rawdata.xls
- 927751 RAW DATA UPDATE/bioinformatics RAW DATA/diffLab_BvsA.Rda
- 927751 RAW DATA UPDATE/bioinformatics RAW DATA/diffLab_CvsA.Rda
- 927751 RAW DATA UPDATE/bioinformatics RAW DATA/diffLab_CvsB.Rda
- 927751 RAW DATA UPDATE/bioinformatics RAW DATA/exprSet_TCPA_cluster.Rda
- 927751 RAW DATA UPDATE/bioinformatics RAW DATA/exprSet_ssGSEA_UFM1_CDK5RAP3.Rda
- 927751 RAW DATA UPDATE/c53 ufm1 pcr data.xlsx
- 927751 RAW DATA UPDATE/c53 ufm1 pcr data2.xlsx
- 927751 RAW DATA UPDATE/c53+ufm1.sav
- 927751 RAW DATA UPDATE/survival R/
- 927751 RAW DATA UPDATE/survival R/R code.txt
- 927751 RAW DATA UPDATE/survival R/data1.xlsx
- 927751 RAW DATA UPDATE/survival R/survival_data.xlsx
- 927751 RAW DATA UPDATE/survival R/survival_data1.xlsx
