# Supplementary material for: Down-regulated expression of CDK5RAP3 and UFM1 suggests a poor prognosis in gastric cancer patients
Source: Front Oncol. 2022 Oct 27;12:927751. doi: 10.3389/fonc.2022.927751 (PMC9647057; doi:10.3389/fonc.2022.927751)
Supplement: Supplementary file 3 [file DataSheet_3.zip › 927751 RAW DATA UPDATE/bioinformatics RAW DATA/R code.txt]

##################################
##Figure 2A
##################################
library(tidyr)
library(ggplot2)
library(ggridges)
library(viridis)
library(tibble)
library(dplyr)
library(readxl)
rm(list = ls())
df_pathway <- read_xlsx("df_rawdata.xlsx",col_names = T,sheet=1)
df_pathway <- arrange(df_pathway,desc(Mean_of_NES))
df_pathway$pathway <- factor(df_pathway$pathway,levels = df_pathway$pathway)
df_pathway2 <- df_pathway%>%gather(Datasets,expression,2:6)

ggplot(df_pathway2, aes(x=`expression`, y=pathway, fill=..x..))+
  geom_density_ridges_gradient(scale=2, rel_min_height=0.01, gradient_lwd = 2.)+
  scale_x_continuous(expand = waiver())+
  scale_y_discrete(expand = waiver())+
  scale_fill_viridis(option = "C")+
  labs(title="Signal Pathway Enrichment",fill="Mean of NES")+
  xlab("Mean NES of TCGA and GEO datasets") +
  theme_ridges(font_size = 16, grid = T)+
  theme(legend.position = c(0.6,0.9),axis.title.y = element_blank())


##################################
##Figure 2B
##################################
library(pheatmap)
df_50pathway <- <- read_xlsx("df_rawdata.xlsx",col_names = T,sheet=2)

annotation_col = data.frame(Datasets = factor(c("TCGA",rep("GEO",4), "Mean_of_NES")))  
rownames(annotation_col) <- colnames(df_50pathway)
ann_colors = list(Datasets=c(TCGA="#377EB8",GEO="#4DAF4A",Mean_of_NES="#984EA3"))

pheatmap(df_50pathway,
         annotation_col = annotation_col,
         annotation_colors = ann_colors,
         cluster_rows = F,cluster_cols = F,
         color =colorRampPalette(c("blue", "white","red"))(100),#璋冭壊
         #filename = paste0("pathway heatmap_",mygene,".pdf"),#鏄惁淇濆瓨
         fontsize=10,angle_col=45,cellwidth = 30, cellheight = 11)


##################################
##Figure 2C
##################################
rm(list = ls())
library(limma)
library(clusterProfiler)
library(enrichplot)
library(dplyr)
library(tibble)
load("df_CDK5RAP3_signaling.Rda")
c1 <- which(df$ID=="AKT_UP.V1_DN")
c2 <- which(df$ID=="KRAS.300_UP.V1_UP")
c3 <- which(df$ID=="KRAS.KIDNEY_UP.V1_UP")
gseaplot2(GSEA_downup,geneSetID=c(c1,c2,c3),base_size = 26,pvalue_table =T)

##################################
##Figure 2D-2H
##################################
library("ggpubr")
library(psych)
load("df_corr_13861.Rda") 
load("df_corr_27342.Rda") 
load("df_corr_29272.Rda") 
load("df_corr_63089.Rda") 
load("df_corr_TCGA.Rda") 

ggscatter(df, x = "UFM1", y = "CDK5RAP3", #x轴为甲基化，y轴为mRNA
          #color="Lauren_classification",palette=c("grey","black", "white"),
          size = 4,color="grey",add = "reg.line", add.params = list(color = "red",size=2,linetype=2),conf.int = TRUE, 
          cor.coef = TRUE, cor.method = "pearson",repel=T,
          cor.coeff.args = list(method = "pearson", label.x.npc = "left", label.y.npc = "top"),#设定R/p的位置
          cor.coef.size=7, #cor.coef.coord=c(0.4,11),  #设定R/p的位置
          ggtheme=ggplot2::theme_classic(base_size = 18),
          xlab = "UFM1 expression (TCGA)",
          ylab = "CDK5RAP3 expression")

##################################
##Figure 3A
##################################
exprset<-read.csv(file="df_TN_GEO datasets.csv",header=T)
ggplot(exprset,aes(Datasets,exprset[,3],fill=sample))+
    geom_boxplot()+
    scale_fill_manual(values = c("#00BFC4","#F8766D"))+
    xlab("GEO Datasets") +
    ylab(paste("mRNA Levels of ",index))+
    theme(legend.position=c(.5,.85),legend.direction="horizontal",
          axis.text.x = element_text(angle = 90,size = 18,color="black"),
          axis.text.y = element_text(size = 18,color="black"),
          axis.title.x = element_text(size = 20),
          axis.title.y = element_text(size = 20),
          panel.background=element_rect(fill="white",color="darkblue"),
          panel.grid.major.y=element_line(color="grey",linetype=1),
          panel.grid.minor.y=element_line(color="grey",linetype=2),
          panel.grid.minor.x=element_blank())+
    stat_compare_means(method = "wilcox.test",label="p.format")


##################################
##Figure 3B and Figure S2A-C
##################################
rm(list = ls())
library(cowplot)
library(ggplot2)
library(dplyr)
library(ggpubr)
load("df_CDK5RAP3_GSE118916.Rda")
load("df_CDK5RAP3_GSE122401.Rda")
load("df_CDK5RAP3_GSE130823.Rda")
pv2 = wilcox.test(data[,index] ~ sample,paired = T)$p.value
  pvalue <- unlist(strsplit(as.character(pv2),split = ""))        ##当pv2为科学计数法表示时应用
  num <- length(unlist(strsplit(as.character(pv2),split = "")))   ##当pv2为科学计数法表示时应用
  number <- as.numeric(paste0(pvalue[num-1],pvalue[num]))         ##当pv2为科学计数法表示时应用
  pv1.lab <- "Wilcoxon Signed-Rank Test"
  pv2.lab <- paste("Normal vs Tumor p =", round(pv2, number+1))   ##当pv2为科学计数法表示时应用
  lab <- paste(pv1.lab, pv2.lab, sep="\n")
  label <- ggdraw() + draw_label(lab)
  p1 <-ggplot(df, aes(df$sample,index,fill=df$sample)) +
    geom_boxplot() +
    scale_fill_manual(values = c("#00BFC4","#F8766D"))+
    geom_point(colour="black", size=2, alpha=0.5) +
    geom_line(aes(group=ID), colour="black", linetype="11") +
    xlab("GSE118916 (15 pairs)") +
    ylab(paste("mRNA Levels of ",index,"(","Log2",")"))+
    theme(legend.position="none",
          axis.text.x = element_text(size = 18,color="black"),
          axis.text.y = element_text(size = 18,color="black"),
          axis.title.x = element_text(size = 20),
          axis.title.y = element_text(size = 20),
          panel.background=element_rect(fill="white",color="darkblue"),
          panel.grid.major.y=element_line(color="grey",linetype=1),
          panel.grid.minor.y=element_line(color="grey",linetype=2),
          panel.grid.minor.x=element_blank())
  p1 +stat_compare_means(method = "wilcox.test",label="p.signif",label.x = 1.5,label.y = 2.2,size=8)


##################################
##Figure 1A
##################################
load("df_TCGA_heatmap.Rda")
df<-heatdata
IMEM_mark <- c("KRAS_SIGNALING_UP","AKT_UP.V1_DN","MTOR_UP.V1_DN","VEGFA","VEGFB","VEGFC","PDGFA","PDGFB","PDGFC",
               "ERBB2","ERBB3","ERBB4","PDGFRA","PDGFRB","EGFR","FGFR1","FGFR2","FGFR3","FGFR4",
               "JAK1","JAK2","JAK3","PIK3CA","PIK3CB","PTEN","PDK1","PDK2","AKT1","AKT2","AKT3","KRAS","RRAS",
               "RAF1","MAPK1","MAPK14")
heatdata <- df[,IMEM_mark]
heatdata[,c(1:35)] <- scale(heatdata[,c(1:35)])
heatdata <- as.data.frame(t(heatdata))
annotation_col <- df[,c("Histologic_grade","Lauren_subtype","AJCC_stage","TCGA_subtype","Cluster")]
group <- c(rep("GFR signature",3),rep("GF",6),rep("GFR",10),rep("Downstream signature",16))
annotation_row <- data.frame(Group=group)
rownames(annotation_row) <- rownames(heatdata)
ann_colors = list(Lauren_subtype = c(Diffuse="#66C2A5",Intestinal="#E6F598",Unknown="#F0F0F0"), #Oranges
                  TCGA_subtype = c(CIN="#66C2A5",EBV="#E6F598",GS="#FEE08B",MSI="#F46D43",Unknown="#F0F0F0"), #Purples
                  AJCC_stage = c(I="#66C2A5",II="#E6F598",III="#FEE08B",IV="#F46D43",Unknown="#F0F0F0"), #Blues
                  Cluster = c(cluster_A="#4DAF4A",cluster_B="#FBB4AE",cluster_C="#E41A1C"),
                  Histologic_grade = c(G1="#66C2A5",G2="#E6F598",G3="#FEE08B",GX="#F0F0F0"), #BuGn
                  Group=c(`GFR signature`="#00441B",`GF`="#238B45",`GFR`="#74C476",`Downstream signature`="#C7E9C0")
) 

bk <- c(seq(-9,-0.1,by=0.01),seq(0,9,by=0.01))
pheatmap(heatdata, #热图的数据
         annotation_row =annotation_row,
         annotation_col =annotation_col, #标注样本分类
         annotation_colors = ann_colors,
         cluster_rows = F,cluster_cols = F,
         show_rownames = T,# 显示行名
         show_colnames = F,# 显示行名
         #scale = "row", #以行来标准化，这个功能很不错
         color = c(colorRampPalette(colors = c("blue","white"))(length(bk)/2),colorRampPalette(colors = c("white","red"))(length(bk)/2)),
         #color =colorRampPalette(c("blue","white", "red"))(100),#调色
         breaks=bk,
         gaps_row = c(3,9,19),
         gaps_col = c(149,309),
         cellwidth = 1.0, cellheight = 12,# 格子比例
         fontsize_row=12)


##################################
##Figure 1B
##################################
load("exprSet_TCPA_cluster.Rda")

genes <- c("Cluster","PREX1","CKIT","PI3KP85","AMPKALPHA","PKCALPHA_pS657","BAD_pS112","SYK","PKCALPHA","PDK1","P90RSK",
           "PKCDELTA_pS664","PDK1_pS241","X4EBP1","SRC_pY527","HER2_pY1248","SHP2_pY542","BIM","TUBERIN_pT1462",
           "IRS1")
levels <- c("PREX1","CKIT","PI3KP85","AMPKALPHA","PKCALPHA_pS657","BAD_pS112","SYK","PKCALPHA","PDK1","P90RSK",
            "PKCDELTA_pS664","PDK1_pS241","X4EBP1","SRC_pY527","HER2_pY1248","SHP2_pY542","BIM","TUBERIN_pT1462",
            "IRS1")
labels <- c("PREX1","CKIT","PI3KP85","AMPKALPHA","PKCALPHA_pS657","BAD_pS112","SYK","PKCALPHA","PDK1","P90RSK",
            "PKCDELTA_pS664","PDK1_pS241","4EBP1","SRC_pY527","HER2_pY1248","SHP2_pY542","BIM","TUBERIN_pT1462",
            "IRS1")

df <- exprSet_TCPA_cluster[,genes]

df <- df%>%
  gather(Gene_sets,ssGSEA_score,2:20)

df$Cluster <- factor(df$Cluster,levels = c("cluster_A","cluster_B","cluster_C"),
                       labels = c("cluster_A","cluster_B","cluster_C"))

df$Gene_sets <- factor(df$Gene_sets,levels = levels,labels = levels)

ggplot(df,aes(x=Gene_sets,y=ssGSEA_score,fill=Cluster))+
  geom_boxplot()+
  scale_fill_manual(values =c("#4DAF4A","#FBB4AE","#E41A1C"))+
  scale_x_discrete(breaks=levels,labels=labels)+
  xlab("GFR pathway relative proteins in TCPA") +
  ylab("Relative levels of proteins")+
  labs(fill="Cluster")+
  theme(legend.position=c(.5,.85),legend.direction="horizontal",
        axis.text.x = element_text(angle = 90,size = 18,color="black"),
        axis.text.y = element_text(size = 18,color="black"),
        axis.title.x = element_text(size = 20),
        axis.title.y = element_text(size = 20),
        panel.background=element_rect(fill="white",color="darkblue"),
        panel.grid.major.y=element_line(color="grey",linetype=1),
        panel.grid.minor.y=element_line(color="grey",linetype=2),
        panel.grid.minor.x=element_blank())+
  stat_compare_means(method = "kruskal.test",label="p.signif")


################################
## Figure1 F-G
################################
library(ggplot2)
library(ggpubr)  ##显著性检验
library(reshape2)
library(tidyr)
rm(list=ls())
load("exprSet_ssGSEA_UFM1_CDK5RAP3.Rda")
gene <- "UFM1" #CDK5RAP3
df <- exprSet_ssGSEA[,c("cluster3",gene)]

my_comparisons <-  list(c("cluster_A", "cluster_B"), c("cluster_B", "cluster_C"), c("cluster_A", "cluster_C"))

ggplot(df,aes(x=cluster3,y=df[,2],fill=cluster3))+
  geom_boxplot()+
  scale_fill_manual(values =c(cluster_A="#4DAF4A",cluster_B="#FBB4AE",cluster_C="#E41A1C"))+
  #scale_x_discrete(breaks=levels,labels=labels)+
  xlab("") +
  ylab(paste0("mRNA levels of ",gene))+
  labs(fill="IMcluster")+
  theme(legend.position="none",
        axis.text.x = element_text(size = 18,color="black"),
        axis.text.y = element_text(size = 18,color="black"),
        axis.title.x = element_text(size = 20),
        axis.title.y = element_text(size = 20),
        panel.background=element_rect(fill="white",color="darkblue"),
        panel.grid.major.y=element_line(color="grey",linetype=1),
        panel.grid.minor.y=element_line(color="grey",linetype=2),
        panel.grid.minor.x=element_blank()) +
  stat_compare_means(comparisons=my_comparisons,label.y = c(13, 13.5, 14),label="p.format")


##################################
##Figure 1C
##################################

group=IMcluster
install.packages("readxl")
install.packages("survival")
install.packages("survminer")

library("readxl")
library("survival")
library("survminer")
rm(list = ls())
df <- read_xlsx("df_cluster_survival2.xlsx",col_names = T)
rm(list=ls())
df <- df[,c("IMEMcluster","futime","fustat")]
names(df) <- c("IMEMcluster","futime","fustat")
names(df)[1] <- "IMEMcluster"
df_BA <- subset(df,IMEMcluster!="cluster_C")
df_CA <- subset(df,IMEMcluster!="cluster_B")
df_CB <- subset(df,IMEMcluster!="cluster_A")
my.surv <- Surv(df$futime, df$fustat)
my.surv_BA <- Surv(df_BA$futime, df_BA$fustat)
my.surv_CA <- Surv(df_CA$futime, df_CA$fustat)
group <- df$IMEMcluster
group_BA <- df_BA$IMEMcluster
group_CA <- df_CA$IMEMcluster
group_CB <- df_CB$IMEMcluster
survival_dat <- data.frame(group = group)
survival_dat_BA <- data.frame(group = group_BA)
survival_dat_CA <- data.frame(group = group_CA)
survival_dat_CB <- data.frame(group = group_CB)
fit <- survfit(my.surv ~ group)

##计算HR以及95%CI
##修改分组参照
group <- factor(group, levels = c("cluster_A", "cluster_B","cluster_C"))
group_BA <- factor(group_BA, levels = c("cluster_A", "cluster_B"))
group_CA <- factor(group_CA, levels = c("cluster_A", "cluster_C"))
group_CB <- factor(group_CB, levels = c("cluster_B", "cluster_C"))
data.survdiff <- survdiff(my.surv ~ group)
data.survdiff_BA <- survdiff(my.surv_BA ~ group_BA)
data.survdiff_CA <- survdiff(my.surv_CA ~ group_CA)
p.val = 1 - pchisq(data.survdiff$chisq, length(data.survdiff$n) - 1)
p.val_BA = 1 - pchisq(data.survdiff_BA$chisq, length(data.survdiff_BA$n) - 1)
p.val_CA = 1 - pchisq(data.survdiff_CA$chisq, length(data.survdiff_CA$n)-1)
x = summary(coxph(Surv(futime, fustat)~IMEMcluster, data = df))
HR = signif(x$conf.int[1:2],2)
low95 = signif(x$conf.int[5:6], 2)
up95 = signif(x$conf.int[7:8],2)

#HR <- paste("HR:", round(HR,2), sep = "")
#CI <- paste("95% CI: ", paste(round(low95,2), round(up95,2), sep = " - "), sep = "")

ggsurvplot(fit,
           data = survival_dat ,
           xlab="Time (Months)",
           conf.int=F,#添加置信区间带
           palette = c("#33A02C","#FB9A99","#E31A1C"),#颜色设置
           risk.table = "percentage", # Add risk table
           risk.table.height=0.25,
           font.legend = 12,#图例的字体大小
           font.title = 14,font.x = 14,font.y = 14,#设置其他字体大小
           legend.labs=c(paste0("cluster_A ","(",sum(df$IMEMcluster=="cluster_A"),")"),
                         paste0("cluster_B ","(",sum(df$IMEMcluster=="cluster_B"),")"),
                         paste0("cluster_C ","(",sum(df$IMEMcluster=="cluster_C"),")")),
           pval.size=4.5,#pval中的字体大小
           pval = paste(paste0("Group: ","HR(95%CI)"," p value"),
                        paste0("B.vs.A: ",HR[1],"(",low95[1],"-",up95[1],")", ", ",ifelse(p.val_BA < 0.001, "< 0.001", paste0("= ",round(p.val_BA,3), sep = ""))),
                        paste0("C.vs.A: ",HR[2],"(",low95[2],"-",up95[2],")", ", ",ifelse(p.val_CA < 0.001, "< 0.001", paste0("= ",round(p.val_CA,3), sep = ""))), sep = "\n")
)


################################################
## Figure1 D
################################################
rm(list = ls())
library (VennDiagram)
load("diffLab_CvsA.Rda")
load("diffLab_CvsB.Rda")
load("diffLab_BvsA.Rda")
diffLab_CvsA <- subset(diffLab_CvsA,logFC<0)
diffLab_CvsB <- subset(diffLab_CvsB,logFC<0)
diffLab_BvsA <- subset(diffLab_BvsA,logFC<0)

list <- list(`C vs A`=rownames(diffLab_CvsA),
             `C vs B`=rownames(diffLab_CvsB),
             `B vs A`=rownames(diffLab_BvsA))


T <- venn.diagram(list,
                  filename=NULL,
                  lwd=4,                         #圈线粗度
                  lty=2,                         #圈线类型
                  col=c("#E41A1C", "#377EB8", "#4DAF4A"),    #圈线颜色
                  fill=c("#E41A1C", "#377EB8", "#4DAF4A"),   #填充颜色
                  cat.col=c("#E41A1C", "#377EB8", "#4DAF4A"),#A和B的颜色
                  cat.cex = 2,                 #A和B的大小
                  rotation.degree = F,          #旋转角度
                  #main = "A&B",                  #主标题内容
                  #main.cex = 2,                  #主标题大小
                  #sub = "plot : example",        #亚标题内容
                  #sub.cex = 1,                   #亚标题字大小
                  cex=1.5,                       #里面交集字的大小
                  alpha = 0.5,                   #透明度
                  reverse=T)

grid.draw(T)


################################################
## Figure1 E
################################################
rm(list = ls())
library (VennDiagram)
load("diffLab_CvsA.Rda")
load("diffLab_CvsB.Rda")
load("diffLab_BvsA.Rda")
diffLab_CvsA <- subset(diffLab_CvsA,logFC>0)
diffLab_CvsB <- subset(diffLab_CvsB,logFC>0)
diffLab_BvsA <- subset(diffLab_BvsA,logFC>0)

list <- list(`C vs A`=rownames(diffLab_CvsA),
             `C vs B`=rownames(diffLab_CvsB),
             `B vs A`=rownames(diffLab_BvsA))


T <- venn.diagram(list,
                  filename=NULL,
                  lwd=4,                         #圈线粗度
                  lty=2,                         #圈线类型
                  col=c("#E41A1C", "#377EB8", "#4DAF4A"),    #圈线颜色
                  fill=c("#E41A1C", "#377EB8", "#4DAF4A"),   #填充颜色
                  cat.col=c("#E41A1C", "#377EB8", "#4DAF4A"),#A和B的颜色
                  cat.cex = 2,                 #A和B的大小
                  rotation.degree = F,          #旋转角度
                  #main = "A&B",                  #主标题内容
                  #main.cex = 2,                  #主标题大小
                  #sub = "plot : example",        #亚标题内容
                  #sub.cex = 1,                   #亚标题字大小
                  cex=1.5,                       #里面交集字的大小
                  alpha = 0.5,                   #透明度
                  reverse=T)

grid.draw(T)
