# Supplementary material for: Down-regulated expression of CDK5RAP3 and UFM1 suggests a poor prognosis in gastric cancer patients
Source: Front Oncol. 2022 Oct 27;12:927751. doi: 10.3389/fonc.2022.927751 (PMC9647057; doi:10.3389/fonc.2022.927751)
Supplement: Supplementary file 3 [file DataSheet_3.zip › 927751 RAW DATA UPDATE/bioinformatics RAW DATA/df_TN_GEO datasets.csv]

Datasets	sample	CDK5RAP3
GSE13861	Normal	13.374366
GSE13861	Normal	10.837691
GSE13861	Normal	11.228241
GSE13861	Normal	11.020813
GSE13861	Normal	11.765932
GSE13861	Normal	9.967399
GSE13861	Normal	11.749132
GSE13861	Normal	12.343319
GSE13861	Normal	9.936638
GSE13861	Normal	10.65392
GSE13861	Normal	10.154413
GSE13861	Normal	11.342786
GSE13861	Normal	11.110405
GSE13861	Normal	10.028348
GSE13861	Normal	11.008877
GSE13861	Normal	11.621319
GSE13861	Normal	9.997292
GSE13861	Normal	11.530913
GSE13861	Normal	10.483332
GSE13861	Tumor	9.732541
GSE13861	Tumor	11.100137
GSE13861	Tumor	12.319266
GSE13861	Tumor	10.94638
GSE13861	Tumor	12.516882
GSE13861	Tumor	10.025915
GSE13861	Tumor	9.897966
GSE13861	Tumor	10.518692
GSE13861	Tumor	9.69933
GSE13861	Tumor	9.436628
GSE13861	Tumor	10.273329
GSE13861	Tumor	9.348728
GSE13861	Tumor	10.658497
GSE13861	Tumor	10.247548
GSE13861	Tumor	10.058533
GSE13861	Tumor	10.175525
GSE13861	Tumor	10.801805
GSE13861	Tumor	10.847621
GSE13861	Tumor	10.831244
GSE13861	Tumor	11.664554
GSE13861	Tumor	10.494416
GSE13861	Tumor	11.351381
GSE13861	Tumor	11.05474
GSE13861	Tumor	10.717539
GSE13861	Tumor	11.032982
GSE13861	Tumor	9.723559
GSE13861	Tumor	12.461316
GSE13861	Tumor	11.07157
GSE13861	Tumor	10.526069
GSE13861	Tumor	11.005512
GSE13861	Tumor	9.716991
GSE13861	Tumor	11.469153
GSE13861	Tumor	11.41608
GSE13861	Tumor	10.889717
GSE13861	Tumor	10.769904
GSE13861	Tumor	11.029674
GSE13861	Tumor	10.819668
GSE13861	Tumor	11.358695
GSE13861	Tumor	11.994749
GSE13861	Tumor	11.440454
GSE13861	Tumor	10.286142
GSE13861	Tumor	10.45434
GSE13861	Tumor	10.397118
GSE13861	Tumor	9.830357
GSE13861	Tumor	10.666615
GSE13861	Tumor	10.311794
GSE13861	Tumor	10.144862
GSE13861	Tumor	10.021924
GSE13861	Tumor	10.408032
GSE13861	Tumor	10.89724
GSE13861	Tumor	10.33985
GSE13861	Tumor	10.438958
GSE13861	Tumor	10.793636
GSE13861	Tumor	11.047124
GSE13861	Tumor	9.883132
GSE13861	Tumor	10.410409
GSE13861	Tumor	10.494576
GSE13861	Tumor	10.038041
GSE13861	Tumor	9.694602
GSE13861	Tumor	10.027906
GSE13861	Tumor	10.381975
GSE13861	Tumor	10.802322
GSE13861	Tumor	9.911931
GSE13861	Tumor	10.127633
GSE13861	Tumor	9.951868
GSE54129	Normal	9.479347765
GSE54129	Normal	9.447862156
GSE54129	Normal	9.647250171
GSE54129	Normal	10.03231948
GSE54129	Normal	9.707782825
GSE54129	Normal	9.68103437
GSE54129	Normal	9.466482619
GSE54129	Normal	9.571110981
GSE54129	Normal	9.57531933
GSE54129	Normal	9.513896305
GSE54129	Normal	9.505029556
GSE54129	Normal	9.652641446
GSE54129	Normal	9.463126346
GSE54129	Normal	9.596879052
GSE54129	Normal	9.394035504
GSE54129	Normal	9.767915243
GSE54129	Normal	9.429261952
GSE54129	Normal	9.68585267
GSE54129	Normal	9.438463491
GSE54129	Normal	9.535484673
GSE54129	Normal	9.302832683
GSE54129	Tumor	9.418621423
GSE54129	Tumor	8.744444336
GSE54129	Tumor	9.06177161
GSE54129	Tumor	9.460715266
GSE54129	Tumor	9.46178607
GSE54129	Tumor	9.222201122
GSE54129	Tumor	9.246407775
GSE54129	Tumor	9.098777017
GSE54129	Tumor	9.243680866
GSE54129	Tumor	9.303836283
GSE54129	Tumor	9.257358694
GSE54129	Tumor	9.469737859
GSE54129	Tumor	9.842351635
GSE54129	Tumor	9.35083457
GSE54129	Tumor	9.203471568
GSE54129	Tumor	9.029986167
GSE54129	Tumor	9.39651952
GSE54129	Tumor	8.771153973
GSE54129	Tumor	10.23106116
GSE54129	Tumor	8.418336036
GSE54129	Tumor	9.504543734
GSE54129	Tumor	9.154956259
GSE54129	Tumor	9.915036035
GSE54129	Tumor	9.356941192
GSE54129	Tumor	9.095048476
GSE54129	Tumor	9.093341033
GSE54129	Tumor	9.637723237
GSE54129	Tumor	9.331585593
GSE54129	Tumor	9.363919713
GSE54129	Tumor	9.269424735
GSE54129	Tumor	9.137386033
GSE54129	Tumor	9.372549289
GSE54129	Tumor	9.288133406
GSE54129	Tumor	9.087712968
GSE54129	Tumor	9.087822845
GSE54129	Tumor	9.014263864
GSE54129	Tumor	9.470405206
GSE54129	Tumor	9.100587631
GSE54129	Tumor	9.55844851
GSE54129	Tumor	8.798696694
GSE54129	Tumor	9.293324334
GSE54129	Tumor	9.342894349
GSE54129	Tumor	9.353024532
GSE54129	Tumor	9.126972806
GSE54129	Tumor	9.712418942
GSE54129	Tumor	9.256097211
GSE54129	Tumor	9.42346551
GSE54129	Tumor	8.669831447
GSE54129	Tumor	9.270135544
GSE54129	Tumor	9.257358694
GSE54129	Tumor	9.803539896
GSE54129	Tumor	8.73852667
GSE54129	Tumor	9.421725922
GSE54129	Tumor	9.27420051
GSE54129	Tumor	10.41839833
GSE54129	Tumor	9.196597253
GSE54129	Tumor	9.040547923
GSE54129	Tumor	9.973937335
GSE54129	Tumor	9.305180287
GSE54129	Tumor	8.48492505
GSE54129	Tumor	8.865519853
GSE54129	Tumor	8.898266723
GSE54129	Tumor	9.134119287
GSE54129	Tumor	9.076018744
GSE54129	Tumor	8.98486145
GSE54129	Tumor	8.778276628
GSE54129	Tumor	9.135283204
GSE54129	Tumor	8.988954373
GSE54129	Tumor	8.60868948
GSE54129	Tumor	8.949908602
GSE54129	Tumor	8.929119764
GSE54129	Tumor	8.80254655
GSE54129	Tumor	9.441175678
GSE54129	Tumor	9.182297823
GSE54129	Tumor	9.101215569
GSE54129	Tumor	9.246077169
GSE54129	Tumor	9.555550489
GSE54129	Tumor	9.033213558
GSE54129	Tumor	9.620951587
GSE54129	Tumor	8.714619956
GSE54129	Tumor	9.407053986
GSE54129	Tumor	8.530555003
GSE54129	Tumor	8.521093289
GSE54129	Tumor	9.430522558
GSE54129	Tumor	9.470102614
GSE54129	Tumor	9.846892258
GSE54129	Tumor	9.67228066
GSE54129	Tumor	9.253837914
GSE54129	Tumor	9.501650197
GSE54129	Tumor	9.467642934
GSE54129	Tumor	9.101206356
GSE54129	Tumor	9.512543641
GSE54129	Tumor	9.419559018
GSE54129	Tumor	9.423562765
GSE54129	Tumor	9.134398684
GSE54129	Tumor	9.108222738
GSE54129	Tumor	9.970320599
GSE54129	Tumor	8.735647437
GSE54129	Tumor	9.290433018
GSE54129	Tumor	8.833742221
GSE54129	Tumor	9.207757648
GSE54129	Tumor	9.081585711
GSE54129	Tumor	9.073115632
GSE54129	Tumor	8.842863441
GSE54129	Tumor	9.547598645
GSE54129	Tumor	9.110140949
GSE54129	Tumor	8.979916755
GSE54129	Tumor	8.904924341
GSE54129	Tumor	10.02962289
GSE54129	Tumor	9.501247786
GSE54129	Tumor	8.971691182
GSE19826	Normal	12.43045255
GSE19826	Tumor	12.57759405
GSE19826	Normal	12.49927288
GSE19826	Tumor	11.71265596
GSE19826	Normal	12.32903948
GSE19826	Tumor	11.99428271
GSE19826	Normal	11.91330083
GSE19826	Tumor	12.21598794
GSE19826	Normal	12.48245505
GSE19826	Tumor	11.55975946
GSE19826	Normal	12.56928601
GSE19826	Tumor	12.39067951
GSE19826	Normal	12.28967311
GSE19826	Tumor	11.40854204
GSE19826	Normal	12.45576387
GSE19826	Tumor	11.81021011
GSE19826	Normal	12.48421871
GSE19826	Tumor	12.18109012
GSE19826	Normal	12.63929548
GSE19826	Tumor	11.96304056
GSE19826	Normal	11.73564064
GSE19826	Tumor	12.27871079
GSE19826	Normal	12.02410078
GSE19826	Tumor	11.87182825
GSE19826	Normal	12.76348212
GSE19826	Normal	12.2241826
GSE19826	Normal	12.42416629
GSE79973	Tumor	9.5026122
GSE79973	Normal	10.1191095
GSE79973	Tumor	9.6250509
GSE79973	Normal	10.2170574
GSE79973	Tumor	9.3939786
GSE79973	Normal	10.3413456
GSE79973	Tumor	10.0792656
GSE79973	Normal	10.5250842
GSE79973	Tumor	10.3586274
GSE79973	Normal	10.3876497
GSE79973	Tumor	10.2198123
GSE79973	Normal	10.3760064
GSE79973	Tumor	9.5515938
GSE79973	Normal	10.3424454
GSE79973	Tumor	9.8879211
GSE79973	Normal	10.5112989
GSE79973	Tumor	10.1072646
GSE79973	Normal	10.1365965
GSE79973	Tumor	9.8616762
GSE79973	Normal	10.0512207
GSE13911	Tumor	11.70420627
GSE13911	Normal	11.28343567
GSE13911	Tumor	11.332652
GSE13911	Normal	11.92358747
GSE13911	Tumor	11.54742476
GSE13911	Tumor	10.996191
GSE13911	Normal	11.1587359
GSE13911	Tumor	11.18332522
GSE13911	Normal	11.4336376
GSE13911	Tumor	11.24120858
GSE13911	Normal	11.66191167
GSE13911	Tumor	11.52757475
GSE13911	Tumor	11.25148241
GSE13911	Normal	11.72570708
GSE13911	Tumor	11.14414837
GSE13911	Normal	11.38850169
GSE13911	Tumor	11.7706226
GSE13911	Normal	11.40210606
GSE13911	Tumor	11.27525154
GSE13911	Normal	12.01475279
GSE13911	Tumor	12.19257023
GSE13911	Tumor	11.22454439
GSE13911	Normal	11.71699089
GSE13911	Tumor	11.34146323
GSE13911	Normal	11.68334556
GSE13911	Tumor	10.78912605
GSE13911	Normal	11.74331973
GSE13911	Tumor	11.27740365
GSE13911	Normal	11.07875125
GSE13911	Tumor	10.8077574
GSE13911	Normal	11.6163191
GSE13911	Tumor	11.23086106
GSE13911	Tumor	11.70095983
GSE13911	Normal	11.74978564
GSE13911	Tumor	10.51796459
GSE13911	Normal	12.24961718
GSE13911	Tumor	10.58862095
GSE13911	Normal	12.19155278
GSE13911	Tumor	10.04316403
GSE13911	Normal	11.23326016
GSE13911	Tumor	11.2169277
GSE13911	Normal	11.67171797
GSE13911	Tumor	11.2331403
GSE13911	Normal	10.8449411
GSE13911	Tumor	11.41996018
GSE13911	Normal	12.36027099
GSE13911	Tumor	11.42469119
GSE13911	Normal	12.20622074
GSE13911	Tumor	10.78316196
GSE13911	Normal	11.33024466
GSE13911	Tumor	11.16566075
GSE13911	Normal	11.50412378
GSE13911	Tumor	11.17436397
GSE13911	Normal	11.74596838
GSE13911	Tumor	11.31424335
GSE13911	Tumor	11.29834902
GSE13911	Normal	11.84419575
GSE13911	Tumor	11.79453771
GSE13911	Normal	10.95673915
GSE13911	Tumor	11.51565057
GSE13911	Tumor	11.47775827
GSE13911	Normal	11.0657527
GSE13911	Tumor	11.14306428
GSE13911	Tumor	11.03177011
GSE13911	Normal	11.21813939
GSE13911	Tumor	10.84643063
GSE13911	Normal	11.91662592
GSE13911	Tumor	11.05826237
GSE13911	Normal	11.5874025
GSE51575	Normal	11.313052
GSE51575	Tumor	11.790416
GSE51575	Normal	12.067709
GSE51575	Tumor	11.465117
GSE51575	Normal	11.769067
GSE51575	Tumor	11.73978
GSE51575	Normal	12.144317
GSE51575	Tumor	10.470369
GSE51575	Normal	12.34407
GSE51575	Tumor	11.710746
GSE51575	Normal	11.451499
GSE51575	Tumor	11.421288
GSE51575	Normal	11.737846
GSE51575	Tumor	11.161602
GSE51575	Normal	11.845415
GSE51575	Tumor	11.26401
GSE51575	Normal	11.753675
GSE51575	Tumor	11.72771
GSE51575	Normal	11.332088
GSE51575	Tumor	11.097575
GSE51575	Normal	11.158061
GSE51575	Tumor	11.758555
GSE51575	Normal	12.145107
GSE51575	Tumor	11.005517
GSE51575	Normal	11.646623
GSE51575	Tumor	10.982501
GSE51575	Normal	11.911144
GSE51575	Tumor	12.434031
GSE51575	Normal	13.411453
GSE51575	Tumor	11.382223
GSE51575	Normal	11.627494
GSE51575	Tumor	11.300852
GSE51575	Normal	11.665644
GSE51575	Tumor	11.689112
GSE51575	Normal	11.874031
GSE51575	Tumor	12.497669
GSE51575	Normal	11.941439
GSE51575	Tumor	11.315305
GSE51575	Normal	12.086008
GSE51575	Tumor	11.532319
GSE51575	Normal	11.180253
GSE51575	Tumor	10.506634
GSE51575	Normal	11.713981
GSE51575	Tumor	11.459539
GSE51575	Normal	11.659032
GSE51575	Tumor	11.491128
GSE51575	Normal	11.599128
GSE51575	Tumor	12.081646
GSE51575	Normal	12.709528
GSE51575	Tumor	11.340846
GSE51575	Normal	11.432282
GSE51575	Tumor	11.694121
GSE29272	Normal	10.887438
GSE29272	Tumor	10.323127
GSE29272	Normal	10.664467
GSE29272	Tumor	10.051925
GSE29272	Normal	10.445304
GSE29272	Tumor	10.323961
GSE29272	Normal	11.0741
GSE29272	Tumor	10.17681
GSE29272	Normal	10.836379
GSE29272	Tumor	10.360754
GSE29272	Normal	10.87721
GSE29272	Tumor	10.148834
GSE29272	Normal	11.096205
GSE29272	Tumor	11.132035
GSE29272	Normal	10.904262
GSE29272	Tumor	10.272612
GSE29272	Normal	10.971955
GSE29272	Tumor	10.140935
GSE29272	Normal	10.978882
GSE29272	Tumor	10.695954
GSE29272	Normal	10.980006
GSE29272	Tumor	10.276249
GSE29272	Normal	9.799778
GSE29272	Tumor	10.080179
GSE29272	Normal	10.767847
GSE29272	Tumor	11.169177
GSE29272	Normal	10.172281
GSE29272	Tumor	10.527362
GSE29272	Normal	11.274997
GSE29272	Tumor	10.372194
GSE29272	Normal	10.887174
GSE29272	Tumor	10.889006
GSE29272	Normal	11.114223
GSE29272	Tumor	10.141221
GSE29272	Normal	11.014567
GSE29272	Tumor	10.250757
GSE29272	Normal	10.539682
GSE29272	Tumor	10.71817
GSE29272	Normal	10.927123
GSE29272	Tumor	10.39617
GSE29272	Normal	11.301971
GSE29272	Tumor	10.841851
GSE29272	Normal	10.585776
GSE29272	Tumor	10.417681
GSE29272	Normal	11.34577
GSE29272	Tumor	10.405789
GSE29272	Normal	11.000836
GSE29272	Tumor	10.779221
GSE29272	Normal	10.769597
GSE29272	Tumor	10.397965
GSE29272	Normal	11.204611
GSE29272	Tumor	11.099255
GSE29272	Normal	11.049556
GSE29272	Tumor	10.313407
GSE29272	Normal	11.188441
GSE29272	Tumor	10.516895
GSE29272	Normal	10.640341
GSE29272	Tumor	10.624133
GSE29272	Normal	10.407513
GSE29272	Tumor	10.261007
GSE29272	Normal	10.980184
GSE29272	Tumor	11.088956
GSE29272	Normal	10.758074
GSE29272	Tumor	10.98498
GSE29272	Normal	11.527423
GSE29272	Tumor	10.296182
GSE29272	Normal	10.972616
GSE29272	Tumor	10.9435
GSE29272	Normal	11.025018
GSE29272	Tumor	10.708941
GSE29272	Normal	10.978954
GSE29272	Tumor	10.777632
GSE29272	Normal	11.03916
GSE29272	Tumor	10.374577
GSE29272	Normal	10.426198
GSE29272	Tumor	10.204788
GSE29272	Normal	10.992094
GSE29272	Tumor	10.3671
GSE29272	Normal	10.834582
GSE29272	Tumor	10.23952
GSE29272	Normal	10.764493
GSE29272	Tumor	10.738297
GSE29272	Normal	10.679785
GSE29272	Tumor	10.827855
GSE29272	Normal	10.434037
GSE29272	Tumor	10.629735
GSE29272	Normal	10.770672
GSE29272	Tumor	9.926423
GSE29272	Normal	11.082365
GSE29272	Tumor	11.069252
GSE29272	Normal	10.822453
GSE29272	Tumor	10.836124
GSE29272	Normal	10.671298
GSE29272	Tumor	9.872332
GSE29272	Normal	10.871197
GSE29272	Tumor	10.452534
GSE29272	Normal	10.877011
GSE29272	Tumor	10.548736
GSE29272	Normal	11.204638
GSE29272	Tumor	10.857458
GSE29272	Normal	11.234156
GSE29272	Tumor	10.89739
GSE29272	Normal	11.202662
GSE29272	Tumor	10.783527
GSE29272	Normal	11.18683
GSE29272	Tumor	10.569915
GSE29272	Normal	10.812931
GSE29272	Tumor	10.631318
GSE29272	Normal	10.723765
GSE29272	Tumor	10.355378
GSE29272	Normal	10.71803
GSE29272	Tumor	10.09535
GSE29272	Normal	11.396774
GSE29272	Tumor	10.337092
GSE29272	Normal	10.900446
GSE29272	Tumor	10.399566
GSE29272	Normal	10.578289
GSE29272	Tumor	10.579519
GSE29272	Normal	10.826503
GSE29272	Tumor	10.817924
GSE29272	Normal	11.104502
GSE29272	Tumor	10.086618
GSE29272	Normal	10.786815
GSE29272	Tumor	10.355609
GSE29272	Normal	10.81966
GSE29272	Tumor	10.810454
GSE29272	Normal	10.9177
GSE29272	Tumor	10.731504
GSE29272	Normal	10.928756
GSE29272	Tumor	10.647923
GSE29272	Normal	10.656813
GSE29272	Tumor	10.566542
GSE29272	Normal	11.010394
GSE29272	Tumor	10.466714
GSE29272	Normal	10.836158
GSE29272	Tumor	10.622754
GSE29272	Normal	10.996824
GSE29272	Tumor	10.919844
GSE29272	Normal	11.230115
GSE29272	Tumor	10.864625
GSE29272	Normal	10.936109
GSE29272	Tumor	9.926693
GSE29272	Normal	10.612872
GSE29272	Tumor	10.044425
GSE29272	Normal	9.256528105
GSE29272	Tumor	9.438703139
GSE29272	Normal	10.04380708
GSE29272	Tumor	10.04682486
GSE29272	Normal	10.43342617
GSE29272	Tumor	9.152963712
GSE29272	Normal	10.55012017
GSE29272	Tumor	9.998872232
GSE29272	Normal	10.65119571
GSE29272	Tumor	10.24094309
GSE29272	Normal	10.94837768
GSE29272	Tumor	10.01556909
GSE29272	Normal	10.25570238
GSE29272	Tumor	10.00522394
GSE29272	Normal	10.06106419
GSE29272	Tumor	10.22466962
GSE29272	Normal	10.83827318
GSE29272	Tumor	9.989355023
GSE29272	Normal	10.93274572
GSE29272	Tumor	10.69162862
GSE29272	Normal	10.87633062
GSE29272	Tumor	10.35959765
GSE29272	Normal	10.88544559
GSE29272	Tumor	10.468602
GSE29272	Normal	10.52038319
GSE29272	Tumor	9.796484191
GSE29272	Normal	10.17722469
GSE29272	Tumor	9.751398216
GSE29272	Normal	10.28791525
GSE29272	Tumor	9.88540099
GSE29272	Normal	10.01793595
GSE29272	Tumor	10.04273669
GSE29272	Normal	10.90946345
GSE29272	Tumor	10.14214246
GSE29272	Normal	10.82166967
GSE29272	Tumor	10.87651616
GSE29272	Normal	9.884041343
GSE29272	Tumor	10.12510996
GSE29272	Normal	9.631931106
GSE29272	Tumor	10.30064854
GSE29272	Normal	10.39564188
GSE29272	Tumor	8.755999598
GSE29272	Normal	9.588487243
GSE29272	Tumor	10.27758159
GSE29272	Normal	10.27728243
GSE29272	Tumor	10.09602272
GSE29272	Normal	9.617008941
GSE29272	Tumor	9.44386353
GSE29272	Normal	10.2752889
GSE29272	Tumor	9.780473734
GSE29272	Normal	10.58456247
GSE29272	Tumor	10.36313998
GSE29272	Normal	10.53514872
GSE29272	Tumor	9.951146701
GSE29272	Normal	10.71821908
GSE29272	Tumor	10.32489439
GSE29272	Normal	10.24705931
GSE29272	Tumor	10.34933651
GSE29272	Normal	8.959135909
GSE29272	Tumor	10.13818826
GSE29272	Normal	10.40082565
GSE29272	Tumor	9.884501375
GSE29272	Normal	10.75117024
GSE29272	Tumor	10.32778812
GSE29272	Normal	10.50907351
GSE29272	Tumor	10.32187621
GSE29272	Normal	10.70232474
GSE29272	Tumor	9.532496682
GSE29272	Normal	10.19108921
GSE29272	Tumor	10.1628817
GSE29272	Normal	10.35694697
GSE29272	Tumor	10.41494761
GSE29272	Normal	9.510691734
GSE29272	Tumor	10.46560271
GSE29272	Normal	10.18732033
GSE29272	Tumor	10.27988777
GSE29272	Normal	9.907917374
GSE29272	Tumor	10.48042234
GSE29272	Normal	10.62014826
GSE29272	Tumor	10.05772561
GSE29272	Normal	10.45998245
GSE29272	Tumor	10.38801659
GSE29272	Normal	9.804870795
GSE29272	Tumor	9.80021497
GSE29272	Normal	10.73941194
GSE29272	Tumor	10.11550666
GSE29272	Normal	9.88150428
GSE29272	Tumor	10.4380891
GSE29272	Normal	10.5646221
GSE29272	Tumor	9.83091418
GSE29272	Normal	10.22417854
GSE29272	Tumor	9.341240676
GSE29272	Normal	10.29103613
GSE29272	Tumor	10.22524609
GSE29272	Normal	10.6441616
GSE29272	Tumor	10.62465238
GSE29272	Normal	9.787883031
GSE29272	Tumor	9.347759538
GSE29272	Normal	10.98155582
GSE29272	Tumor	10.12550834
GSE29272	Normal	10.84901778
GSE29272	Tumor	10.1069731
GSE29272	Normal	10.44528274
GSE29272	Tumor	11.04938698
GSE29272	Normal	9.994758797
GSE29272	Tumor	10.06207373
GSE29272	Normal	9.743939486
GSE29272	Tumor	9.936517733
GSE29272	Normal	10.60753885
GSE29272	Tumor	9.942959194
GSE29272	Normal	11.16966893
GSE29272	Tumor	10.94362793
GSE29272	Normal	10.06570864
GSE29272	Tumor	9.884555842
GSE29272	Normal	10.71903962
GSE29272	Tumor	9.583064445
GSE29272	Normal	10.47330448
GSE29272	Tumor	10.23608725
GSE29272	Normal	10.18982075
GSE29272	Tumor	10.30733809
GSE29272	Normal	10.91861212
GSE29272	Tumor	11.74495211
GSE29272	Normal	9.242499403
GSE29272	Tumor	9.953314471
