# Supplementary material for: Down-regulated expression of CDK5RAP3 and UFM1 suggests a poor prognosis in gastric cancer patients
Source: Front Oncol. 2022 Oct 27;12:927751. doi: 10.3389/fonc.2022.927751 (PMC9647057; doi:10.3389/fonc.2022.927751)
Supplement: Supplementary file 3 [file DataSheet_3.zip › 927751 RAW DATA UPDATE/bioinformatics RAW DATA/df_cluster_survival2.xlsx]

## Sheet: df_cluster_survival1
	IMEMcluster	futime	fustat
TCGA-RD-A8MV	cluster_B	60	0
TCGA-RD-A8N2	cluster_C	60	0
TCGA-RD-A8N1	cluster_B	60	0
TCGA-CG-5723	cluster_B	60	0
TCGA-HF-7132	cluster_B	60	0
TCGA-R5-A7ZI	cluster_A	60	0
TCGA-F1-6875	cluster_A	60	0
TCGA-RD-A8N4	cluster_C	60	0
TCGA-CG-5732	cluster_B	60	0
TCGA-VQ-A92D	cluster_A	60	0
TCGA-VQ-A8PX	cluster_A	60	0
TCGA-KB-A6F7	cluster_A	60	0
TCGA-HF-7133	cluster_B	60	0
TCGA-VQ-A91K	cluster_A	60	0
TCGA-FP-8209	cluster_C	60	0
TCGA-3M-AB46	cluster_A	58.8333	0
TCGA-RD-A8N5	cluster_B	58.2333	1
TCGA-VQ-A91Z	cluster_A	56.3333	0
TCGA-VQ-A924	cluster_A	56.2	1
TCGA-VQ-AA6F	cluster_A	54.8667	0
TCGA-CG-4438	cluster_B	54.8333	0
TCGA-HF-7134	cluster_A	52.9333	0
TCGA-VQ-A8DT	cluster_A	49.4667	0
TCGA-CG-4444	cluster_A	47.7	0
TCGA-VQ-A8PC	cluster_B	46.9	1
TCGA-R5-A7O7	cluster_B	46.3	0
TCGA-BR-6852	cluster_B	45.5667	0
TCGA-VQ-AA68	cluster_B	44.2667	0
TCGA-VQ-A8E2	cluster_B	43.9667	0
TCGA-VQ-A91V	cluster_A	43.2333	0
TCGA-VQ-A94R	cluster_B	43.1333	1
TCGA-RD-A8N0	cluster_B	41.2	0
TCGA-BR-6801	cluster_B	40.7667	0
TCGA-BR-7716	cluster_B	40.3333	0
TCGA-VQ-A91A	cluster_B	40	0
TCGA-VQ-AA6A	cluster_A	39.4667	0
TCGA-VQ-A8P2	cluster_A	38.6667	0
TCGA-RD-A8MW	cluster_B	38.4333	1
TCGA-KB-A93H	cluster_A	38.1667	0
TCGA-VQ-A8E7	cluster_B	37.9333	0
TCGA-BR-8058	cluster_B	37.7667	0
TCGA-VQ-A8P3	cluster_B	37.7333	0
TCGA-KB-A93J	cluster_A	37.4667	0
TCGA-D7-A4YX	cluster_A	36.9333	0
TCGA-IN-7806	cluster_B	36.8667	0
TCGA-CG-5718	cluster_B	36.5	1
TCGA-BR-7707	cluster_A	36.3333	0
TCGA-RD-A8N9	cluster_B	36.1	0
TCGA-BR-7704	cluster_C	35.7333	0
TCGA-BR-6452	cluster_A	35.1667	0
TCGA-VQ-A8PB	cluster_A	34.7667	1
TCGA-BR-A44T	cluster_B	34.6	0
TCGA-BR-7715	cluster_B	34.1	0
TCGA-HU-A4HD	cluster_A	33.8667	0
TCGA-BR-7959	cluster_C	33.6667	0
TCGA-VQ-A91S	cluster_A	33.3333	0
TCGA-BR-6566	cluster_B	33.2333	0
TCGA-BR-8682	cluster_C	33.0333	0
TCGA-BR-A4J7	cluster_C	32.9667	0
TCGA-BR-8081	cluster_B	32.7	0
TCGA-BR-8680	cluster_A	32.4	0
TCGA-BR-8372	cluster_A	31.7	0
TCGA-BR-6803	cluster_C	31.6333	0
TCGA-BR-8361	cluster_A	31.5333	0
TCGA-CG-4477	cluster_B	31.4	0
TCGA-VQ-A8P8	cluster_B	31.4	0
TCGA-BR-6802	cluster_B	31.3333	0
TCGA-BR-4201	cluster_B	31.3333	1
TCGA-HF-A5NB	cluster_A	30.9333	0
TCGA-CG-4443	cluster_A	30.4	0
TCGA-BR-7958	cluster_B	29.9667	0
TCGA-BR-8286	cluster_B	29.8333	0
TCGA-HU-A4H3	cluster_A	29.4	0
TCGA-HU-8249	cluster_A	29.3667	0
TCGA-CG-5726	cluster_A	29.3667	1
TCGA-BR-7723	cluster_B	29.1333	1
TCGA-BR-A4IV	cluster_C	28.9667	1
TCGA-VQ-AA69	cluster_A	28.8	0
TCGA-BR-A4J5	cluster_C	28.7333	0
TCGA-BR-8591	cluster_A	28.5333	0
TCGA-VQ-AA6J	cluster_A	27.9333	0
TCGA-VQ-A8PU	cluster_A	27.7333	1
TCGA-BR-8589	cluster_A	27.5	0
TCGA-VQ-A94U	cluster_B	27.3	0
TCGA-BR-8677	cluster_C	27.1	0
TCGA-HJ-7597	cluster_A	26.8333	1
TCGA-BR-8367	cluster_B	26.7	1
TCGA-BR-6564	cluster_C	26.4667	1
TCGA-VQ-AA6G	cluster_A	26.4	1
TCGA-HU-A4GF	cluster_A	26.1667	0
TCGA-D7-5577	cluster_B	26.0667	1
TCGA-BR-6705	cluster_C	25.9667	1
TCGA-BR-8484	cluster_B	25.5333	1
TCGA-BR-8382	cluster_B	25.4	1
TCGA-BR-8678	cluster_A	25.1333	0
TCGA-D7-8570	cluster_B	25.0667	0
TCGA-HU-8244	cluster_A	24.7333	0
TCGA-HU-A4G2	cluster_A	24.6333	0
TCGA-HU-A4G9	cluster_A	24.5333	0
TCGA-HU-A4H4	cluster_A	24.1667	0
TCGA-HU-A4H5	cluster_A	24.1333	0
TCGA-VQ-A8PP	cluster_A	23.7333	1
TCGA-CG-4475	cluster_B	23.3	0
TCGA-HU-8604	cluster_B	23.1333	0
TCGA-HU-A4GD	cluster_A	23.0667	0
TCGA-HU-A4G8	cluster_A	23	0
TCGA-BR-6563	cluster_C	22.6333	0
TCGA-HU-8602	cluster_A	22.6333	0
TCGA-FP-7998	cluster_B	22.6	0
TCGA-D7-A6F0	cluster_A	22.6	0
TCGA-VQ-A8PE	cluster_A	22.5	1
TCGA-BR-8364	cluster_C	22.5	0
TCGA-CG-4460	cluster_B	22.3	1
TCGA-BR-7196	cluster_C	22.2	0
TCGA-VQ-A91E	cluster_A	22.1333	0
TCGA-VQ-A8E3	cluster_A	22.0333	1
TCGA-HU-A4GJ	cluster_B	21.6667	0
TCGA-F1-A448	cluster_B	21.5667	0
TCGA-HU-A4H6	cluster_B	21.4667	0
TCGA-D7-8578	cluster_C	21.4333	0
TCGA-HU-8608	cluster_A	21.3667	0
TCGA-VQ-A94O	cluster_A	21.3333	1
TCGA-D7-8579	cluster_C	21.2	0
TCGA-BR-8686	cluster_B	21.1667	1
TCGA-VQ-A91Q	cluster_B	21.1	1
TCGA-D7-6519	cluster_B	20.8333	0
TCGA-D7-A6EZ	cluster_A	20.6	1
TCGA-HU-A4GX	cluster_A	20.5333	0
TCGA-BR-8486	cluster_B	20.5	0
TCGA-KB-A93G	cluster_C	20.4333	0
TCGA-D7-A74A	cluster_A	20.2333	0
TCGA-BR-8291	cluster_C	20.2333	1
TCGA-MX-A5UJ	cluster_B	20	0
TCGA-B7-A5TI	cluster_B	19.8333	0
TCGA-IN-A6RN	cluster_B	19.8	0
TCGA-FP-7829	cluster_C	19.8	0
TCGA-D7-8573	cluster_A	19.7667	0
TCGA-BR-6458	cluster_B	19.6	1
TCGA-SW-A7EA	cluster_A	19.3	0
TCGA-CG-4466	cluster_A	19.2333	0
TCGA-D7-6520	cluster_B	19.1	0
TCGA-IN-8462	cluster_C	19.0667	0
TCGA-VQ-A91N	cluster_A	19	1
TCGA-D7-6522	cluster_C	18.8667	0
TCGA-D7-6521	cluster_B	18.8	0
TCGA-VQ-A8E0	cluster_A	18.7333	1
TCGA-VQ-AA64	cluster_B	18.6667	1
TCGA-IN-A6RI	cluster_A	18.6333	0
TCGA-BR-4191	cluster_B	18.6	1
TCGA-D7-8575	cluster_B	18.4667	1
TCGA-R5-A7ZE	cluster_A	18.4667	1
TCGA-BR-7717	cluster_C	18.4	1
TCGA-D7-6524	cluster_C	18.1	0
TCGA-VQ-A8PK	cluster_B	18.1	1
TCGA-BR-8365	cluster_C	17.7667	1
TCGA-BR-6456	cluster_C	17.5333	1
TCGA-ZA-A8F6	cluster_C	17.5	0
TCGA-D7-6526	cluster_A	17.4333	0
TCGA-D7-8574	cluster_C	17.4333	0
TCGA-VQ-AA6D	cluster_A	17.3667	0
TCGA-FP-8099	cluster_B	17.3	0
TCGA-RD-A8NB	cluster_B	17.1	1
TCGA-D7-8572	cluster_B	17.0333	0
TCGA-RD-A7C1	cluster_A	16.9	1
TCGA-D7-A4YU	cluster_B	16.6667	0
TCGA-VQ-A8PD	cluster_B	16.5333	1
TCGA-BR-6707	cluster_A	16.3667	0
TCGA-BR-A4QL	cluster_A	16.3667	1
TCGA-D7-6815	cluster_A	16.2	0
TCGA-CG-4305	cluster_B	16.1667	0
TCGA-BR-6453	cluster_C	16.1667	0
TCGA-IN-AB1V	cluster_B	15.9667	0
TCGA-HU-A4HB	cluster_B	15.9	1
TCGA-VQ-A8PQ	cluster_B	15.8667	1
TCGA-D7-A6F2	cluster_A	15.8667	0
TCGA-BR-8296	cluster_B	15.8	1
TCGA-CD-8533	cluster_A	15.6	0
TCGA-BR-7722	cluster_B	15.5333	1
TCGA-D7-6528	cluster_A	15.4333	0
TCGA-CG-5725	cluster_A	15.2333	1
TCGA-BR-8373	cluster_B	15	0
TCGA-D7-A4Z0	cluster_B	14.9667	0
TCGA-D7-8576	cluster_A	14.8667	1
TCGA-F1-6874	cluster_B	14.6667	0
TCGA-BR-8059	cluster_B	14.6333	1
TCGA-FP-7916	cluster_B	14.2667	1
TCGA-HU-A4H8	cluster_A	14.2667	0
TCGA-MX-A666	cluster_A	14.2333	0
TCGA-BR-8369	cluster_B	14.2333	0
TCGA-CG-4441	cluster_B	14.2	1
TCGA-BR-6455	cluster_A	14.0667	1
TCGA-BR-A44U	cluster_A	14.0667	1
TCGA-BR-6457	cluster_C	13.8667	0
TCGA-FP-8211	cluster_A	13.7667	0
TCGA-IN-AB1X	cluster_B	13.7	0
TCGA-BR-A4J8	cluster_B	13.7	0
TCGA-CD-5798	cluster_C	13.6	0
TCGA-IN-A6RL	cluster_B	13.5333	1
TCGA-D7-6525	cluster_B	13.5333	1
TCGA-VQ-A8DV	cluster_A	13.4333	1
TCGA-CD-5801	cluster_A	13.3667	1
TCGA-CD-5800	cluster_A	13.3333	0
TCGA-VQ-A8DZ	cluster_A	13.2	1
TCGA-CD-5799	cluster_A	13.2	0
TCGA-HU-A4H2	cluster_A	13.1333	0
TCGA-CD-8535	cluster_A	13	0
TCGA-BR-8588	cluster_B	12.9667	0
TCGA-VQ-A8PH	cluster_A	12.9667	1
TCGA-CD-8524	cluster_B	12.9333	0
TCGA-D7-5578	cluster_B	12.8333	0
TCGA-CD-8525	cluster_B	12.7667	0
TCGA-IN-A6RS	cluster_A	12.7667	0
TCGA-CD-8531	cluster_A	12.7667	0
TCGA-CD-8526	cluster_A	12.7	0
TCGA-IN-A6RJ	cluster_A	12.6333	0
TCGA-VQ-AA6K	cluster_B	12.6	1
TCGA-CD-A48A	cluster_A	12.6	0
TCGA-CD-5813	cluster_C	12.5667	1
TCGA-CD-8530	cluster_C	12.5667	0
TCGA-D7-6818	cluster_C	12.5333	1
TCGA-D7-6822	cluster_A	12.5	0
TCGA-CD-8528	cluster_A	12.5	0
TCGA-CD-A487	cluster_A	12.4667	0
TCGA-CD-8529	cluster_B	12.4667	0
TCGA-CD-A4MH	cluster_A	12.3667	0
TCGA-BR-6709	cluster_B	12.3333	1
TCGA-CD-5804	cluster_B	12.2667	0
TCGA-CD-8534	cluster_B	12.2333	0
TCGA-CG-5724	cluster_B	12.2	1
TCGA-BR-8371	cluster_C	11.9667	1
TCGA-HU-A4GH	cluster_C	11.9333	0
TCGA-B7-5818	cluster_A	11.8667	0
TCGA-VQ-A91D	cluster_B	11.8667	1
TCGA-IN-A7NU	cluster_B	11.8667	0
TCGA-CD-8532	cluster_B	11.8	1
TCGA-CD-A48C	cluster_B	11.7667	1
TCGA-D7-A6EY	cluster_B	11.6	1
TCGA-BR-8060	cluster_C	11.6	1
TCGA-F1-A72C	cluster_B	11.5333	0
TCGA-CD-A489	cluster_C	11.4667	1
TCGA-D7-A6EV	cluster_A	11.4	0
TCGA-VQ-A94T	cluster_A	11.4	1
TCGA-CD-5803	cluster_C	11.3667	1
TCGA-RD-A7BS	cluster_C	11.2	1
TCGA-B7-A5TJ	cluster_A	11.1667	0
TCGA-BR-8690	cluster_B	10.8333	0
TCGA-IN-A7NT	cluster_B	10.7667	0
TCGA-D7-6527	cluster_B	10.4	1
TCGA-BR-8683	cluster_B	10	1
TCGA-MX-A663	cluster_C	10	1
TCGA-VQ-A91Y	cluster_B	9.86667	1
TCGA-BR-4257	cluster_B	9.8	1
TCGA-BR-8080	cluster_C	9.73333	1
TCGA-BR-4279	cluster_C	9.7	1
TCGA-VQ-A91X	cluster_A	9.63333	1
TCGA-B7-A5TK	cluster_B	9.6	0
TCGA-B7-A5TN	cluster_B	9.56667	0
TCGA-BR-8590	cluster_C	9.46667	1
TCGA-BR-4256	cluster_B	9.46667	1
TCGA-VQ-A8PO	cluster_A	9.4	1
TCGA-R5-A805	cluster_B	9.36667	1
TCGA-BR-8485	cluster_B	9.33333	0
TCGA-BR-7197	cluster_A	9.33333	0
TCGA-BR-6565	cluster_B	9.3	1
TCGA-BR-7957	cluster_C	9.2	1
TCGA-VQ-A922	cluster_B	9.16667	1
TCGA-CG-4465	cluster_A	9.13333	1
TCGA-BR-6710	cluster_B	9.1	0
TCGA-HU-A4GP	cluster_C	9.1	0
TCGA-RD-A8N6	cluster_B	9.06667	1
TCGA-RD-A7BT	cluster_A	8.73333	1
TCGA-R5-A7ZF	cluster_A	8.63333	1
TCGA-D7-A747	cluster_C	8.5	1
TCGA-BR-8687	cluster_B	8.33333	1
TCGA-BR-8284	cluster_B	8.16667	1
TCGA-CG-4437	cluster_B	8.16667	0
TCGA-CG-5734	cluster_B	8.1	1
TCGA-CG-4436	cluster_A	8.1	0
TCGA-EQ-8122	cluster_B	8.1	1
TCGA-VQ-A8P5	cluster_A	7.83333	1
TCGA-BR-8676	cluster_A	7.63333	0
TCGA-BR-8297	cluster_C	7.5	0
TCGA-BR-8381	cluster_B	7.46667	0
TCGA-CD-8527	cluster_A	7.26667	1
TCGA-CG-4469	cluster_A	7.16667	1
TCGA-CG-5717	cluster_B	7.06667	1
TCGA-IN-A6RR	cluster_A	6.83333	1
TCGA-BR-4280	cluster_A	6.7	1
TCGA-VQ-A927	cluster_B	6.66667	1
TCGA-HU-A4GU	cluster_A	6.66667	0
TCGA-F1-6177	cluster_A	6.66667	1
TCGA-CD-A4MG	cluster_A	6.66667	1
TCGA-IN-A7NR	cluster_B	6.6	0
TCGA-HU-A4GT	cluster_A	6.6	0
TCGA-CD-A486	cluster_B	6.4	1
TCGA-BR-8592	cluster_C	6.36667	1
TCGA-FP-A9TM	cluster_A	6.3	0
TCGA-BR-4267	cluster_B	6.26667	1
TCGA-R5-A7ZR	cluster_A	6.16667	1
TCGA-CG-5721	cluster_A	6.1	0
TCGA-SW-A7EB	cluster_B	5.86667	0
TCGA-VQ-A928	cluster_B	5.8	1
TCGA-HU-A4G3	cluster_A	5.66667	0
TCGA-FP-A4BF	cluster_B	5.6	1
TCGA-VQ-A8DU	cluster_A	5.53333	1
TCGA-BR-8483	cluster_A	5.46667	0
TCGA-RD-A7BW	cluster_C	5.2	1
TCGA-FP-8210	cluster_C	5.1	1
TCGA-BR-4187	cluster_C	4.7	1
TCGA-VQ-A925	cluster_A	4.6	1
TCGA-D7-A748	cluster_C	4.4	1
TCGA-BR-8368	cluster_A	4.36667	0
TCGA-BR-4253	cluster_A	4.13333	1
TCGA-CG-4440	cluster_A	4.06667	1
TCGA-MX-A5UG	cluster_C	3.76667	1
TCGA-BR-8384	cluster_C	3.76667	0
TCGA-FP-7735	cluster_B	3.53333	1
TCGA-IN-7808	cluster_B	3.5	1
TCGA-BR-7901	cluster_C	3.5	1
TCGA-IN-8663	cluster_A	3.43333	1
TCGA-HU-A4GC	cluster_C	3.3	0
TCGA-CG-4301	cluster_B	3.06667	0
TCGA-D7-A6EX	cluster_A	2.86667	0
TCGA-VQ-A8PJ	cluster_A	2.73333	1
TCGA-BR-8289	cluster_B	2.7	1
TCGA-VQ-A94P	cluster_C	2.7	1
TCGA-IP-7968	cluster_C	2.56667	0
TCGA-VQ-A8PF	cluster_B	2.53333	1
TCGA-BR-8295	cluster_A	2.23333	1
TCGA-HU-A4H0	cluster_A	2.13333	0
TCGA-VQ-A923	cluster_A	2.03333	1
TCGA-VQ-A8PM	cluster_B	1.9	1
TCGA-VQ-A91U	cluster_A	1.73333	1
TCGA-HU-8238	cluster_B	1.53333	0
TCGA-BR-A4CS	cluster_A	1.5	1
TCGA-BR-A4PF	cluster_A	1.16667	0
TCGA-BR-8487	cluster_A	1.13333	0
TCGA-CG-4306	cluster_B	1.03333	1
TCGA-CG-5719	cluster_C	1.03333	0
TCGA-CG-5722	cluster_B	1	0
TCGA-CG-5720	cluster_B	1	1
TCGA-BR-7851	cluster_B	1	1
TCGA-BR-8366	cluster_B	0.966667	0
TCGA-ZQ-A9CR	cluster_B	0.8	1
TCGA-HU-8610	cluster_B	0.766667	0
TCGA-BR-8077	cluster_B	0.7	0
TCGA-BR-8380	cluster_C	0.7	1
TCGA-BR-A4J6	cluster_B	0.666667	0
TCGA-FP-8631	cluster_B	0.566667	0
TCGA-BR-A4J4	cluster_A	0.533333	0
TCGA-BR-A4J9	cluster_C	0.466667	0
TCGA-HU-A4GY	cluster_C	0.266667	0
TCGA-FP-A8CX	cluster_A	0.233333	0
TCGA-HU-A4GQ	cluster_B	0.1	1
TCGA-BR-4368	cluster_B	0	0
TCGA-BR-4361	cluster_B	0	0
TCGA-CG-4442	cluster_A	0	0
TCGA-BR-6454	cluster_C	0	0
TCGA-BR-4371	cluster_A	0	0
TCGA-IN-A6RO	cluster_A	0	1
TCGA-HF-7131	cluster_B	0	0
TCGA-CG-5716	cluster_B	0	0
TCGA-BR-A4CR	cluster_A	0	0
TCGA-BR-4370	cluster_B	0	0
TCGA-BR-4363	cluster_B	0	0
TCGA-BR-4366	cluster_A	0	0
TCGA-BR-4367	cluster_B	0	0
TCGA-CG-4462	cluster_C	0	1
TCGA-CG-4304	cluster_B	0	0
TCGA-BR-4369	cluster_B	0	0
TCGA-BR-4294	cluster_A	0	0
TCGA-CG-4476	cluster_B	0	0
TCGA-BR-8679	cluster_A	0	0
TCGA-3M-AB47	cluster_B	0	1
TCGA-BR-4357	cluster_B	0	0
