# Supplementary material for: Down-regulated expression of CDK5RAP3 and UFM1 suggests a poor prognosis in gastric cancer patients
Source: Front Oncol. 2022 Oct 27;12:927751. doi: 10.3389/fonc.2022.927751 (PMC9647057; doi:10.3389/fonc.2022.927751)
Supplement: Supplementary file 3 [file DataSheet_3.zip › 927751 RAW DATA UPDATE/bioinformatics RAW DATA/df_rawdata.xls]

## Sheet: Figure2A
pathway	TCGA	54129	65801	35809	51105	Mean_of_NES
KRAS.KIDNEY_UP.V1_UP	-2.29067	-2.27403	-2.17685	-1.86754	-1.64629	-2.05108
AKT_UP.V1_DN	-2.01911	-2.1441	-1.91047	-1.81711	-1.81112	-1.94038
KRAS.300_UP.V1_UP	-1.88599	-1.95185	-1.7055	-2.04826	-1.82319	-1.88296
MTOR_UP.V1_DN	-1.91241	-2.00969	-1.71112	-1.69964	-1.79496	-1.82556
BMI1_DN_MEL18_DN.V1_UP	-1.5156	-1.6682	-2.01173	-1.77858	-2.08519	-1.81186
KRAS.50_UP.V1_UP	-1.71105	-1.86664	-1.81913	-1.98241	-1.50522	-1.77689
PTEN_DN.V1_UP	-2.02332	-1.77713	-1.68896	-1.43037	-1.40684	-1.66532
KRAS.600_UP.V1_UP	-1.82313	-1.74232	-1.62258	-1.66013	-1.45024	-1.65968
AKT_UP_MTOR_DN.V1_DN	-1.57612	-1.59909	-1.27991	-1.31118	-1.36056	-1.42537
KRAS.LUNG_UP.V1_UP	-1.45738	-1.3671	-1.40976	-1.63558	-1.24974	-1.42391
ERB2_UP.V1_UP	-1.0398	1.2833	1.27305	1.69238	1.47476	0.936738
EGFR_UP.V1_DN	-0.962921	1.43236	1.81671	1.57745	1.16287	1.00529
MTOR_UP.V1_UP	1.8462	2.0417	1.89674	1.35172	1.06618	1.64051
AKT_UP.V1_UP	1.88948	2.18674	1.71705	1.84612	1.60146	1.84817
KRAS_DEPENDENCY	2.30583	2.02102	2.09507	1.56933	1.73104	1.94446

## Sheet: Figure2B
Pathway	TCGA	GSE54129	GSE65801	GSE35809	GSE51105	Mean_of_NES
HALLMARK_ESTROGEN_RESPONSE_LATE	1.54689	1.98485	1.79974	1.76392	1.60892	1.74086
HALLMARK_E2F_TARGETS	3.0044	2.71122	2.63773	1.13674	-1.24801	1.64842
HALLMARK_G2M_CHECKPOINT	2.56297	2.35987	2.47315	0.958027	-1.40062	1.39068
HALLMARK_CHOLESTEROL_HOMEOSTASIS	1.69706	1.5449	1.22221	1.21511	1.28206	1.39067
HALLMARK_GLYCOLYSIS	1.4812	1.77285	1.26378	1.19551	1.04437	1.35154
HALLMARK_P53_PATHWAY	1.39134	1.55773	1.1353	1.43069	1.11719	1.32645
HALLMARK_PEROXISOME	1.09224	1.60225	1.20965	1.36009	1.36657	1.32616
HALLMARK_INTERFERON_ALPHA_RESPONSE	1.28216	1.10529	1.39418	1.71454	1.12732	1.3247
HALLMARK_OXIDATIVE_PHOSPHORYLATION	1.22723	1.49907	0.466511	1.3355	1.27413	1.16049
HALLMARK_FATTY_ACID_METABOLISM	0.863968	1.17783	0.665036	1.38992	1.51169	1.12169
HALLMARK_XENOBIOTIC_METABOLISM	-1.09199	1.55844	1.23091	1.91973	1.96858	1.11713
HALLMARK_SPERMATOGENESIS	0.997436	1.3369	1.19398	0.980914	0.930896	1.08803
HALLMARK_ESTROGEN_RESPONSE_EARLY	-1.08073	1.7072	1.6492	1.53059	1.30913	1.02308
HALLMARK_DNA_REPAIR	1.66638	1.45893	1.38598	1.1993	-1.08608	0.924902
HALLMARK_MTORC1_SIGNALING	2.02851	1.97998	1.01687	0.908004	-1.38189	0.910295
HALLMARK_MITOTIC_SPINDLE	1.51291	1.35047	1.55911	0.931948	-1.12448	0.845991
HALLMARK_KRAS_SIGNALING_DN	-1.17039	1.13414	1.48683	1.10204	1.6238	0.835285
HALLMARK_REACTIVE_OXYGEN_SPECIES_PATHWAY	0.852484	1.07445	-0.974816	1.5295	1.16782	0.745887
HALLMARK_BILE_ACID_METABOLISM	-1.11938	0.964716	0.908636	1.41348	1.54045	0.741579
HALLMARK_MYC_TARGETS_V2	2.3053	2.27486	1.45293	-1.23596	-1.33257	0.69291
HALLMARK_MYC_TARGETS_V1	2.35852	2.17442	1.6822	-1.43943	-2.14251	0.526641
HALLMARK_PROTEIN_SECRETION	1.06357	0.788565	0.891258	1.22594	-1.45067	0.503732
HALLMARK_UNFOLDED_PROTEIN_RESPONSE	1.65964	1.68565	-0.834216	0.969393	-1.49427	0.397238
HALLMARK_PANCREAS_BETA_CELLS	-1.484	-1.18029	1.00653	1.45268	1.6931	0.297605
HALLMARK_ANDROGEN_RESPONSE	-1.0786	1.17807	-0.930375	1.00069	0.97172	0.228301
HALLMARK_HEME_METABOLISM	-0.792759	-0.762056	-1.10485	1.41664	1.05015	-0.038574
HALLMARK_UV_RESPONSE_UP	-1.11301	1.28963	-1.32584	1.35158	-1.06885	-0.173297
HALLMARK_PI3K_AKT_MTOR_SIGNALING	-0.889074	-0.817849	0.825888	0.757383	-0.788674	-0.182465
HALLMARK_WNT_BETA_CATENIN_SIGNALING	-1.44887	-1.35153	0.819785	-0.863965	0.786908	-0.411535
HALLMARK_ADIPOGENESIS	-1.44276	-1.30698	-1.40651	0.981837	0.960997	-0.442683
HALLMARK_INTERFERON_GAMMA_RESPONSE	-1.0123	-1.25119	-0.967639	1.54872	-1.10976	-0.558436
HALLMARK_IL6_JAK_STAT3_SIGNALING	-1.32272	-1.34476	-1.48563	1.48839	-1.0936	-0.751666
HALLMARK_COMPLEMENT	-1.36545	-1.30823	-1.26465	1.15499	-1.49193	-0.855053
HALLMARK_ALLOGRAFT_REJECTION	-1.75946	-1.64576	-1.04371	1.05987	-1.16804	-0.911419
HALLMARK_APICAL_SURFACE	-1.32727	-1.05163	-1.00628	-1.19479	-1.16577	-1.14915
HALLMARK_NOTCH_SIGNALING	-1.17963	-0.996462	-1.07231	-1.26462	-1.40401	-1.18341
HALLMARK_TGF_BETA_SIGNALING	-1.29076	-1.24856	-1.3079	-1.43686	-1.75351	-1.40752
HALLMARK_APOPTOSIS	-1.29859	-1.27529	-1.42648	-1.39557	-1.90619	-1.44442
HALLMARK_IL2_STAT5_SIGNALING	-1.43587	-1.42448	-1.36725	-1.44002	-1.63033	-1.45959
HALLMARK_HYPOXIA	-1.38423	-1.4367	-1.94194	-1.28114	-1.51861	-1.51252
HALLMARK_COAGULATION	-1.67134	-1.35146	-1.51336	-1.30929	-1.84375	-1.53784
HALLMARK_KRAS_SIGNALING_UP	-1.66399	-1.46397	-1.45246	-1.48266	-1.7967	-1.57196
HALLMARK_HEDGEHOG_SIGNALING	-1.5403	-1.53924	-1.35032	-1.86604	-1.7435	-1.60788
HALLMARK_INFLAMMATORY_RESPONSE	-1.55407	-1.56865	-2.11086	-1.28393	-1.75433	-1.65437
HALLMARK_TNFA_SIGNALING_VIA_NFKB	-0.986834	-1.22796	-2.40696	-1.66882	-2.22685	-1.70348
HALLMARK_APICAL_JUNCTION	-1.82456	-1.71119	-1.4216	-1.83158	-1.77609	-1.713
HALLMARK_ANGIOGENESIS	-1.78085	-1.81612	-1.88311	-1.31574	-2.08174	-1.77551
HALLMARK_UV_RESPONSE_DN	-1.95192	-2.12534	-2.25716	-1.55704	-2.14076	-2.00644
HALLMARK_MYOGENESIS	-2.24323	-2.31455	-2.37517	-1.90026	-1.97564	-2.16177
HALLMARK_EPITHELIAL_MESENCHYMAL_TRANSITION	-2.55184	-2.60673	-2.73026	-2.54276	-3.01723	-2.68976
