# Supplementary material for: Down-regulated expression of CDK5RAP3 and UFM1 suggests a poor prognosis in gastric cancer patients
Source: Front Oncol. 2022 Oct 27;12:927751. doi: 10.3389/fonc.2022.927751 (PMC9647057; doi:10.3389/fonc.2022.927751)
Supplement: Supplementary file 3 [file DataSheet_3.zip › 927751 RAW DATA UPDATE/c53 ufm1 pcr data.xlsx]

## Sheet: Sheet1
AGS	△Ct=Ct（目的基因）-Ct（内参基因）
	△△Ct=△Ct（目的基因）-△Ct（内参基因）
		1	2	3	4	5
	样品	28.57	28.5	28.38	16.91	15.77
	NC	26.84	28.23	27.69	20.78	23.79
	GAPDH	15.91	18.34	16.5	13.59	12.91
	△Ct样品	12.66	10.16	11.88	3.32	2.86
	△CtNC	10.93	9.89	11.19	7.19	10.88
	△△Ct	1.73	0.27	0.69	-3.87	-8.02
	-△△Ct	-1.73	-0.27	-0.69	3.87	8.02
	2^-△△Ct	0.301452	0.82932	0.619854	14.6213	259.574
	SHNC	SH	OENC	OE
C53	18.49	19.32	18.94	14.93
KI67	17.48	17.45	17.63	17.69
CYCD	17.56	18.08	18.09	18						1	2	3	4	5
CYCE	22.58	22.63	22.67	22.4					△Ct样品	5.14	3.92	5.22	3.32	2.86
GAPDH	11.69	11.66	11.84	11.73					△CtNC	10.41	15.65	7.32	7.19	10.88
										Isoform b	Isoform c	Isoform d	Isoform e	Isoform f
									Control	1	1	1	1	1
									Over expresion	2.02529	3.99235	1.4023	2.16566	3.8042
																																					c53		ufm1
																																					y		x
																																				0.140632	-2.83	1.12506	0.17
																																				0.486327	-1.04	0.307786	-1.7
																																				0.0927827	-3.43	0.175556	-2.51
																																				0.469761	-1.09	0.389582	-1.36
																																				0.283221	-1.82	0.190782	-2.39
																																				0.231647	-2.11	1.1487	0.2
																																				0.521233	-0.94	1.08673	0.12
																																				0.332171	-1.59	0.11344	-3.14
																																				0.30566	-1.71	0.239816	-2.06
																																				0.220676	-2.18	0.479632	-1.06
																																				0.154963	-2.69	0.210224	-2.25
																																				3.65533	1.87	12.3805	3.63
																																				0.00467765	-7.74	0.11344	-3.14
																																				0.307786	-1.7	0.162668	-2.62
																																				1.34723	0.43	2.07053	1.05
																																				0.277392	-1.85	0.157127	-2.67
		△Ct=Ct（目的基因）-Ct（内参基因）						c53																												0.429283	-1.22	0.460094	-1.12
		△△Ct=△Ct（目的基因）-△Ct（内参基因）																																		0.228458	-2.13	0.0973956	-3.36
			1	2	3	4		1	2	3	4	5	6	7	8	9	10	11	12	13	14	15	16	17	18	19	20	21	22	23	24					0.204476	-2.29	0.157127	-2.67
		样品	26.86	28.5	28.38	28.69	t	32.75	25.51	24.23	23.41	20.73	21.92	27.61	26.49	27.47	22.53	25.39	23.45	33.23	22.8	23.77	21.36	25.34	28.34	22.66	23.34	26.54	23.25	26.2	22.22					0.267943	-1.9	1.54756	0.63
		GAPDH	15.75	18.34	16.5	15.97	gapdh	19.5	22.21	19.96	20.61	17.49	18.98	23.24	24.04	24.41	19.47	21.88	21.23	16.98	20.76	22.75	19.72	24.26	26.36	20.13	20.53	25.69	21.19	24.02	19.21					1.1487	0.2	0.632878	-0.66
		NC	26.99	27.69	27.69	29.41	n	32.17	25.75	25.74	26.33	26.71	26.48	25.37	24.73	30.21	26.39	27.57	22.7	32.21	26.77	23.26	25.41	26.51	24.99	26.65	26.94	28.41	29.48	22.08	24.75					0.368567	-1.44	0.223756	-2.16
		GAPDH	15.79	16.22	16.22	16.22	gapdh	21.75	23.49	24.9	24.62	25.29	25.65	21.94	23.87	28.86	25.51	26.75	18.61	23.7	26.43	21.81	25.62	26.65	25.14	26.41	26.03	27.36	28.86	20.98	23.86					0.473029	-1.08	3.91768	1.97
		△Ct样品	11.11	10.16	11.88	12.72	#VALUE!	13.25	3.3	4.27	2.8	3.24	2.94	4.37	2.45	3.06	3.06	3.51	2.22	16.25	2.04	1.02	1.64	1.08	1.98	2.53	2.81	0.85	2.06	2.18	3.01					0.230047	-2.12	0.189465	-2.4
		△CtNC	11.2	11.47	11.47	13.19	#VALUE!	10.42	2.26	0.84	1.71	1.42	0.83	3.43	0.86	1.35	0.88	0.82	4.09	8.51	0.34	1.45	-0.21	-0.14	-0.15	0.24	0.91	1.05	0.62	1.1	0.89					1.26576	0.34	1.75321	0.81
		△△Ct	-0.09	-1.31	0.41	-0.47	#VALUE!	2.83	1.04	3.43	1.09	1.82	2.11	0.94	1.59	1.71	2.18	2.69	-1.87	7.74	1.7	-0.43	1.85	1.22	2.13	2.29	1.9	-0.2	1.44	1.08	2.12					0.528509	-0.92	0.184284	-2.44
		-△△Ct	0.09	1.31	-0.41	0.47	#VALUE!	-2.83	-1.04	-3.43	-1.09	-1.82	-2.11	-0.94	-1.59	-1.71	-2.18	-2.69	1.87	-7.74	-1.7	0.43	-1.85	-1.22	-2.13	-2.29	-1.9	0.2	-1.44	-1.08	-2.12					0.348686	-1.52	0.188156	-2.41
		2^-△△Ct	1.06437	2.47942	0.752623	1.38511	#VALUE!	0.140632	0.486327	0.0927827	0.469761	0.283221	0.231647	0.521233	0.332171	0.30566	0.220676	0.154963	3.65533	0.00467765	0.307786	1.34723	0.277392	0.429283	0.228458	0.204476	0.267943	1.1487	0.368567	0.473029	0.230047					0.184284	-2.44	0.395021	-1.34
																																				1.01396	0.02	0.864537	-0.21
			1					25	26	27	28	29	30	31	32	33	34	35	36	37	38	39	40	41	42	43	44	45	46	47	48					4.85678	2.28	0.858565	-0.22
		样品	26.86				t	23.56	21.37	23.1	24.14	24.21	23.73	21.34	23	24.14	23.89	22	21.99	21.16	23.81	23	21.1	22.01	24.73	27.68	23.98	19.81	24.39	26.15	26.02					1.56917	0.65	0.0780207	-3.68
		GAPDH	15.75				gapdh	21.71	19.96	20.57	21.55	22.24	22.86	19.43	25.23	26.96	28.67	28.12	20.72	15.47	18.52	17.25	17.04	16.85	19.1	22.41	18.97	15.71	18.61	19.76	23.15					0.90125	-0.15	0.291183	-1.78
		NC	26.99				n	24.45	27.05	25.95	26.77	24.2	24.95	27.23	25.85	26.76	24.91	23	22.01	26.43	33.63	26.01	23.92	24.84	26.39	24.24	24.15	24.99	26.74	25.95	28.9					14.3204	3.84	0.343885	-1.54
		GAPDH	15.79				gapdh	22.26	26.56	24.94	26.62	22.21	21.8	24.67	28.23	25.74	30.81	30.54	25.42	24.31	31.96	21.73	20.41	20.09	21.49	19.5	19.96	22.16	22.14	22.07	24.81					0.460094	-1.12	0.11908	-3.07
		△Ct样品	11.11	0	0	0	#VALUE!	1.85	1.41	2.53	2.59	1.97	0.87	1.91	-2.23	-2.82	-4.78	-6.12	1.27	5.69	5.29	5.75	4.06	5.16	5.63	5.27	5.01	4.1	5.78	6.39	2.87					0.373712	-1.42	0.208772	-2.26
		△CtNC	11.2	0	0	0	#VALUE!	2.19	0.49	1.01	0.15	1.99	3.15	2.56	-2.38	1.02	-5.9	-7.54	-3.41	2.12	1.67	4.28	3.51	4.75	4.9	4.74	4.19	2.83	4.6	3.88	4.09					0.0390103	-4.68	0.31864	-1.65
		△△Ct	-0.09	0	0	0	#VALUE!	-0.34	0.92	1.52	2.44	-0.02	-2.28	-0.65	0.15	-3.84	1.12	1.42	4.68	3.57	3.62	1.47	0.55	0.41	0.73	0.53	0.82	1.27	1.18	2.51	-1.22					0.0842021	-3.57	0.125	-3
		-△△Ct	0.09	0	0	0	#VALUE!	0.34	-0.92	-1.52	-2.44	0.02	2.28	0.65	-0.15	3.84	-1.12	-1.42	-4.68	-3.57	-3.62	-1.47	-0.55	-0.41	-0.73	-0.53	-0.82	-1.27	-1.18	-2.51	1.22					0.0813339	-3.62	0.0150928	-6.05
		2^-△△Ct	1.06437	1	1	1	#VALUE!	1.26576	0.528509	0.348686	0.184284	1.01396	4.85678	1.56917	0.90125	14.3204	0.460094	0.373712	0.0390103	0.0842021	0.0813339	0.360982	0.68302	0.752623	0.602904	0.692555	0.566442	0.41466	0.441351	0.175556	2.32947					0.360982	-1.47	0.132127	-2.92
																																				0.68302	-0.55	0.293209	-1.77
																																				0.752623	-0.41	0.426317	-1.23
																																				0.602904	-0.73	0.882703	-0.18
								ufm1																												0.692555	-0.53	1.56917	0.65
																																				0.566442	-0.82	0.687771	-0.54
								1	2	3	4	5	6	7	8	9	10	11	12	13	14	15	16	17	18	19	20	21	22	23	24					0.41466	-1.27	0.0679209	-3.88
		样品	26.86				t	26.97	30.93	28.05	29	25.32	26.81	32.75	32.94	33.75	26.43	30.12	27.64	26.39	27.66	29.99	27.52	30.97	34.63	28.65	27.4	31.93	29.66	30.01	27.76					0.441351	-1.18	1.1487	0.2
		GAPDH	15.75				gapdh	19.5	22.21	19.96	20.61	17.49	18.98	23.24	24.04	24.41	19.47	21.88	21.23	16.98	20.76	22.75	19.72	24.26	26.36	20.13	20.53	25.69	21.19	24.02	19.21					0.175556	-2.51	0.072293	-3.79
		NC	26.99				n	29.39	30.51	30.48	31.65	30.73	33.68	31.57	29.63	36.14	31.41	32.74	28.65	29.97	30.71	30.1	30.75	32.24	30.05	32.26	33.53	32.94	35.17	28.94	30.01					2.32947	1.22	3.36359	1.75
		GAPDH	15.79				gapdh	21.75	23.49	24.9	24.62	25.29	25.65	21.94	23.87	28.86	25.51	26.75	18.61	23.7	26.43	21.81	25.62	26.65	25.14	26.41	26.03	27.36	28.86	20.98	23.86
		△Ct样品	11.11	0	0	0	#VALUE!	7.47	8.72	8.09	8.39	7.83	7.83	9.51	8.9	9.34	6.96	8.24	6.41	9.41	6.9	7.24	7.8	6.71	8.27	8.52	6.87	6.24	8.47	5.99	8.55
		△CtNC	11.2	0	0	0	#VALUE!	7.64	7.02	5.58	7.03	5.44	8.03	9.63	5.76	7.28	5.9	5.99	10.04	6.27	4.28	8.29	5.13	5.59	4.91	5.85	7.5	5.58	6.31	7.96	6.15
		△△Ct	-0.09	0	0	0	#VALUE!	-0.17	1.7	2.51	1.36	2.39	-0.2	-0.12	3.14	2.06	1.06	2.25	-3.63	3.14	2.62	-1.05	2.67	1.12	3.36	2.67	-0.63	0.66	2.16	-1.97	2.4
		-△△Ct	0.09	0	0	0	#VALUE!	0.17	-1.7	-2.51	-1.36	-2.39	0.2	0.12	-3.14	-2.06	-1.06	-2.25	3.63	-3.14	-2.62	1.05	-2.67	-1.12	-3.36	-2.67	0.63	-0.66	-2.16	1.97	-2.4
		2^-△△Ct	1.06437	1	1	1	#VALUE!	1.12506	0.307786	0.175556	0.389582	0.190782	1.1487	1.08673	0.11344	0.239816	0.479632	0.210224	12.3805	0.11344	0.162668	2.07053	0.157127	0.460094	0.0973956	0.157127	1.54756	0.632878	0.223756	3.91768	0.189465
								25	26	27	28	29	30	31	32	33	34	35	36	37	38	39	40	41	42	43	44	45	46	47	48
		样品	26.86				t	29.6	27.66	29.12	27.82	30.27	30.15	27.98	32.43	34.31	34.63	34.3	29.55	26.94	29.59	29.15	27.54	27.78	30.54	32.01	29.68	26.73	28.16	31.75	31.74
		GAPDH	15.75				gapdh	21.71	19.96	20.57	21.55	22.24	22.86	19.43	25.23	26.96	28.67	28.12	20.72	15.47	18.52	17.25	17.04	16.85	19.1	22.41	18.97	15.71	18.61	19.76	23.15
		NC	26.99				n	30.96	31.82	31.08	31.55	30.03	28.87	29.54	33.65	31.55	33.7	34.46	32.6	32.78	36.98	30.71	29.14	29.79	32.75	29.75	30.13	29.3	31.89	30.27	35.15
		GAPDH	15.79				gapdh	22.26	26.56	24.94	26.62	22.21	21.8	24.67	28.23	25.74	30.81	30.54	25.42	24.31	31.96	21.73	20.41	20.09	21.49	19.5	19.96	22.16	22.14	22.07	24.81
		△Ct样品	11.11	0	0	0	#VALUE!	7.89	7.7	8.55	6.27	8.03	7.29	8.55	7.2	7.35	5.96	6.18	8.83	11.47	11.07	11.9	10.5	10.93	11.44	9.6	10.71	11.02	9.55	11.99	8.59
		△CtNC	11.2	0	0	0	#VALUE!	8.7	5.26	6.14	4.93	7.82	7.07	4.87	5.42	5.81	2.89	3.92	7.18	8.47	5.02	8.98	8.73	9.7	11.26	10.25	10.17	7.14	9.75	8.2	10.34
		△△Ct	-0.09	0	0	0	#VALUE!	-0.81	2.44	2.41	1.34	0.21	0.22	3.68	1.78	1.54	3.07	2.26	1.65	3	6.05	2.92	1.77	1.23	0.18	-0.65	0.54	3.88	-0.2	3.79	-1.75
		-△△Ct	0.09	0	0	0	#VALUE!	0.81	-2.44	-2.41	-1.34	-0.21	-0.22	-3.68	-1.78	-1.54	-3.07	-2.26	-1.65	-3	-6.05	-2.92	-1.77	-1.23	-0.18	0.65	-0.54	-3.88	0.2	-3.79	1.75
		2^-△△Ct	1.06437	1	1	1	#VALUE!	1.75321	0.184284	0.188156	0.395021	0.864537	0.858565	0.0780207	0.291183	0.343885	0.11908	0.208772	0.31864	0.125	0.0150928	0.132127	0.293209	0.426317	0.882703	1.56917	0.687771	0.0679209	1.1487	0.072293	3.36359
																				1	2	3	4	5	6	7	8	9	10	11	12
