# Supplementary material for: Down-regulated expression of CDK5RAP3 and UFM1 suggests a poor prognosis in gastric cancer patients
Source: Front Oncol. 2022 Oct 27;12:927751. doi: 10.3389/fonc.2022.927751 (PMC9647057; doi:10.3389/fonc.2022.927751)
Supplement: Supplementary file 3 [file DataSheet_3.zip › 927751 RAW DATA UPDATE/c53 ufm1 pcr data2.xlsx]

## Sheet: 工作表1
c53			umf1											0.17	-2.83
14.3204	3.84		12.3805	3.63										-1.7	-1.04
4.85678	2.28		3.91768	1.97										-2.51	-3.43
3.65533	1.87		3.36359	1.75										-1.36	-1.09
2.32947	1.22		2.07053	1.05										-2.39	-1.82
1.56917	0.65		1.75321	0.81										0.2	-2.11
1.34723	0.43		1.56917	0.65										0.12	-0.94
1.26576	0.34		1.54756	0.63										-3.14	-1.59
1.1487	0.2		1.1487	0.2										-2.06	-1.71
1.01396	0.02		1.1487	0.2										-1.06	-2.18
0.90125	-0.15		1.12506	0.17										-2.25	-2.69
0.752623	-0.41		1.08673	0.12										3.63	1.87
0.692555	-0.53		0.882703	-0.18										-3.14	-7.74
0.68302	-0.55		0.864537	-0.21										-2.62	-1.7
0.602904	-0.73		0.858565	-0.22										1.05	0.43
0.566442	-0.82		0.687771	-0.54										-2.67	-1.85
0.528509	-0.92		0.632878	-0.66										-1.12	-1.22
0.521233	-0.94		0.479632	-1.06										-3.36	-2.13
0.486327	-1.04		0.460094	-1.12										-2.67	-2.29
0.473029	-1.08		0.426317	-1.23										0.63	-1.9
0.469761	-1.09		0.395021	-1.34										-0.66	0.2
0.460094	-1.12		0.389582	-1.36										-2.16	-1.44
0.441351	-1.18		0.343885	-1.54										1.97	-1.08
0.429283	-1.22		0.31864	-1.65										-2.4	-2.12
0.41466	-1.27		0.307786	-1.7										0.81	0.34
0.373712	-1.42		0.293209	-1.77										-2.44	-0.92
0.368567	-1.44		0.291183	-1.78										-2.41	-1.52
0.360982	-1.47		0.239816	-2.06										-1.34	-2.44
0.348686	-1.52		0.223756	-2.16										-0.21	0.02
0.332171	-1.59		0.210224	-2.25										-0.22	2.28
0.307786	-1.7		0.208772	-2.26										-3.68	0.65
0.30566	-1.71		0.190782	-2.39										-1.78	-0.15
0.283221	-1.82		0.189465	-2.4										-1.54	3.84
0.277392	-1.85		0.188156	-2.41										-3.07	-1.12
0.267943	-1.9		0.184284	-2.44										-2.26	-1.42
0.231647	-2.11		0.175556	-2.51										-1.65	-4.68
0.230047	-2.12		0.162668	-2.62										-3	-3.57
0.228458	-2.13		0.157127	-2.67										-6.05	-3.62
0.220676	-2.18		0.157127	-2.67										-2.92	-1.47
0.204476	-2.29		0.132127	-2.92										-1.77	-0.55
0.184284	-2.44		0.125	-3										-1.23	-0.41
0.175556	-2.51		0.11908	-3.07										-0.18	-0.73
0.154963	-2.69		0.11344	-3.14										0.65	-0.53
0.140632	-2.83		0.11344	-3.14										-0.54	-0.82
0.0927827	-3.43		0.0973956	-3.36										-3.88	-1.27
0.0842021	-3.57		0.0780207	-3.68										0.2	-1.18
0.0813339	-3.62		0.072293	-3.79										-3.79	-2.51
0.0390103	-4.68		0.0679209	-3.88										1.75	1.22
0.00467765	-7.74		0.0150928	-6.05
