# Supplementary material for: Down-regulated expression of CDK5RAP3 and UFM1 suggests a poor prognosis in gastric cancer patients
Source: Front Oncol. 2022 Oct 27;12:927751. doi: 10.3389/fonc.2022.927751 (PMC9647057; doi:10.3389/fonc.2022.927751)
Supplement: Supplementary file 3 [file DataSheet_3.zip › 927751 RAW DATA UPDATE/survival R/R code.txt]

########Figure 4 A B D########

#install.packages("readxl")#第一次跑需要装包，去掉前面的#号，括号中换成"survival"和"survminer"

library(readxl)
library("survival")
library("survminer")
rm(list = ls())

setwd("")


df <- read_xlsx("survival_data1.xlsx",col_names = T)
df <- df[,c("C53","futime","fustat")]
df$C53 <- as.character(df$C53)
my.surv <- Surv(df$futime, df$fustat)
group <- df$C53
survival_dat <- data.frame(group = group)
fit <- survfit(my.surv ~ group)

##计算HR以及95%CI
##修改分组参照
group <- factor(group, levels = c("0", "1"),labels = c("Low","High"))
data.survdiff <- survdiff(my.surv ~ group)
p.val = 1 - pchisq(data.survdiff$chisq, length(data.survdiff$n) - 1)
x = summary(coxph(Surv(futime, fustat)~C53, data = df))
HR = signif(x$coef[2], digits=2)
up95 = signif(x$conf.int[,"upper .95"],2)
low95 = signif(x$conf.int[,"lower .95"], 2)
HR <- paste("Hazard Ratio = ", round(HR,2), sep = "")
CI <- paste("95% CI: ", paste(round(low95,2), round(up95,2), sep = " - "), sep = "")

surPlot=ggsurvplot(fit,
           data = survival_dat ,
           xlab="Time (Months)",
           conf.int=F,#添加置信区间带
           palette = c("#35978F","#E41A1C"),
           risk.table = "absolute", # Add risk table
           risk.table.height=0.25,
           font.legend = 12, 
           font.title = 14,font.x = 14,font.y = 14,
           legend.labs=c(paste0("Low ","(",sum(df$C53=="0"),")"),
                         paste0("High ","(",sum(df$C53=="1"),")")),
           pval.size=5, 
           pval = paste(pval = ifelse(p.val < 0.001, "p < 0.001", 
                                      paste("p = ",round(p.val,3), sep = "")),
                        HR, CI, sep = "\n"))
pdf(file="survival.pdf", width = 4, height = 5.5,onefile = FALSE)##一定要改名字！！！
print(surPlot)
dev.off()

########Figure 4 C########

library(readxl)
library("survival")
library("survminer")
rm(list = ls())

setwd("")
df <- read_xlsx("survival_data.xlsx",col_names = T)
df <- df[,c("UFM1_C53_4","futime","fustat")]
df$UFM1_C53_4 <- as.character(df$UFM1_C53_4)
my.surv <- Surv(df$futime, df$fustat)
group <- df$UFM1_C53_4
survival_dat <- data.frame(group = group)
fit <- survfit(my.surv ~ group)

##计算HR以及95%CI
##修改分组参照
group <- factor(group, levels = c("1", "2","3","4"),labels = c("1", "2","3","4"))
#group <- factor(group, levels = c("ACT", "No ACT"))
data.survdiff <- survdiff(my.surv ~ group)
p.val = 1 - pchisq(data.survdiff$chisq, length(data.survdiff$n) - 1)
x = summary(coxph(Surv(futime, fustat)~UFM1_C53_4, data = df))
HR = signif(x$coef[2], digits=2)
up95 = signif(x$conf.int[,"upper .95"],2)
low95 = signif(x$conf.int[,"lower .95"], 2)
HR <- paste("Hazard Ratio = ", round(HR,2), sep = "")
CI <- paste("95% CI: ", paste(round(low95,2), round(up95,2), sep = " - "), sep = "")

surPlot=ggsurvplot(fit,
           data = survival_dat ,
           xlab="Time (Months)",
           conf.int=F,#添加置信区间带
           palette = c("#35978F","#E41A1C","#871F78","#FFFF00"),
           risk.table = "absolute", # Add risk table
           risk.table.height=0.25,
           font.legend = 12, 
           font.title = 14,font.x = 14,font.y = 14,
           legend.labs=c(paste0("1 ","(",sum(df$UFM1_C53_4=="1"),")"),
                         paste0("2 ","(",sum(df$UFM1_C53_4=="2"),")"),
                         paste0("3 ","(",sum(df$UFM1_C53_4=="3"),")"),
                         paste0("4 ","(",sum(df$UFM1_C53_4=="4"),")")),

         
           pval.size=5, 
           pval = paste(pval = ifelse(p.val < 0.001, "p < 0.001", 
                                      paste("p = ",round(p.val,3), sep = "")),
                        HR, CI, sep = "\n"))
pdf(file="survival.pdf", width = 4, height = 5.5,onefile = FALSE)##一定要改名字！！！
print(surPlot)
dev.off()


########Figure 5B

require(survAUC)
require(survivalROC)
require(survival)
#读入数据
library(readxl)
w <- read_excel("D:/data1.xlsx")
n = nrow(data)      #样本量
p = ncol(data) - 2  #变量数
set.seed(666)           #设置随机种子
n_resample = 1000       #设置重抽样次数
n_train = round(0.7*n)  #70%样本作为训练
n_test = n - n_train    #剩下30%作为测试
all_AUC = c()    #保存所有的AUC结果
#重复抽样计算AUC
for(i in 1:n_resample){
  auc_i_resample = c() #保存第i次重抽样算出来的auc
  #重抽样
  idx = sample(1:n, replace = FALSE)
  train_data = data[idx[1:n_train],]     #训练数据
  test_data = data[idx[(n_train+1):n],]  #测试数据
  #对每一个变量构建coxph模型
  for(j in 1:p){
    #训练数据的y(生存对象)
    y_train = Surv(train_data$ostime, train_data$os)
    #训练数据的x(预测变量)
    x_train = as.factor(train_data[,j])
    #测试数据的y(生存对象)
    y_test = Surv(test_data$ostime, test_data$os)
    #测试数据的x(预测变量)
    x_test = as.factor(test_data[,j])
    train.fit  = coxph(y_train ~ x_train)             #用训练数据拟合模型
    lp_train = predict(train.fit)                     #训练数据的linear prediction
    lp_test = predict(train.fit, newdata = x_test)    #测试数据的linear prediction
    auc = AUC.sh(y_train, y_test, lp_train, lp_test,time = 1)$auc
    auc_i_resample = c(auc_i_resample, auc)
  }
  all_AUC = rbind(all_AUC, auc_i_resample)
}
#保存结果到csv文件
all_AUC = data.frame(all_AUC)
colnames(all_AUC) = colnames(data)[1:p]
write.csv(all_AUC, '重抽样AUC计算结果.csv')
all_AUC = read.csv('重抽样AUC计算结果.csv',row.names = 1)
###########画boxplot#############
require(reshape2)
require(ggplot2)
#修改一下变量名让横坐标好看一点
#不然文字太长挤到一起
colnames(all_AUC)
plot_data = melt(all_AUC)
#画图
p = ggplot(data = plot_data, aes(x = variable, y = value)) + 
  geom_boxplot(aes(fill = variable))
#横坐标，纵坐标
p = p + xlab("Variables") + ylab("Predictive accuracy (iAUC)")
#图例
p = p + guides(fill = guide_legend())
#调整字体大小
p = p + theme(text = element_text(size=28))
#p
#保存图片
require(Cairo)
CairoPNG('AUC箱线图.png', width = 6, height = 4, units='in', dpi=300)
plot(p) 
dev.off()
