# Supplementary material for: Down-regulated expression of CDK5RAP3 and UFM1 suggests a poor prognosis in gastric cancer patients
Source: Front Oncol. 2022 Oct 27;12:927751. doi: 10.3389/fonc.2022.927751 (PMC9647057; doi:10.3389/fonc.2022.927751)
Supplement: Supplementary file 3 [file DataSheet_3.zip › 927751 RAW DATA UPDATE/survival R/data1.xlsx]

## Sheet: 工作表1
TNM	UFM1	C53	ufm1+c53	os	ostime
1	0	0	0	1	1
0	0	0	0	1	2
1	0	0	0	1	3
1	0	0	0	1	5
1	0	0	0	1	6
1	0	0	0	1	6
1	0	0	0	1	6
1	0	0	0	1	7
1	0	0	0	1	8
1	1	1	1	1	8
0	0	0	0	1	8
1	0	0	0	1	9
1	0	0	0	1	10
1	0	0	0	1	11
1	0	0	0	1	11
1	0	1	1	0	12
1	0	0	0	1	12
1	0	0	0	1	13
1	0	0	0	1	13
1	0	0	0	1	14
1	0	0	0	1	16
1	0	0	0	1	17
1	0	0	0	1	19
1	0	0	0	1	19
1	0	0	0	1	21
1	0	0	0	1	21
1	0	0	0	1	21
1	0	0	0	1	21
1	1	0	1	1	22
1	0	0	0	1	23
1	0	0	0	1	23
1	0	0	0	1	23
1	0	0	0	1	26
1	0	0	0	1	26
1	0	0	0	1	27
1	1	1	1	1	28
1	0	0	0	1	28
1	0	0	0	1	29
0	0	1	1	1	30
1	0	0	0	1	32.9
1	0	0	0	1	35
1	0	0	0	1	36
0	0	0	0	0	41
1	0	0	0	1	41
1	0	0	0	1	42
0	1	0	1	1	44
1	0	0	0	1	45
0	0	0	0	0	46
1	1	0	1	1	46
1	0	0	0	0	50
0	0	0	0	1	50
0	0	1	1	1	51
1	1	0	1	1	53
1	0	0	0	1	54
0	1	0	1	0	56
1	1	0	1	0	56
1	0	0	0	0	56
1	1	0	1	0	56
1	1	1	1	0	56
0	1	1	1	0	56.4
1	0	0	0	0	57
1	0	0	0	0	57
1	0	0	0	0	57
1	1	1	1	0	57
1	0	1	1	0	57
0	0	0	0	0	57
1	0	0	0	0	57
0	1	0	1	0	57
1	0	0	0	0	57
0	1	0	1	0	57
1	0	0	0	0	57
1	1	1	1	0	57
0	1	1	1	0	57
0	0	0	0	0	57
1	0	0	0	0	59
1	0	0	0	0	60
1	0	1	1	0	61
0	0	0	0	0	61
1	0	0	0	0	61
1	0	0	0	0	64
0	1	0	1	1	70
0	1	0	1	0	71
1	1	1	1	0	72
1	0	0	0	0	74
0	0	0	0	0	74
0	0	1	1	0	74
0	0	0	0	0	75
1	0	0	0	0	75
1	0	0	0	0	75
1	0	0	0	0	75
0	0	0	0	0	75
0	0	0	0	0	75
1	0	0	0	0	75
0	1	1	1	0	75
1	0	0	0	0	75
0	0	1	1	0	76
1	0	0	0	0	76
0	0	0	0	0	77
0	0	0	0	0	77
1	1	0	1	0	77
1	0	1	1	0	77
0	0	0	0	0	78
0	0	0	0	0	78
0	0	0	0	0	78
0	1	0	1	0	81
0	0	0	0	0	81
1	1	0	1	0	81
1	1	0	1	0	81
1	1	0	1	0	81
1	0	0	0	0	81
1	0	0	0	0	81
0	0	1	1	0	81
1	0	0	0	0	81
0	0	0	0	0	82
1	1	0	1	0	82
1	1	0	1	0	82
1	0	0	0	0	82
0	0	0	0	0	82
0	1	0	1	0	83
0	0	1	1	0	83
0	1	0	1	0	83
0	1	1	1	0	83
1	0	1	1	0	83
1	1	1	1	0	83
