# Supplementary material for: Down-regulated expression of CDK5RAP3 and UFM1 suggests a poor prognosis in gastric cancer patients
Source: Front Oncol. 2022 Oct 27;12:927751. doi: 10.3389/fonc.2022.927751 (PMC9647057; doi:10.3389/fonc.2022.927751)
Supplement: Supplementary file 3 [file DataSheet_3.zip › 927751 RAW DATA UPDATE/survival R/survival_data.xlsx]

## Sheet: Tisse array patient information
UFM1_C53_4	fustat	futime
1	1	9
1	1	13
3	0	83
2	0	83
1	1	8
3	0	83
4	0	72
4	0	83
1	1	21
2	0	83
4	0	83
1	0	82
2	1	51
3	0	82
3	0	82
1	0	82
3	0	71
3	1	70
1	1	11
1	0	64
1	0	82
1	1	45
3	0	81
1	0	81
1	1	42
3	0	81
3	0	81
3	0	81
1	1	32.9
1	0	81
1	0	81
2	0	81
1	0	81
1	0	78
1	0	78
1	1	26
4	0	56.4
1	1	14
1	1	12
1	1	23
1	0	78
1	0	77
1	1	23
1	1	54
1	0	77
3	0	77
2	0	12
2	0	77
1	1	6
2	0	76
1	1	21
2	1	30
1	1	3
1	0	41
1	0	76
3	1	46
1	1	41
1	0	75
1	1	2
1	1	7
1	0	75
1	0	75
1	0	75
1	0	75
1	1	23
3	1	53
1	0	75
1	0	75
4	0	75
1	0	75
4	1	8
1	1	29
1	1	10
1	1	19
1	0	74
1	0	74
1	1	50
2	0	74
1	1	8
2	0	61
1	0	61
1	1	36
1	0	61
1	0	50
3	1	22
1	0	60
1	1	0
1	0	59
1	0	57
1	1	35
1	1	13
1	0	57
1	1	5
1	1	11
1	0	57
1	1	17
4	0	57
1	1	26
1	1	6
2	0	57
4	1	28
1	1	21
1	0	57
1	0	57
1	1	21
3	0	57
1	0	57
3	0	57
3	1	44
1	0	57
4	0	57
4	0	57
1	0	57
1	1	27
3	0	56
1	1	6
1	1	28
3	0	56
1	0	56
1	1	19
3	0	56
1	1	16
1	0	46
4	0	56
